# Supplementary material for: Crystal structure of a 1:1 salt of 4-amino­benzoic acid (vitamin B10) with pyrazinoic acid
Source: Acta Crystallogr E Crystallogr Commun. 2018 Nov 30;74(Pt 12):1923–7. doi: 10.1107/S2056989018016663 (PMC6281118; doi:10.1107/S2056989018016663)
Supplement: Supplementary file 1 [file e-74-01923-sup1.cif]

##############################################################################
#                                                                            #
# This CIF contains the data in a paper accepted for publication in          #
# Acta Crystallographica Section E. It conforms to the requirements of       #
# Notes for Authors for Acta Crystallographica Section E, and has been       #
# peer reviewed under the auspices of the IUCr Commission on Journals.       #
#                                                                            #
# Full details of the Crystallographic Information File format               #
# are given in the paper "The Crystallographic Information File (CIF):       #
# a New Standard Archive File for Crystallography" by S. R. Hall, F. H.      #
# Allen and I. D. Brown [Acta Cryst. (1991), A47, 655-685].                  #
#                                                                            #
# The current version of the core CIF dictionary is obtainable from          #
# ftp://ftp.iucr.org/pub/cif_core.dic.                                       #
#                                                                            #
# Software is freely available for graphical display of the structure(s)     #
# in this CIF. For information consult the CIF software page                 #
# http://www.iucr.org/resources/cif/software.                                #
#                                                                            #
# This file may be used for bona fide research purposes within the           #
# scientific community so long as proper attribution is given to the journal # 
# article from which it was obtained.                                        #
#                                                                            #
##############################################################################
data_Ia
_audit_creation_method
;
Olex2 1.2
(compiled 2018.05.29 svn.r3508 for OlexSys, GUI svn.r5506)
;
_journal_data_validation_number     ?
_journal_date_recd_electronic     2018-10-24
_journal_date_accepted     2018-11-23
_journal_name_full     'Acta Crystallographica, Section E'
_journal_year     2018
_journal_volume     74
_journal_issue      1
_journal_page_first     0
_journal_page_last     0
_journal_paper_category     GO
_journal_paper_doi     10.1107/S2056989018016663
_journal_coeditor_code     RZ5246
_publ_contact_author_name
;
Drozd, K.V.
;
_publ_contact_author_address
;
G.A. Krestov Institute of Solution Chemistry of the Russian Academy of Sciences
1, Academicheskaya,
Ivanovo 153045
Russian Federation
;
_publ_contact_author_email     'ksdrozd@yandex.ru'
_publ_contact_author_fax     ?
_publ_contact_author_phone     '84932533784'
_publ_section_title
;
Crystal structure of a  1:1 salt of 4-aminobenzoic acid (vitamin B~10~) with
pyrazinoic acid
;
_publ_section_title_footnote     .
loop_
    _publ_author_name
    _publ_author_footnote
    _publ_author_address
    'Drozd, K. V.' .
;\
G. A. Krestov Institute of Solution Chemistry of the \
Russian Academy of Sciences
1, Academicheskaya,
Ivanovo 153045
Russian Federation
;
    'Arkhipov, S. G.' .
;
Novosibirsk State University
Pirogova str. 2,
Novosibirsk
630090
Russian Federation
Institute of Solid State Chemistry and Mechanochemistry SB RAS
Kutateladze str. 18, Novosibirsk 630128
Russian Federation
;
    'Boldyreva, E. V.' .
;
Novosibirsk State University
Pirogova str. 2,
Novosibirsk
630090
Russian Federation
G. K. Boreskov Institute of Catalysis SB RAS
Laverentiev Ave. 5,
Novosibirsk 630090
Russian Federation
;
    'Perlovich, G. L.' .
;
G. A. Krestov Institute of Solution Chemistry of the Russian Academy of Sciences
1, Academicheskaya,
Ivanovo 153045
Russian Federation
;
_publ_section_synopsis
;
The paper reports the crystal structure of novel salt of 4-aminobenzoic acid
(Vitamin B~10~) with pyrazinoic acid.
;
_chemical_name_systematic
;
4-Carboxyanilinium pyrazine-2-carboxylate
;
_chemical_name_common     '4-Carboxyanilinium pyrazine-2-carboxylate'
_chemical_formula_moiety     'C7 H8 N O2 +, C5 H3 N2 O2 -'
_chemical_formula_sum     'C12 H11 N3 O4'
_chemical_formula_iupac     'C7 H8 N O2 +, C5 H3 N2 O2 -'
_chemical_formula_weight     261.24
_chemical_melting_point     ?
_chemical_absolute_configuration     syn
_space_group_crystal_system     monoclinic
_space_group_name_H-M_alt     'P c'
_space_group_name_Hall     'P -2yc'
loop_
    _space_group_symop_operation_xyz
    'x, y, z'
    'x, -y, z+1/2'
_cell_length_a     5.95842(16)
_cell_length_b     3.73769(10)
_cell_length_c     25.5943(6)
_cell_angle_alpha     90
_cell_angle_beta     95.362(2)
_cell_angle_gamma     90
_cell_volume     567.51(3)
_cell_formula_units_Z     2
_cell_measurement_reflns_used     5674
_cell_measurement_theta_min     3.1890
_cell_measurement_theta_max     30.8900
_cell_measurement_temperature     150.00(14)
_exptl_crystal_description     block
_exptl_crystal_colour     'light colourless'
_exptl_crystal_size_max     0.238
_exptl_crystal_size_mid     0.192
_exptl_crystal_size_min     0.184
_exptl_crystal_density_diffrn     1.529
_exptl_crystal_density_meas     ?
_exptl_crystal_density_method     ?
_exptl_crystal_F_000     272
_exptl_absorpt_coefficient_mu     0.118
_exptl_absorpt_correction_type     multi-scan
_exptl_absorpt_process_details
;
(CrysAlis PRO; Rigaku OD, 2018)
;
_exptl_absorpt_correction_T_min     0.93321
_exptl_absorpt_correction_T_max     1.00000
_diffrn_ambient_temperature     150.00(14)
_diffrn_source     'fine-focus sealed X-ray tube'
_diffrn_radiation_type     MoK\a
_diffrn_radiation_wavelength     0.71073
_diffrn_radiation_monochromator     graphite
_diffrn_measurement_device_type
                         'Rigaku Oxford Diffraction Xcalibur Ruby Gemini ultra'
_diffrn_measurement_device     'four-circle diffractometer'
_diffrn_measurement_method     '\w scans'
_diffrn_detector     'CCD plate'
_diffrn_detector_area_resol_mean     10.3457
_diffrn_reflns_number     9340
_diffrn_reflns_av_R_equivalents     0.0242
_diffrn_reflns_av_unetI/netI     0.0264
_diffrn_reflns_theta_min     3.198
_diffrn_reflns_theta_max     31.111
_diffrn_reflns_theta_full     25.242
_diffrn_measured_fraction_theta_max     0.953
_diffrn_measured_fraction_theta_full     0.999
_diffrn_reflns_limit_h_min     -8
_diffrn_reflns_limit_h_max     8
_diffrn_reflns_limit_k_min     -5
_diffrn_reflns_limit_k_max     5
_diffrn_reflns_limit_l_min     -36
_diffrn_reflns_limit_l_max     36
_diffrn_radiation_probe     x-ray
_refine_special_details     ?
_reflns_number_total     3426
_reflns_number_gt     3244
_reflns_threshold_expression     'I > 2\s(I)'
_refine_ls_structure_factor_coef     Fsqd
_refine_ls_matrix_type     full
_refine_ls_R_factor_all     0.0465
_refine_ls_R_factor_gt     0.0441
_refine_ls_wR_factor_gt     0.1277
_refine_ls_wR_factor_ref     0.1313
_refine_ls_goodness_of_fit_ref     1.130
_refine_ls_restrained_S_all     1.130
_refine_ls_number_reflns     3426
_refine_ls_number_parameters     216
_refine_ls_number_restraints     2
_refine_ls_hydrogen_treatment     refall
_refine_ls_weighting_scheme     calc
_refine_ls_weighting_details
                      'w=1/[\s^2^(Fo^2^)+(0.0925P)^2^] where P=(Fo^2^+2Fc^2^)/3'
_atom_sites_solution_hydrogens     difmap
_atom_sites_solution_primary     ?
_atom_sites_solution_secondary     ?
_refine_ls_shift/su_max     0.001
_refine_ls_shift/su_mean     0.000
_refine_diff_density_max     0.389
_refine_diff_density_min     -0.279
_refine_ls_extinction_method     none
_refine_ls_extinction_coef     .
loop_
    _atom_type_symbol
    _atom_type_description
    _atom_type_scat_dispersion_real
    _atom_type_scat_dispersion_imag
    _atom_type_scat_source
    'C' 'C' 0.0033 0.0016
                         'International Tables Vol C Tables 4.2.6.8 and 6.1.1.4'
    'H' 'H' 0.0000 0.0000
                         'International Tables Vol C Tables 4.2.6.8 and 6.1.1.4'
    'N' 'N' 0.0061 0.0033
                         'International Tables Vol C Tables 4.2.6.8 and 6.1.1.4'
    'O' 'O' 0.0106 0.0060
                         'International Tables Vol C Tables 4.2.6.8 and 6.1.1.4'
_computing_data_collection
;
CrysAlis PRO (Rigaku OD, 2018)
;
_computing_cell_refinement
;
CrysAlis PRO (Rigaku OD, 2018)
;
_computing_data_reduction
;
CrysAlis PRO (Rigaku OD, 2018)
;
_computing_structure_solution
;
SHELXT2014 (Sheldrick, 2015a)
;
_computing_structure_refinement
;
SHELXL2017 (Sheldrick, 2015b)
;
_computing_molecular_graphics
;
<i>OLEX2</i> (Dolomanov <i>et al.</i>,  2009)
;
_computing_publication_material
;
<i>OLEX2</i> (Dolomanov <i>et al.</i>,  2009)
;
loop_
    _atom_site_type_symbol
    _atom_site_label
    _atom_site_fract_x
    _atom_site_fract_y
    _atom_site_fract_z
    _atom_site_U_iso_or_equiv
    _atom_site_adp_type
    _atom_site_calc_flag
    _atom_site_occupancy
    _atom_site_disorder_assembly
    _atom_site_disorder_group
    O O3 0.3138(3) 0.3939(5) 0.25476(7) 0.0243(4) Uani d 1 . .
    O O4 0.6224(3) 0.5432(6) 0.30735(7) 0.0277(4) Uani d 1 . .
    O O1 0.4407(3) 0.5831(6) 0.53444(8) 0.0294(4) Uani d 1 . .
    O O2 0.7570(4) 0.7455(6) 0.50022(7) 0.0315(5) Uani d 1 . .
    N N2 0.1012(3) 0.1876(5) 0.33842(7) 0.0188(4) Uani d 1 . .
    N N1 0.9340(3) 1.2049(5) 0.74469(7) 0.0168(3) Uani d 1 . .
    N N3 0.2855(3) 0.3515(6) 0.43916(8) 0.0216(4) Uani d 1 . .
    C C8 0.4243(4) 0.4341(6) 0.29860(8) 0.0182(4) Uani d 1 . .
    C C5 0.8626(3) 1.0835(6) 0.69173(8) 0.0158(4) Uani d 1 . .
    C C9 0.3040(4) 0.3411(6) 0.34657(8) 0.0166(4) Uani d 1 . .
    C C6 0.6482(4) 0.9450(6) 0.68152(8) 0.0183(4) Uani d 1 . .
    C C1 0.6445(4) 0.7247(6) 0.53737(9) 0.0215(4) Uani d 1 . .
    C C7 0.5784(3) 0.8259(6) 0.63124(8) 0.0186(4) Uani d 1 . .
    C C2 0.7220(4) 0.8505(6) 0.59139(8) 0.0176(4) Uani d 1 . .
    C C3 0.9376(4) 0.9931(7) 0.60225(9) 0.0200(4) Uani d 1 . .
    C C12 0.3970(4) 0.4200(6) 0.39723(8) 0.0188(4) Uani d 1 . .
    C C4 1.0095(4) 1.1100(6) 0.65252(9) 0.0187(4) Uani d 1 . .
    C C10 -0.0077(4) 0.1148(6) 0.38037(9) 0.0208(4) Uani d 1 . .
    C C11 0.0822(4) 0.1982(6) 0.43081(9) 0.0210(4) Uani d 1 . .
    H H7 0.437(6) 0.717(10) 0.6221(13) 0.021(8) Uiso d 1 . .
    H H10 -0.150(8) -0.003(11) 0.3727(18) 0.037(10) Uiso d 1 . .
    H H4 1.156(6) 1.214(9) 0.6619(14) 0.020(8) Uiso d 1 . .
    H H3 1.033(6) 1.003(9) 0.5770(15) 0.021(8) Uiso d 1 . .
    H H12 0.550(6) 0.517(9) 0.4054(14) 0.020(8) Uiso d 1 . .
    H H1A 1.046(7) 1.362(10) 0.7450(15) 0.028(9) Uiso d 1 . .
    H H11 0.005(6) 0.147(10) 0.4628(15) 0.027(9) Uiso d 1 . .
    H H1B 0.978(7) 1.037(11) 0.7611(17) 0.034(10) Uiso d 1 . .
    H H6 0.553(6) 0.919(9) 0.7079(14) 0.020(7) Uiso d 1 . .
    H H1C 0.823(7) 1.291(9) 0.7600(15) 0.026(8) Uiso d 1 . .
    H H1 0.399(8) 0.505(14) 0.506(2) 0.046(12) Uiso d 1 . .
loop_
    _atom_site_aniso_label
    _atom_site_aniso_U_11
    _atom_site_aniso_U_22
    _atom_site_aniso_U_33
    _atom_site_aniso_U_12
    _atom_site_aniso_U_13
    _atom_site_aniso_U_23
    O3 0.0226(8) 0.0359(9) 0.0146(7) 0.0076(7) 0.0026(6) -0.0009(7)
    O4 0.0201(8) 0.0422(10) 0.0210(8) -0.0057(7) 0.0034(6) 0.0067(7)
    O1 0.0264(9) 0.0470(11) 0.0151(8) -0.0116(8) 0.0028(6) -0.0063(8)
    O2 0.0337(10) 0.0464(11) 0.0157(8) -0.0122(9) 0.0085(7) -0.0059(7)
    N2 0.0165(8) 0.0229(9) 0.0171(8) 0.0001(7) 0.0014(6) -0.0016(7)
    N1 0.0163(8) 0.0204(8) 0.0138(8) 0.0004(7) 0.0013(6) -0.0006(6)
    N3 0.0238(10) 0.0272(9) 0.0138(8) -0.0024(7) 0.0021(7) -0.0009(7)
    C8 0.0174(9) 0.0237(10) 0.0140(9) 0.0042(8) 0.0042(7) 0.0021(7)
    C5 0.0174(9) 0.0183(9) 0.0118(8) 0.0014(7) 0.0017(7) -0.0003(7)
    C9 0.0166(9) 0.0196(9) 0.0138(9) 0.0021(7) 0.0018(7) -0.0008(7)
    C6 0.0166(9) 0.0243(10) 0.0144(9) -0.0017(7) 0.0036(7) 0.0005(7)
    C1 0.0253(11) 0.0242(10) 0.0147(9) -0.0018(8) 0.0005(8) -0.0011(8)
    C7 0.0172(9) 0.0243(10) 0.0142(8) -0.0033(8) 0.0017(7) -0.0005(7)
    C2 0.0191(9) 0.0216(10) 0.0122(8) 0.0001(7) 0.0018(7) -0.0002(7)
    C3 0.0208(10) 0.0271(10) 0.0128(9) -0.0017(8) 0.0057(7) -0.0019(8)
    C12 0.0161(9) 0.0242(10) 0.0161(9) -0.0029(8) 0.0015(7) -0.0004(8)
    C4 0.0160(9) 0.0243(10) 0.0161(9) -0.0033(7) 0.0034(7) -0.0015(7)
    C10 0.0183(9) 0.0248(10) 0.0193(10) -0.0035(8) 0.0027(7) -0.0017(8)
    C11 0.0214(10) 0.0255(10) 0.0168(10) -0.0019(8) 0.0050(8) 0.0015(8)
_geom_special_details
;
 All esds (except the esd in the dihedral angle between two l.s. planes)
 are estimated using the full covariance matrix.  The cell esds are taken
 into account individually in the estimation of esds in distances, angles
 and torsion angles; correlations between esds in cell parameters are only
 used when they are defined by crystal symmetry.  An approximate (isotropic)
 treatment of cell esds is used for estimating esds involving l.s. planes.
;
loop_
    _geom_bond_atom_site_label_1
    _geom_bond_atom_site_label_2
    _geom_bond_site_symmetry_2
    _geom_bond_distance
    _geom_bond_publ_flag
    O3 C8 . 1.256(3) ?
    O4 C8 . 1.249(3) ?
    O1 C1 . 1.320(3) ?
    O1 H1 . 0.80(5) ?
    O2 C1 . 1.216(3) ?
    N2 C9 . 1.336(3) ?
    N2 C10 . 1.334(3) ?
    N1 C5 . 1.455(3) ?
    N1 H1A . 0.89(4) ?
    N1 H1B . 0.79(4) ?
    N1 H1C . 0.87(4) ?
    N3 C12 . 1.338(3) ?
    N3 C11 . 1.340(3) ?
    C8 C9 . 1.519(3) ?
    C5 C6 . 1.380(3) ?
    C5 C4 . 1.395(3) ?
    C9 C12 . 1.393(3) ?
    C6 C7 . 1.388(3) ?
    C6 H6 . 0.93(4) ?
    C1 C2 . 1.492(3) ?
    C7 C2 . 1.394(3) ?
    C7 H7 . 0.95(4) ?
    C2 C3 . 1.394(3) ?
    C3 C4 . 1.388(3) ?
    C3 H3 . 0.90(4) ?
    C12 H12 . 0.99(4) ?
    C4 H4 . 0.97(4) ?
    C10 C11 . 1.386(3) ?
    C10 H10 . 0.96(5) ?
    C11 H11 . 0.99(4) ?
loop_
    _geom_angle_atom_site_label_1
    _geom_angle_atom_site_label_2
    _geom_angle_atom_site_label_3
    _geom_angle_site_symmetry_1
    _geom_angle_site_symmetry_3
    _geom_angle
    _geom_angle_publ_flag
    C1 O1 H1 . . 114(4) ?
    C10 N2 C9 . . 117.57(18) ?
    C5 N1 H1A . . 112(2) ?
    C5 N1 H1B . . 108(3) ?
    C5 N1 H1C . . 112(2) ?
    H1A N1 H1B . . 108(4) ?
    H1A N1 H1C . . 111(3) ?
    H1B N1 H1C . . 107(4) ?
    C12 N3 C11 . . 117.6(2) ?
    O3 C8 C9 . . 116.57(19) ?
    O4 C8 O3 . . 127.4(2) ?
    O4 C8 C9 . . 116.05(19) ?
    C6 C5 N1 . . 118.57(18) ?
    C6 C5 C4 . . 121.47(19) ?
    C4 C5 N1 . . 119.95(19) ?
    N2 C9 C8 . . 117.39(18) ?
    N2 C9 C12 . . 120.8(2) ?
    C12 C9 C8 . . 121.83(19) ?
    C5 C6 C7 . . 119.17(19) ?
    C5 C6 H6 . . 121(2) ?
    C7 C6 H6 . . 119(2) ?
    O1 C1 C2 . . 112.5(2) ?
    O2 C1 O1 . . 123.6(2) ?
    O2 C1 C2 . . 124.0(2) ?
    C6 C7 C2 . . 120.38(19) ?
    C6 C7 H7 . . 123(2) ?
    C2 C7 H7 . . 116(2) ?
    C7 C2 C1 . . 119.9(2) ?
    C7 C2 C3 . . 119.75(19) ?
    C3 C2 C1 . . 120.30(19) ?
    C2 C3 H3 . . 120(2) ?
    C4 C3 C2 . . 120.2(2) ?
    C4 C3 H3 . . 120(2) ?
    N3 C12 C9 . . 121.5(2) ?
    N3 C12 H12 . . 115(2) ?
    C9 C12 H12 . . 124(2) ?
    C5 C4 H4 . . 118(2) ?
    C3 C4 C5 . . 119.0(2) ?
    C3 C4 H4 . . 123(2) ?
    N2 C10 C11 . . 122.0(2) ?
    N2 C10 H10 . . 115(3) ?
    C11 C10 H10 . . 123(3) ?
    N3 C11 C10 . . 120.7(2) ?
    N3 C11 H11 . . 116(2) ?
    C10 C11 H11 . . 124(2) ?
loop_
    _geom_torsion_atom_site_label_1
    _geom_torsion_atom_site_label_2
    _geom_torsion_atom_site_label_3
    _geom_torsion_atom_site_label_4
    _geom_torsion_site_symmetry_1
    _geom_torsion_site_symmetry_2
    _geom_torsion_site_symmetry_3
    _geom_torsion_site_symmetry_4
    _geom_torsion
    _geom_torsion_publ_flag
    O3 C8 C9 N2 . . . . 7.2(3) ?
    O3 C8 C9 C12 . . . . -171.1(2) ?
    O4 C8 C9 N2 . . . . -172.9(2) ?
    O4 C8 C9 C12 . . . . 8.7(3) ?
    O1 C1 C2 C7 . . . . -2.9(3) ?
    O1 C1 C2 C3 . . . . 177.2(2) ?
    O2 C1 C2 C7 . . . . 178.0(2) ?
    O2 C1 C2 C3 . . . . -1.9(4) ?
    N2 C9 C12 N3 . . . . -1.3(3) ?
    N2 C10 C11 N3 . . . . -1.1(4) ?
    N1 C5 C6 C7 . . . . -179.6(2) ?
    N1 C5 C4 C3 . . . . -179.9(2) ?
    C8 C9 C12 N3 . . . . 177.0(2) ?
    C5 C6 C7 C2 . . . . -0.9(3) ?
    C9 N2 C10 C11 . . . . 0.9(3) ?
    C6 C5 C4 C3 . . . . -0.2(3) ?
    C6 C7 C2 C1 . . . . -179.4(2) ?
    C6 C7 C2 C3 . . . . 0.5(4) ?
    C1 C2 C3 C4 . . . . -180.0(2) ?
    C7 C2 C3 C4 . . . . 0.1(3) ?
    C2 C3 C4 C5 . . . . -0.2(3) ?
    C12 N3 C11 C10 . . . . 0.0(3) ?
    C4 C5 C6 C7 . . . . 0.7(3) ?
    C10 N2 C9 C8 . . . . -178.14(19) ?
    C10 N2 C9 C12 . . . . 0.2(3) ?
    C11 N3 C12 C9 . . . . 1.1(3) ?
loop_
    _geom_hbond_atom_site_label_D
    _geom_hbond_atom_site_label_H
    _geom_hbond_atom_site_label_A
    _geom_hbond_site_symmetry_A
    _geom_hbond_distance_DH
    _geom_hbond_distance_HA
    _geom_hbond_distance_DA
    _geom_hbond_angle_DHA
    _geom_hbond_publ_flag
    N1 H1A O3 2_675 0.89(4) 1.83(4) 2.707(3) 167(3) yes
    N1 H1B N2 2_665 0.79(4) 2.21(4) 2.907(3) 148(4) yes
    N1 H1C O4 2_575 0.87(4) 1.88(4) 2.732(3) 167(4) yes
    O1 H1 N3 . 0.80(5) 1.87(6) 2.670(3) 175(5) yes
_shelx_space_group_comment
;
The symmetry employed for this shelxl refinement is uniquely defined
by the following loop, which should always be used as a source of
symmetry information in preference to the above space-group names.
They are only intended as comments.
;
_shelx_estimated_absorpt_T_min     0.973
_shelx_estimated_absorpt_T_max     0.979
_shelx_hkl_file
;
   0   0  -3    0.11    0.14
   0   0   3    0.04    0.17
   0   0   3   -0.01    0.19
   0   0   4  344.30    6.09
   0   0   4  343.22    6.14
   0   0   5    0.25    0.29
   0   0   5    0.03    0.26
   0   0  -5   -0.06    0.21
   0   0   6   21.10    1.10
   0   0  -6   26.20    1.38
   0   0  -6   34.79    1.29
   0   0  -7    0.21    0.24
   0   0   7    0.02    0.38
   0   0  -7    0.73    0.30
   0   0   7    0.27    0.32
   0   0   8  518.77    9.96
   0   0   8  519.34    9.84
   0   0  -9    0.61    0.34
   0   0   9    1.14    0.43
   0   0   9    0.26    0.35
   0   0  -9   -0.02    0.25
   0   0  10  663.61   12.63
   0   0 -10  627.55   11.54
   0   0  10  612.24   11.21
   0   0  10  592.57   11.35
   0   0 -11    0.43    0.34
   0   0  11   -0.05    0.44
   0   0  11    0.10    0.37
   0   0 -11    0.60    0.39
   0   0  11    1.07    0.53
   0   0  12  986.82   17.83
   0   0  12 1012.03   17.76
   0   0 -12 1064.84   18.26
   0   0 -13    0.90    0.47
   0   0 -13    1.59    0.51
   0   0  13    0.40    0.43
   0   0  13    1.05    0.48
   0   0  13    1.68    0.72
   0   0  14  838.07   15.55
   0   0  14  972.15   17.22
   0   0  14  861.72   15.90
   0   0 -14  878.48   15.91
   0   0 -15    2.38    0.74
   0   0 -15    1.45    0.48
   0   0  15    1.14    0.66
   0   0  15    1.64    0.53
   0   0  15    1.42    0.59
   0   0 -16  396.20    9.25
   0   0  16  392.89    9.19
   0   0  16  380.74   10.05
   0   0 -16  436.30    8.96
   0   0  16  379.45    8.89
   0   0 -17    1.22    0.61
   0   0  17    0.46    0.61
   0   0  17    1.19    0.60
   0   0 -17    1.82    0.59
   0   0  17    0.99    0.74
   0   0 -17    3.25    0.97
   0   0 -17    1.59    0.52
   0   0 -18  315.11    7.80
   0   0  18  317.10    9.22
   0   0  18  295.29    7.91
   0   0 -18  273.19    8.74
   0   0  18  313.15    8.31
   0   0 -18  305.57    8.19
   0   0 -18  314.57    7.75
   0   0 -19    3.31    1.19
   0   0 -19    4.95    0.95
   0   0  19    3.72    1.17
   0   0 -19    4.90    0.93
   0   0 -19    3.72    1.01
   0   0  19    5.05    1.06
   0   0 -20 1821.71   29.87
   0   0 -20 1785.20   28.83
   0   0 -20 1810.01   29.05
   0   0  20 1842.20   30.05
   0   0  20 1805.44   31.55
   0   0 -20 1938.10   31.84
   0   0 -21   14.16    1.64
   0   0  21   13.03    1.71
   0   0 -21   11.39    1.95
   0   0 -21   16.01    1.90
   0   0  21   13.75    2.06
   0   0 -21   11.10    1.50
   0   0 -22  279.31    7.76
   0   0 -22  268.66    8.28
   0   0 -22  287.28    7.99
   0   0  22  260.52    9.24
   0   0  22  264.76    8.13
   0   0 -22  281.91    9.87
   0   0  22  275.64    8.45
   0   0 -23    4.23    1.08
   0   0  23    1.23    0.75
   0   0  23    1.59    0.72
   0   0 -23    4.63    1.33
   0   0  23    3.14    1.21
   0   0 -23    4.29    0.94
   0   0 -24  170.70    7.68
   0   0 -24  192.62    7.07
   0   0  24  175.05    7.80
   0   0  24  201.70    7.27
   0   0  24  194.28    7.03
   0   0 -25    1.93    1.04
   0   0  25    0.65    0.69
   0   0  25    4.27    1.42
   0   0 -25    2.51    0.95
   0   0  26  138.94    6.22
   0   0  26  133.37    7.12
   0   0 -26  145.19    7.38
   0   0  27    1.24    1.32
   0   0 -27    1.19    1.01
   0   0 -28   32.64    3.56
   0   0  28   38.09    3.89
   0   0 -29    1.04    0.96
   0   0  29    1.45    1.40
   0   0  30  119.51    7.38
   0   0 -30  126.31    7.38
   0   0  31    5.60    1.95
   0   0 -31    5.04    1.46
   0   0  32  476.93   16.05
   0   0 -32  466.91   15.62
   0   0 -33    8.57    2.36
   0   0  33    6.49    2.19
   0   0 -34   75.48    6.17
   0   0  34   70.38    6.10
   0   0 -35    0.81    0.91
   0   0  35   -0.11    1.07
   0  -1   0    7.81    0.82
   0  -1   0    6.11    0.70
   0   1   0    5.90    0.82
   0   1   0    7.46    0.75
   0  -1   1 1436.01   20.39
   0  -1  -1 1452.91   20.87
   0   1  -1 1454.60   21.34
   0  -1  -1 1440.53   21.09
   0   1   1 1411.04   21.47
   0  -1   1 1435.11   21.18
   0   1   1 1432.00   20.92
   0   1   2 3322.35   45.89
   0   1  -2 3319.44   45.71
   0  -1  -2 3359.71   45.41
   0  -1   2 3238.98   45.65
   0  -1   2 3352.38   44.86
   0  -1  -2 3394.94   45.51
   0   1  -2 3317.58   44.49
   0  -1   2 3331.81   44.42
   0   1  -3 6103.23   79.91
   0  -1  -3 5887.54   79.84
   0   1  -3 6002.59   78.40
   0  -1   3 6031.02   79.25
   0  -1   3 5894.59   79.95
   0   1   3 5932.16   80.13
   0  -1   3 6022.79   78.29
   0  -1   4 3654.96   50.13
   0   1  -4 3711.58   48.85
   0  -1   4 3787.38   48.71
   0  -1  -4 3596.70   50.66
   0   1  -4 3687.23   50.48
   0  -1   4 3684.82   50.75
   0   1   4 3613.94   50.87
   0   1  -5  255.07    4.43
   0  -1   5  253.30    5.89
   0  -1  -5  253.27    5.93
   0  -1   5  258.45    4.24
   0   1   5  247.53    5.94
   0  -1   5  253.52    5.62
   0   1  -5  249.33    5.62
   0  -1   6  132.01    4.02
   0  -1  -6  138.08    4.16
   0  -1  -6  116.84    2.29
   0  -1   6  132.56    3.83
   0  -1   6  134.04    2.43
   0   1   6  126.54    3.98
   0   1  -6  134.68    3.81
   0   1   6  134.42    3.42
   0  -1   6  124.64    3.80
   0  -1   7  403.14    8.35
   0  -1  -7  388.42    8.33
   0  -1   7  392.67    8.24
   0   1   7  411.32    7.58
   0   1  -7  389.22    7.83
   0  -1   7  396.66    8.13
   0  -1  -7  402.72    8.17
   0  -1  -8 1027.64   17.30
   0  -1  -8 1022.71   16.94
   0  -1  -8 1037.44   14.04
   0  -1   8 1019.14   16.95
   0   1   8 1052.48   16.31
   0   1   8 1002.38   17.03
   0  -1   8 1048.42   17.19
   0   1  -8 1031.80   16.47
   0  -1  -9  900.62   15.75
   0  -1   9  905.21   15.58
   0  -1   9  902.77   15.53
   0   1   9  886.43   15.49
   0  -1  -9  894.37   12.45
   0  -1  -9  911.25   15.39
   0   1   9  896.92   14.81
   0   1  -9  877.82   14.80
   0  -1 -10  627.48   12.22
   0  -1  10  646.78   12.55
   0   1  10  646.46   12.41
   0  -1 -10  634.55   12.50
   0  -1 -10  656.55    9.51
   0  -1  10  656.72   12.43
   0   1  10  668.37   11.91
   0   1 -10  639.54   11.63
   0   1 -11  138.40    4.30
   0   1 -11  141.11    5.19
   0   1  11  139.79    4.76
   0  -1 -11  140.25    4.71
   0  -1 -11  145.33    3.00
   0  -1 -11  136.55    4.80
   0  -1  11  144.93    4.83
   0  -1  11  143.15    4.91
   0   1  11  141.52    4.54
   0  -1 -12  351.46    6.02
   0   1 -12  358.23    9.14
   0   1  12  357.32    8.20
   0  -1 -12  358.69    8.65
   0   1  12  363.05    8.56
   0  -1  12  355.25    8.48
   0   1 -12  349.09    7.74
   0  -1 -12  357.98    8.44
   0   1 -12  332.54    5.60
   0   1 -13  406.74   10.16
   0  -1 -13  406.79    6.94
   0   1  13  409.94    9.25
   0   1 -13  383.10    6.45
   0  -1 -13  391.81    9.33
   0  -1  13  414.24    9.52
   0  -1 -13  403.27    9.55
   0   1 -13  411.10    8.68
   0   1  14   48.59    2.85
   0  -1  14   51.09    2.99
   0  -1 -14   51.44    3.03
   0   1 -14   52.79    2.65
   0  -1 -14   48.77    2.91
   0   1 -14   49.18    3.21
   0   1 -14   48.43    1.64
   0  -1 -14   48.62    1.85
   0   1 -15   17.26    0.99
   0  -1  15   14.36    1.79
   0   1 -15   17.66    1.12
   0  -1  15   15.51    1.72
   0   1 -15   19.57    2.07
   0   1  15   16.33    1.73
   0  -1 -15   18.09    1.16
   0  -1 -15   15.82    1.76
   0   1 -15   17.00    1.56
   0  -1 -15   15.76    1.77
   0   1  16   23.71    2.15
   0  -1  16   24.50    2.18
   0   1  16   25.68    2.23
   0   1 -16   26.20    1.30
   0   1 -16   27.28    2.50
   0   1 -16   24.52    1.39
   0  -1  16   25.73    2.39
   0  -1 -16   23.79    2.28
   0   1 -16   21.92    1.79
   0  -1 -16   24.31    1.43
   0  -1 -16   23.51    2.18
   0   1 -17  114.32    4.29
   0   1  17  105.42    4.76
   0  -1 -17  114.78    4.99
   0   1 -17  123.57    5.52
   0   1  17  102.59    4.71
   0   1 -17  115.34    3.38
   0  -1  17  111.35    5.26
   0  -1  17  101.78    4.63
   0  -1 -17  104.62    4.91
   0  -1 -17  119.10    3.51
   0   1  18   91.92    4.53
   0   1 -18   87.36    4.72
   0  -1  18   91.07    4.82
   0   1  18   87.95    4.49
   0  -1 -18   83.68    4.35
   0  -1  18   93.88    4.53
   0   1 -18   99.71    4.05
   0  -1 -18   90.34    4.59
   0  -1 -19   75.44    4.34
   0   1 -19   86.01    3.84
   0  -1  19   79.88    4.28
   0   1  19   80.86    4.41
   0   1 -19   81.89    4.64
   0  -1  19   82.51    4.72
   0   1  19   81.24    4.34
   0  -1 -19   73.43    4.15
   0  -1  20  164.38    6.93
   0   1 -20  176.51    7.14
   0  -1  20  161.86    6.42
   0   1 -20  180.79    5.86
   0   1  20  169.54    6.61
   0   1  20  163.18    6.62
   0  -1 -20  157.09    6.59
   0  -1 -20  161.42    6.44
   0   1  21   92.44    4.82
   0   1 -21   87.28    5.11
   0  -1 -21   87.77    4.74
   0  -1  21   87.04    4.68
   0  -1 -21   84.01    4.88
   0   1 -21   95.76    4.23
   0   1  21   90.20    4.96
   0  -1  21   90.83    5.20
   0  -1 -22  830.98   17.91
   0   1 -22  867.34   19.22
   0  -1  22  851.04   17.99
   0  -1  22  861.17   19.25
   0   1  22  836.85   18.17
   0   1  22  840.64   18.57
   0  -1 -22  814.50   18.45
   0   1 -23  825.83   18.99
   0  -1 -23  811.35   17.84
   0  -1  23  845.08   18.06
   0  -1 -23  802.80   18.45
   0   1  23  820.04   18.05
   0   1  23  773.05   18.19
   0  -1  23  813.46   19.02
   0  -1 -24    7.17    1.50
   0  -1  24    4.55    1.22
   0   1  24    6.57    1.72
   0   1 -24    8.34    1.81
   0  -1  24    3.44    1.18
   0   1  24    6.83    1.50
   0  -1 -24    3.88    1.25
   0   1  25    4.97    1.32
   0  -1  25    5.70    1.36
   0   1  25    4.75    1.51
   0  -1 -25    6.29    1.54
   0  -1 -25    4.90    1.51
   0   1 -25    6.31    1.69
   0  -1  25    4.61    1.38
   0   1 -26    1.82    1.03
   0  -1 -26    2.04    0.85
   0  -1  26    2.06    1.01
   0   1  26    2.06    1.16
   0  -1 -26    2.27    1.09
   0  -1  26    3.40    1.37
   0   1  26    2.17    0.97
   0   1  27   55.43    4.31
   0  -1 -27   50.74    4.37
   0   1 -27   53.92    4.49
   0  -1  27   63.50    4.53
   0  -1  27   53.08    4.70
   0  -1 -27   52.26    4.05
   0   1  27   54.58    4.54
   0  -1  28   26.69    3.42
   0  -1  28   26.70    3.11
   0   1 -28   26.24    3.15
   0   1  28   28.67    3.42
   0  -1 -28   29.01    3.08
   0  -1 -28   28.12    3.38
   0   1  28   28.33    3.27
   0  -1 -29   61.64    5.04
   0   1 -29   59.57    4.89
   0   1  29   58.91    4.95
   0  -1 -29   64.59    4.65
   0  -1  29   55.02    5.05
   0  -1 -30   46.83    4.52
   0   1 -30   54.51    4.69
   0   1  30   48.91    4.60
   0   1 -30   49.32    4.86
   0  -1  30   48.30    4.86
   0   1 -31   40.44    4.12
   0  -1 -31   27.60    3.62
   0  -1  31   32.07    4.05
   0   1  31   36.27    4.01
   0   1 -31   35.19    4.21
   0   1 -32    4.50    1.67
   0   1  32    4.10    1.74
   0  -1 -32    7.17    2.04
   0  -1  32    5.19    2.01
   0  -1  33   53.99    5.41
   0   1  33   54.00    5.16
   0   1 -33   45.86    4.96
   0  -1 -33   48.58    4.79
   0  -1 -34    9.93    2.53
   0   1 -34   13.86    2.96
   0  -1  34    5.75    2.30
   0   1  34    8.01    2.28
   0   1  35   93.38    7.06
   0  -1 -35  101.84    7.38
   0  -2   0    7.47    1.16
   0  -2   0    7.89    1.06
   0   2   0    8.85    1.32
   0   2   0    7.50    1.12
   0   2   1  179.18    5.44
   0   2  -1  172.62    5.87
   0  -2   1  176.28    5.70
   0  -2   1  169.45    4.94
   0  -2  -1  175.15    5.59
   0  -2  -1  165.62    5.18
   0   2   1  178.11    6.01
   0   2  -1  169.54    5.21
   0  -2   2  347.59    8.68
   0   2  -2  342.97    7.92
   0  -2  -2  350.01    8.20
   0   2   2  350.53    8.33
   0   2  -2  352.89    8.92
   0   2   2  336.20    8.87
   0  -2   2  340.57    7.38
   0  -2   2  341.58    7.51
   0  -2  -2  344.46    8.46
   0  -2   3  135.58    4.10
   0  -2  -3  139.64    4.93
   0   2   3  145.32    5.41
   0   2   3  137.41    4.87
   0  -2   3  146.15    4.40
   0  -2   3  142.10    5.14
   0   2  -3  143.12    5.24
   0  -2  -3  141.76    4.88
   0   2  -3  134.52    4.43
   0  -2  -4  107.46    4.23
   0   2   4  104.19    4.22
   0  -2  -4   99.76    4.17
   0   2  -4  105.87    4.40
   0  -2   4   99.43    4.32
   0   2   4   99.09    4.49
   0  -2   4  101.82    3.35
   0  -2   4  104.14    3.75
   0  -2   5  731.78   12.10
   0   2   5  711.70   14.79
   0  -2   5  734.18   13.32
   0   2   5  701.64   14.11
   0   2  -5  716.05   14.27
   0  -2  -5  707.69   14.15
   0  -2   5  724.31   14.55
   0  -2  -5  708.70   13.82
   0  -2  -6    3.09    0.96
   0  -2  -6    4.30    0.87
   0   2  -6    4.97    1.08
   0  -2   6    4.45    1.06
   0  -2   6    4.84    0.91
   0  -2   6    3.66    0.62
   0   2   6    5.41    1.11
   0   2   6    4.15    1.00
   0  -2   7  154.43    3.82
   0  -2   7  155.88    5.72
   0  -2  -7  149.04    5.55
   0  -2  -7  155.27    5.26
   0  -2   7  155.08    5.14
   0   2  -7  152.33    5.46
   0   2   7  144.37    5.68
   0  -2  -8  369.16    9.62
   0  -2   8  379.68    9.06
   0  -2   8  373.30    9.67
   0   2  -8  383.22    9.42
   0  -2   8  384.53    6.89
   0   2   8  358.99    7.77
   0   2   8  381.18    9.95
   0   2   9  372.16    7.98
   0  -2  -9  365.18    9.67
   0  -2   9  373.24    6.54
   0   2   9  348.23    9.36
   0  -2   9  357.32    9.66
   0   2  -9  384.85    9.45
   0  -2   9  368.96    9.14
   0  -2  10  887.19   12.95
   0   2  10  900.42   15.37
   0  -2 -10  860.01   17.50
   0   2 -10  886.83   13.57
   0   2 -10  882.66   16.77
   0  -2  10  866.57   17.48
   0  -2  10  874.65   16.79
   0   2  10  866.72   17.22
   0  -2  11   96.44    4.71
   0   2  11  102.11    3.87
   0   2 -11  101.31    4.46
   0   2 -11  100.81    2.74
   0   2  11   99.21    4.71
   0  -2 -11  100.49    4.85
   0   2  12  248.41    7.99
   0   2  12  253.56    6.76
   0   2 -12  253.14    8.74
   0  -2 -12  254.29    8.20
   0  -2  12  249.06    8.08
   0   2 -12  250.58    7.46
   0   2 -13   75.58    4.65
   0   2  13   78.47    4.33
   0   2  13   81.95    3.67
   0  -2 -13   82.20    4.52
   0   2 -13   78.60    3.95
   0  -2  13   84.26    4.51
   0   2  14  295.81    9.12
   0  -2 -14  282.27    9.12
   0  -2  14  305.21    9.28
   0   2  14  313.22    8.09
   0   2 -14  291.73    9.77
   0   2 -14  295.83    8.34
   0  -2 -15   10.03    1.66
   0   2  15   12.55    1.89
   0   2 -15    9.73    1.81
   0   2 -15   11.07    1.56
   0  -2  15   12.36    1.85
   0   2  15   11.17    1.48
   0   2  16   12.72    1.62
   0  -2  16   13.36    1.94
   0  -2 -16   14.13    2.03
   0   2  16   13.48    1.91
   0   2 -16   13.48    2.18
   0   2 -16   15.09    1.78
   0   2 -17    7.10    1.58
   0   2  17   10.30    1.82
   0   2  17    8.62    1.43
   0  -2 -17    8.89    1.69
   0  -2  17    7.97    1.52
   0   2 -17    8.77    1.40
   0  -2 -18   60.54    4.24
   0   2  18   58.76    4.14
   0   2 -18   68.56    3.86
   0   2 -18   62.65    4.65
   0  -2  18   57.08    4.03
   0   2  18   64.68    3.87
   0   2  19  226.28    8.63
   0   2 -19  236.22    9.45
   0  -2 -19  217.31    8.29
   0  -2 -19  222.98    8.66
   0   2  19  245.27    8.07
   0   2 -19  236.22    7.63
   0  -2  19  229.47    8.54
   0  -2 -20   96.90    5.51
   0  -2 -20   91.80    5.47
   0   2  20   94.09    5.51
   0   2 -20  102.13    6.15
   0  -2  20   92.05    5.35
   0   2 -20  111.76    5.07
   0   2  20   99.63    5.12
   0   2 -21  298.06   11.20
   0  -2 -21  312.03   10.69
   0  -2  21  306.06   10.35
   0  -2 -21  305.16   10.38
   0   2  21  301.28   10.45
   0   2  21  313.89    9.80
   0   2 -22    1.85    1.07
   0  -2 -22    1.65    0.72
   0   2  22    1.45    0.85
   0  -2 -22    2.11    1.22
   0  -2  22    2.71    1.32
   0   2  22    1.03    1.05
   0  -2 -23   18.51    2.59
   0   2  23   16.37    2.23
   0  -2  23   17.63    2.45
   0   2 -23   17.58    2.71
   0  -2 -23   16.46    2.47
   0   2  23   11.79    2.15
   0   2 -24  156.71    8.24
   0   2  24  147.02    7.48
   0   2  24  162.19    7.26
   0  -2 -24  137.02    7.18
   0  -2  24  145.38    7.23
   0  -2 -24  151.73    7.61
   0   2  25  163.20    8.12
   0   2 -25  173.31    8.87
   0   2  25  185.98    8.03
   0  -2 -25  174.48    8.33
   0  -2  25  181.86    8.30
   0  -2 -25  172.03    8.20
   0   2  26   79.03    5.68
   0  -2  26   85.25    5.68
   0  -2 -26   83.66    5.77
   0   2 -26   80.88    6.08
   0   2  26   77.32    5.24
   0  -2 -26   79.02    5.56
   0   2  27  136.81    7.61
   0   2  27  152.18    7.56
   0   2 -27  151.65    8.53
   0  -2 -27  135.35    7.49
   0  -2 -27  128.71    7.37
   0  -2  27  136.65    7.38
   0   2  28   11.86    2.20
   0   2  28   20.39    3.16
   0   2 -28   15.06    2.80
   0  -2 -28   13.09    2.40
   0  -2 -28   15.98    2.74
   0  -2  28   13.17    2.38
   0  -2 -29   40.48    4.33
   0  -2 -29   31.93    3.72
   0   2 -29   34.80    4.21
   0  -2  29   34.14    3.83
   0   2  29   40.80    4.18
   0   2  29   34.76    3.91
   0  -2 -30    9.79    2.24
   0   2 -30   11.83    2.59
   0   2  30   11.24    2.23
   0   2  30   12.44    2.46
   0  -2 -30   10.65    2.17
   0  -2  30   11.58    2.39
   0   2  31   11.37    2.55
   0  -2 -31    8.13    1.92
   0   2 -31   10.79    2.56
   0  -2 -31    9.61    2.25
   0  -2 -32   26.89    3.79
   0  -2 -32   26.95    3.48
   0   2 -32   24.01    3.69
   0   2 -33   10.51    2.68
   0  -2 -33   13.81    2.93
   0  -2 -33   15.03    2.82
   0   2 -34   11.37    2.82
   0  -3   0   70.45    3.26
   0   3   0   63.60    3.79
   0  -3   0   64.17    3.64
   0  -3   0   67.21    4.18
   0   3   0   61.18    4.20
   0   3  -1  119.15    5.20
   0  -3   1  114.15    5.62
   0  -3  -1  123.72    4.38
   0   3   1  117.96    5.34
   0  -3   1  120.16    4.97
   0  -3  -1  122.06    5.66
   0  -3  -1  118.69    5.17
   0   3   1  125.69    6.10
   0   3  -1  123.94    6.04
   0  -3   1  126.01    4.59
   0  -3  -2   30.52    2.59
   0  -3  -2   35.04    2.99
   0   3  -2   31.26    3.06
   0   3   2   33.75    3.14
   0   3  -2   32.33    2.64
   0  -3   2   32.07    2.48
   0   3   2   31.49    2.78
   0  -3   2   32.69    2.95
   0  -3   2   36.31    2.42
   0  -3   3    4.63    1.03
   0  -3  -3    4.08    0.98
   0   3  -3    4.49    1.24
   0   3   3    6.27    1.55
   0   3   3    5.89    1.33
   0  -3  -3    6.41    1.38
   0   3  -3    5.90    1.22
   0  -3   3    8.36    1.60
   0  -3   3    5.22    1.06
   0  -3   4   44.14    2.82
   0  -3  -4   39.43    3.08
   0  -3   4   42.35    2.67
   0  -3   4   35.28    3.14
   0  -3  -4   46.48    3.35
   0   3  -4   40.32    3.39
   0   3   4   37.41    3.12
   0   3   4   37.20    3.37
   0   3  -4   42.39    2.97
   0  -3  -5   98.33    4.96
   0   3  -5   94.31    5.23
   0   3  -5   96.06    4.51
   0  -3  -5   98.14    4.94
   0  -3   5   97.23    4.40
   0   3   5   90.22    5.29
   0  -3   5  101.68    4.13
   0  -3   5   96.00    5.23
   0   3   5   92.93    4.92
   0  -3   6   31.12    2.17
   0   3  -6   31.36    2.54
   0   3  -6   31.46    2.98
   0  -3   6   31.71    2.50
   0  -3   6   27.51    2.87
   0  -3  -6   29.36    2.78
   0  -3  -6   25.76    2.52
   0   3   6   25.99    2.87
   0   3   6   27.69    2.77
   0  -3  -7  224.34    8.13
   0   3  -7  237.93    7.30
   0   3  -7  211.84    8.41
   0  -3  -7  235.49    8.02
   0   3   7  230.03    8.26
   0   3   7  240.77    8.93
   0  -3   7  241.05    7.49
   0   3  -7  244.03    8.60
   0  -3   7  229.08    8.54
   0  -3  -8   12.88    1.89
   0   3  -8    8.00    1.60
   0   3   8    7.96    1.69
   0  -3   8    7.86    1.37
   0   3  -8    8.53    1.32
   0   3   8    9.18    1.77
   0  -3   8   10.37    1.88
   0  -3  -8    8.39    1.55
   0   3  -8    5.27    1.54
   0   3   9  114.75    6.18
   0  -3  -9  124.60    5.73
   0  -3   9  125.86    6.28
   0   3  -9  114.48    6.17
   0   3   9  126.72    6.06
   0   3  -9  120.90    4.92
   0  -3  -9  124.48    6.10
   0   3  -9  119.40    5.88
   0  -3   9  126.31    5.48
   0  -3  10   17.00    2.37
   0   3 -10   19.13    1.90
   0  -3  10   17.48    2.07
   0  -3 -10   18.35    2.40
   0   3 -10   19.41    2.41
   0   3  10   15.08    2.11
   0   3 -10   20.47    2.69
   0  -3 -10   17.92    2.16
   0  -3 -11    9.94    1.71
   0  -3 -11   10.38    1.90
   0   3 -11   12.12    1.53
   0   3 -11   11.40    1.91
   0  -3  11    6.97    1.63
   0   3 -11    8.92    1.82
   0   3  11    8.84    1.75
   0   3 -12  187.61    8.49
   0   3 -12  186.41    7.47
   0   3  12  170.88    7.51
   0  -3 -12  186.62    7.91
   0  -3 -12  189.66    7.23
   0  -3  12  181.29    7.91
   0  -3 -13   66.49    4.15
   0  -3 -13   65.07    4.67
   0   3 -13   63.12    4.93
   0  -3  13   60.32    4.52
   0   3 -13   70.43    4.50
   0   3  13   61.42    4.45
   0   3  14   23.59    2.82
   0   3 -14   18.34    2.79
   0   3 -14   21.32    2.55
   0  -3 -14   25.46    2.57
   0  -3 -14   20.10    2.73
   0  -3  14   25.26    2.92
   0  -3 -15  102.87    5.27
   0  -3 -15   80.07    5.43
   0   3 -15   82.92    5.87
   0   3  15   98.23    5.86
   0  -3  15   94.86    5.79
   0   3 -15   94.24    5.28
   0  -3 -16   14.30    1.95
   0   3  16    7.60    1.89
   0  -3  16    9.81    2.00
   0   3 -16   11.75    2.36
   0   3 -16   12.78    2.06
   0  -3 -16   12.73    2.22
   0  -3  17   -0.09    0.89
   0   3 -17    2.18    1.32
   0  -3 -17    0.22    0.64
   0   3  17    0.20    0.85
   0   3 -17    0.69    0.88
   0  -3 -17    1.43    1.09
   0   3  18   34.85    3.68
   0   3 -18   30.15    3.77
   0  -3  18   28.84    3.38
   0   3 -18   33.42    3.22
   0  -3 -18   30.23    3.50
   0  -3  19   78.21    5.51
   0   3 -19   68.18    5.62
   0   3  19   70.90    5.29
   0  -3 -19   75.10    5.52
   0  -3 -20   20.73    2.94
   0   3 -20   21.51    3.27
   0  -3  20   23.55    3.13
   0   3  20   24.24    3.23
   0   3 -21   25.65    3.50
   0  -3 -21   34.25    3.79
   0  -3  21   27.92    3.40
   0   3  21   22.88    3.14
   0  -3 -22   12.91    2.33
   0   3  22   11.08    2.21
   0  -3  22   13.42    2.47
   0   3 -22   12.63    2.52
   0   3 -23   21.19    3.38
   0   3  23   22.50    3.19
   0  -3 -23   19.43    3.06
   0  -3  23   20.79    3.06
   0   3 -24   67.80    6.07
   0  -3 -24   68.79    5.66
   0   3  24   80.20    6.14
   0  -3  24   63.25    5.35
   0  -3  25   70.89    5.75
   0   3  25   74.22    6.03
   0  -3 -25   64.38    5.54
   0   3 -25   73.73    6.37
   0   3 -26   12.96    2.79
   0  -3  26    9.55    2.21
   0   3  26   14.70    2.77
   0  -3 -26   12.73    2.48
   0   3  27   60.10    5.55
   0  -3 -27   58.07    5.42
   0  -3  27   56.81    5.29
   0   3 -27   57.99    5.83
   0  -3  28   44.44    4.77
   0  -3 -28   41.11    4.64
   0   3  28   48.24    5.05
   0   3 -28   45.03    5.36
   0   3 -29    2.38    2.03
   0  -3  29    1.78    1.27
   0  -3 -29    7.85    2.16
   0   3  29    6.42    2.23
   0  -3  30   10.94    2.30
   0   3  30   16.14    3.20
   0  -4   0   56.60    4.60
   0  -4   0   45.23    3.65
   0   4   0   49.91    4.61
   0   4   0   49.01    4.03
   0  -4   1   12.45    2.20
   0   4  -1   15.34    2.38
   0   4   1   13.98    2.61
   0  -4  -1   17.56    2.57
   0   4  -1   13.73    2.55
   0   4  -1   11.99    2.16
   0   4   1   14.60    2.33
   0  -4  -1   18.07    2.31
   0  -4  -2   19.22    2.67
   0   4  -2   14.79    2.59
   0   4   2   24.49    3.27
   0   4   2   20.16    2.64
   0  -4  -2   23.74    2.72
   0  -4   2   18.52    2.73
   0   4  -2   17.17    2.45
   0   4  -2   18.57    2.56
   0   4  -3   29.67    3.55
   0  -4  -3   24.93    2.83
   0   4  -3   23.15    2.66
   0   4   3   24.16    3.01
   0   4  -3   23.89    2.92
   0  -4  -3   26.19    3.08
   0   4   3   27.20    3.44
   0  -4   3   26.38    3.26
   0   4  -4   73.04    4.72
   0  -4   4   64.18    5.00
   0   4  -4   72.11    5.46
   0   4  -4   73.67    5.26
   0  -4  -4   70.70    4.89
   0  -4  -4   61.52    4.77
   0   4   4   64.66    5.32
   0   4   4   66.63    4.88
   0   4  -5    6.01    1.43
   0   4  -5    5.30    1.73
   0  -4  -5    7.48    1.84
   0  -4  -5    3.18    1.02
   0  -4   5    7.57    1.84
   0   4  -5    5.66    1.58
   0   4   5    3.85    1.40
   0   4   5    4.17    1.62
   0   4   6    5.27    1.58
   0  -4  -6    3.34    1.33
   0   4  -6    3.92    1.39
   0  -4  -6    4.23    1.51
   0   4  -6    3.82    1.38
   0  -4   6    4.94    1.74
   0   4   6    5.20    1.90
   0   4  -6    1.83    1.08
   0  -4   7   15.88    2.66
   0   4   7   14.64    2.65
   0  -4  -7   15.66    2.40
   0   4   7   12.29    2.20
   0   4  -7   16.12    2.21
   0   4  -7   12.83    2.40
   0   4  -7    9.93    2.17
   0  -4  -7   14.86    2.33
   0   4  -8    1.48    1.13
   0  -4  -8    1.31    1.19
   0   4  -8    2.31    1.34
   0   4   8    0.51    0.94
   0  -4   8    1.59    1.27
   0  -4  -8   -0.16    1.10
   0   4   8    0.84    0.98
   0  -4   9   11.70    2.33
   0   4  -9    9.78    2.15
   0  -4  -9   12.11    2.21
   0   4   9    8.59    1.91
   0  -4  -9    9.05    1.89
   0   4  -9   10.71    2.14
   0   4 -10   31.59    3.85
   0  -4 -10   39.70    3.77
   0   4 -10   39.40    4.00
   0   4  10   34.66    3.78
   0  -4 -10   38.72    3.92
   0  -4  10   38.47    4.12
   0  -4 -11   14.92    2.55
   0   4 -11   16.59    2.70
   0   4 -11   11.08    2.39
   0  -4 -11   19.56    2.77
   0   4  11   17.06    2.71
   0  -4  11   16.37    2.74
   0  -4 -12    0.57    0.88
   0   4 -12   -0.64    1.13
   0   4 -12   -0.07    0.93
   0   4  12    0.64    1.08
   0  -4 -12   -1.11    1.04
   0  -4  12    1.01    1.10
   0   4 -13    8.12    2.13
   0  -4 -13    8.69    1.90
   0   4  13    9.65    2.25
   0  -4 -13    6.04    1.58
   0  -4  13    1.80    1.25
   0   4 -13   10.36    2.15
   0  -4 -14    1.05    0.90
   0   4  14    2.41    1.24
   0   4 -14    3.36    1.74
   0  -4  14    2.06    1.13
   0   4 -14   -0.69    0.95
   0   4  15   44.54    4.55
   0  -4 -15   49.91    4.74
   0   4 -15   50.28    5.15
   0   4 -15   52.94    4.60
   0  -4  15   48.58    4.79
   0   4  16   55.09    5.12
   0  -4  16   54.16    5.14
   0   4 -16   51.86    5.24
   0   4 -16   51.11    4.55
   0  -4 -16   54.43    5.06
   0  -4  17   14.32    2.87
   0   4  17   13.91    2.84
   0  -4 -17   15.28    2.83
   0   4 -17   13.13    2.80
   0  -4  18    6.20    1.92
   0  -4 -18    3.92    1.48
   0   4 -18    2.72    1.32
   0   4  18    6.92    2.29
   0   4  19   11.24    2.51
   0  -4  19    7.06    2.23
   0   4 -19    8.74    2.50
   0  -4 -19    7.56    2.19
   0   4 -20    8.61    2.36
   0  -4  20   13.64    2.89
   0   4  20   13.97    2.86
   0  -4 -20    8.24    1.88
   0   4  21    7.51    2.29
   0  -4  21    8.00    2.14
   0   4 -21    8.73    2.62
   0  -4 -21   12.26    2.62
   0   4 -22   16.50    3.43
   0  -4 -22   16.47    3.12
   0   4  22   23.69    3.71
   0  -4  22   15.86    3.02
   0  -4  23   10.97    2.65
   0  -5   0   25.07    3.60
   0   5   0   24.84    3.40
   0   5   0   16.26    3.66
   0   5  -1   16.38    2.93
   0  -5  -1   22.61    3.36
   0  -5   1   20.29    3.25
   0   5   1   21.94    3.28
   0   5   1   14.10    3.30
   0   5  -1   13.11    3.15
   0   5   2    5.46    2.23
   0  -5  -2   10.01    2.29
   0  -5   2    6.89    1.81
   0   5  -2   10.60    2.77
   0   5   2    9.09    2.11
   0   5   3    5.15    2.20
   0   5   3    7.77    2.07
   0  -5   3    2.88    1.09
   0  -5  -3    2.78    1.49
   0   5  -3    5.74    2.09
   0   5   4    6.88    2.76
   0   5  -4    5.01    2.33
   0  -5   4    4.50    1.82
   0   5   4    6.29    1.91
   0  -5  -4    7.16    2.13
   0  -5   5   12.54    2.82
   0   5  -5   11.32    2.81
   0  -5  -5   12.84    2.56
   0   5   5   14.88    2.88
   0   5   5   13.68    3.30
   0  -5  -6   61.91    5.48
   0   5   6   58.90    5.42
   0   5  -6   65.99    6.14
   0  -5   6   76.42    6.43
   0  -5   7   16.88    3.08
   0  -5  -7   16.18    2.85
   0   5  -7   14.93    3.13
   0   5   7    9.51    2.44
   0  -5  -7   14.53    2.65
   0   5  -8   16.75    3.31
   0   5   8   18.93    3.19
   0  -5   8   13.84    2.86
   0  -5  -8   11.69    2.51
   0  -5  -8   14.20    2.83
   0   5  -9   29.65    4.13
   0  -5  -9   33.23    4.21
   0  -5   9   34.59    4.43
   0  -5  -9   43.30    4.56
   0   5   9   29.00    4.02
   0   5 -10   27.37    3.96
   0   5 -10   33.58    4.30
   0  -5  10   31.64    4.27
   0  -5 -10   36.36    4.41
   0   5  10   33.32    4.27
   0   5 -11   14.26    2.99
   0   5  11   16.42    3.24
   0   5 -11   17.01    3.11
   0  -5 -11   15.92    2.94
   0  -5 -12   18.56    3.06
   0   5 -12   19.20    3.54
   0   5 -12   16.33    3.22
   0   5 -13    2.87    1.51
   0  -5 -13    3.86    1.81
   0   5 -13    4.02    1.96
   0   5 -14    7.31    2.37
  -1   0  36   20.65    3.32
   1   0 -35   -0.06    1.63
  -1   0  35    3.85    2.11
  -1   0  34  202.62   10.49
   1   0 -34  222.46   10.66
   1   0 -33   -3.04    1.48
  -1   0  33    0.41    1.61
   1   0 -32    3.78    1.40
  -1   0  32    2.76    1.49
   1   0 -31   -0.07    1.17
  -1   0  31   -0.55    0.94
  -1   0  30   54.17    4.41
   1   0 -30   49.65    4.86
  -1   0  30   52.49    4.87
  -1   0  29    0.68    0.78
   1   0 -29    0.49    1.43
  -1   0  29    0.97    1.00
  -1   0  28   24.91    2.94
  -1   0  28   18.54    2.55
  -1   0  28   26.54    3.27
   1   0 -28   24.84    3.29
   1   0 -27   -0.74    0.88
  -1   0  27   -0.06    0.72
   1   0 -27    0.60    0.89
  -1   0  27    1.17    1.12
  -1   0  27   -0.14    0.88
   1   0 -26   75.96    4.74
  -1   0  26   75.35    5.26
   1   0 -26   71.42    4.27
   1   0 -26   82.19    6.00
  -1   0  26   85.57    5.10
  -1   0  26   73.56    5.02
   1   0 -25    0.24    0.44
  -1   0  25    0.52    0.87
   1   0 -25    1.53    1.04
   1   0 -25   -0.07    0.84
  -1   0  25   -0.53    0.85
  -1   0  25   -0.32    0.79
   1   0 -25    0.44    0.84
   1   0 -24   -0.38    0.71
  -1   0  24    1.16    1.01
   1   0 -24    1.68    0.76
   1   0 -24    0.25    0.49
  -1   0  24   -0.51    0.94
   1   0 -24    1.35    0.70
  -1   0  24    1.12    0.84
   1   0 -23    5.51    2.14
   1   0 -23    5.74    2.35
   1   0 -23    1.68    1.15
   1   0 -23    9.13    2.97
  -1   0  23    9.99    2.42
  -1   0  23    7.16    2.66
  -1   0  23    2.99    1.70
  -1   0  22 5730.10   82.27
   1   0 -22 5611.39   80.76
  -1   0  22 5497.74   81.31
   1   0 -22 6017.94   80.38
   1   0 -22 5817.42   79.65
   1   0 -21    0.44    1.03
   1   0 -21    0.79    1.77
   1   0 -21    1.01    1.45
  -1   0  21    0.59    1.62
  -1   0  21    1.94    1.34
  -1   0  21    1.95    1.70
  -1   0  20    0.41    0.61
  -1   0  20    1.02    0.77
  -1   0  20    0.25    0.62
   1   0 -20    1.52    0.75
   1   0 -20    0.81    0.72
  -1   0  19    1.34    0.97
   1   0 -19   -0.39    0.56
   1   0 -19   -0.72    0.61
  -1   0  19   -0.37    0.79
  -1   0  19    0.11    0.67
   1   0 -19   -0.43    0.50
  -1   0  18 1050.80   19.28
   1   0 -18  985.07   18.23
  -1   0  18  983.04   18.63
   1   0 -18 1017.94   17.68
  -1   0  17    0.03    0.71
   1   0 -17   -2.05    0.51
  -1   0  17   -0.74    0.82
   1   0 -17   -0.12    0.55
   1   0 -17   -1.47    0.66
   1   0 -16  814.98   14.43
  -1   0  16  824.98   15.51
  -1   0  16  812.22   15.44
   1   0 -16  764.96   14.69
  -1   0  15    0.52    0.63
  -1   0  15   -0.50    0.64
  -1   0  15    0.93    0.50
   1   0 -15   -0.08    0.48
   1   0 -15    0.33    0.53
   1   0 -15    0.39    0.29
   1   0 -14    1.82    0.61
  -1   0  14    1.45    0.68
   1   0 -14    0.77    0.53
  -1   0  14    1.27    0.64
  -1   0  14    1.13    0.67
  -1   0  13   -0.86    0.59
  -1   0  13    0.76    0.67
   1   0 -13    0.19    0.44
   1   0 -13    0.55    0.56
  -1   0  13   -0.90    0.60
   1   0 -12 3590.25   50.25
  -1   0  12 3585.23   50.88
   1   0 -12 3751.59   50.78
  -1   0  12 3444.81   51.44
  -1   0  12 3550.38   51.19
  -1   0  11    0.41    0.48
  -1   0  11    0.53    0.66
   1   0 -11    0.14    0.43
   1   0 -11   -0.12    0.49
  -1   0  11   -0.08    0.52
  -1   0  10 2866.27   41.68
   1   0 -10 2942.06   41.33
   1   0 -10 2996.45   41.75
  -1   0  10 2997.82   42.02
  -1   0  10 2874.31   42.40
  -1   0   9   -0.50    0.41
   1   0  -9    0.83    0.44
   1   0  -9   -0.09    0.39
  -1   0   9    0.16    0.46
  -1   0   9   -0.35    0.47
  -1   0   8 3639.58   48.50
  -1   0   8 3411.01   48.89
  -1   0   8 3545.88   48.70
   1   0  -8 3540.64   48.43
  -1   0   8 3503.77   48.39
   1   0  -8 3374.50   48.02
   1   0  -7    0.10    0.41
  -1   0   7    0.53    0.53
  -1   0   7    0.88    0.49
  -1   0   7    0.99    0.57
   1   0  -7   -0.26    0.41
  -1   0   7   -0.41    0.43
   1   0  -6 2298.08   31.19
  -1   0   6 2247.83   31.29
   1   0  -6 2106.53   31.65
  -1   0   6 2203.77   31.58
   1   0  -5   -0.15    0.38
   1   0  -5    0.33    0.40
  -1   0   5    0.11    0.42
  -1   0   5    0.23    0.37
  -1   0   4 2040.63   28.63
  -1   0   4 1941.15   28.45
   1   0  -4 2044.90   28.52
  -1   0   3    0.38    0.18
  -1   0   3    0.60    0.36
   1   0  -3    0.43    0.34
  -1   0   3    0.79    0.38
   1   0  -2 7067.44   93.66
  -1   0   2 7432.44   93.59
  -1   0   2 7007.54   93.70
  -1   0   2 7110.87   92.78
  -1   0   1    0.25    0.29
  -1   0   1   -0.17    0.26
  -1   0   1   -0.24    0.22
  -1   0   1    0.26    0.25
   1   0  -1    0.08    0.28
  -1   0   0  174.38    3.38
  -1   0   0  178.59    3.70
   1   0   0  176.99    3.65
  -1   0  -1   -0.08    0.26
   1   0   1   -0.10    0.25
  -1   0  -2 2929.05   39.20
   1   0   2 2952.99   39.16
  -1   0  -2 2882.19   38.83
   1   0   3    0.08    0.29
  -1   0  -3    0.25    0.26
  -1   0  -3   -0.02    0.28
  -1   0  -4 2419.43   32.55
   1   0   4 2349.32   32.37
   1   0   4 2418.15   32.82
   1   0   4 2394.26   32.61
  -1   0  -4 2378.54   32.75
   1   0   5    0.26    0.32
  -1   0  -5    0.27    0.28
   1   0   5    0.08    0.14
   1   0   5    0.20    0.32
   1   0   5    0.02    0.22
  -1   0  -5    0.03    0.34
   1   0   5    0.77    0.41
  -1   0  -6  699.64   11.13
  -1   0  -6  681.49   11.67
   1   0   6  726.57   11.10
   1   0   6  726.09   10.48
   1   0   6  713.49   10.20
   1   0   6  700.86   11.64
  -1   0  -7    0.08    0.43
   1   0   7    0.60    0.43
  -1   0  -7   -0.12    0.26
   1   0   7    0.23    0.17
   1   0   7   -0.04    0.22
   1   0   7    0.06    0.34
   1   0   8 1953.12   28.41
  -1   0  -8 1938.37   27.53
   1   0   8 1967.94   26.65
   1   0   8 1956.98   26.82
  -1   0  -8 1947.29   28.63
  -1   0  -9    0.39    0.31
  -1   0  -9   -0.32    0.46
   1   0   9   -0.21    0.25
   1   0   9    0.44    0.28
   1   0  10 6033.67   80.03
   1   0  10 6145.86   79.96
  -1   0 -10 6010.68   80.70
  -1   0 -10 6007.68   82.20
  -1   0 -11    0.20    0.31
   1   0  11    0.27    0.32
  -1   0 -11   -0.26    0.47
   1   0  11    0.39    0.28
  -1   0 -12  733.77   14.03
   1   0  12  735.51   12.12
  -1   0 -12  751.19   12.62
   1   0  12  731.47   12.08
  -1   0 -13    0.43    0.44
   1   0  13    0.60    0.41
   1   0  13    0.23    0.37
  -1   0 -14  494.62    9.63
   1   0  14  500.46    9.35
   1   0  14  484.80    9.28
   1   0  15    0.10    0.41
   1   0  15   -0.21    0.37
  -1   0 -15    0.15    0.57
  -1   0 -15    0.33    0.41
   1   0  15    0.07    0.40
   1   0  16   56.09    2.64
   1   0  16   63.99    2.83
   1   0  16   53.89    3.45
  -1   0 -16   62.61    3.44
  -1   0 -16   57.75    2.75
  -1   0 -16   52.88    3.33
  -1   0 -17    0.65    0.55
  -1   0 -17    0.05    0.37
  -1   0 -17   -0.04    0.61
   1   0  17   -0.54    0.46
  -1   0 -17   -0.02    0.57
   1   0  17    0.17    0.40
   1   0  17   -0.47    0.45
  -1   0 -18  230.52    7.38
   1   0  18  215.47    7.66
   1   0  18  239.50    6.44
  -1   0 -18  213.37    7.58
  -1   0 -18  228.61    6.92
   1   0  18  224.03    6.16
  -1   0 -18  230.00    6.33
  -1   0 -19    0.10    0.67
   1   0  19    0.40    0.55
  -1   0 -19    0.26    0.53
  -1   0 -19   -0.39    0.46
   1   0  19   -0.46    0.70
  -1   0 -19   -0.43    0.66
   1   0  19   -0.51    0.53
   1   0  20   -0.08    0.40
  -1   0 -20    0.44    0.43
   1   0  20   -0.36    0.57
   1   0  20    0.24    0.70
  -1   0 -20   -0.62    0.58
  -1   0 -20    0.60    0.66
  -1   0 -20    0.01    0.53
  -1   0 -21   -0.73    0.88
  -1   0 -21   -0.42    0.41
   1   0  21   -0.39    0.52
  -1   0 -21   -0.11    0.64
   1   0  21    1.27    0.85
   1   0  21   -0.44    0.44
  -1   0 -21   -0.50    0.54
  -1   0 -22   43.92    3.32
   1   0  22   47.27    3.81
  -1   0 -22   42.06    3.05
  -1   0 -22   46.99    3.76
  -1   0 -22   46.37    2.85
  -1   0 -23    0.85    0.72
   1   0  23    0.73    0.88
  -1   0 -23   -0.32    0.51
  -1   0 -23   -0.52    0.61
  -1   0 -24   68.44    4.71
   1   0  24   61.49    4.61
  -1   0 -24   69.79    4.33
   1   0  25   -1.02    0.94
  -1   0 -25    0.48    0.67
  -1   0 -25   -0.54    0.59
   1   0  26   34.86    3.67
  -1   0 -26   29.77    3.29
  -1   0 -27   -0.27    0.85
   1   0  27   -1.01    1.18
   1   0  28  109.27    6.86
  -1   0 -28  104.24    6.50
  -1   0 -29    2.15    1.38
   1   0  29    1.25    1.35
  -1   0 -30   73.92    5.65
   1   0  30   80.41    6.21
  -1   0 -31    1.67    1.27
   1   0  31    1.23    1.02
  -1   0 -32   26.40    3.55
   1   0  32   29.79    3.96
  -1   0 -33    0.55    0.99
   1   0  33    0.32    0.92
   1   0  34   77.31    6.46
  -1   0 -34   74.58    6.23
  -1   1  36    5.52    1.93
  -1   1  35   12.98    2.63
   1  -1 -35   10.39    2.51
   1  -1 -34   19.38    3.09
  -1   1  34   27.40    3.71
   1   1 -34   23.94    3.71
   1   1 -33   13.56    2.94
   1  -1 -33   22.13    3.51
  -1   1  33   14.70    2.63
  -1  -1  32   36.66    4.01
   1  -1 -32   38.47    4.09
  -1   1  32   35.78    4.04
   1   1 -32   43.76    4.32
  -1   1  31  149.85    8.06
   1   1 -31  139.71    7.82
  -1   1  31  141.13    7.81
   1  -1 -31  134.86    7.28
  -1  -1  31  148.06    7.96
   1  -1 -31  129.73    7.54
   1  -1 -30  104.74    6.57
  -1   1  30   94.14    6.30
  -1  -1  30  120.23    7.08
   1  -1 -30  102.44    6.17
   1   1 -30   97.06    6.36
  -1   1  30  110.58    6.72
   1  -1 -30  100.57    6.12
   1  -1 -29    9.49    2.00
  -1  -1  29    9.77    2.07
  -1   1  29    9.45    1.93
  -1   1  29    8.84    2.18
   1   1 -29    8.12    1.78
   1  -1 -29    6.99    1.77
   1   1 -28   34.17    3.67
   1  -1 -28   45.83    4.15
  -1   1  28   40.38    3.91
  -1  -1  28   48.82    4.57
   1  -1 -28   45.35    3.97
  -1   1  28   37.37    3.83
  -1  -1  28   41.29    3.99
  -1   1  27   37.79    3.74
   1  -1 -27   31.80    3.42
  -1   1  27   40.42    3.91
  -1  -1  27   35.39    3.66
   1  -1 -27   36.43    3.50
  -1  -1  27   34.97    3.86
   1   1 -27   38.01    3.80
  -1  -1  26  284.67   10.35
  -1  -1  26  279.87   11.23
  -1   1  26  255.66    9.72
   1  -1 -26  251.01    9.67
   1  -1 -26  271.91    9.78
  -1   1  26  271.17   10.24
   1   1 -26  269.29   10.28
  -1  -1  25  188.93    8.58
  -1  -1  25  197.33    8.34
   1  -1 -25  180.89    7.84
   1   1 -25  197.56    8.55
  -1   1  25  190.33    8.00
  -1   1  25  188.62    8.17
   1  -1 -25  195.83    7.94
   1  -1 -24   40.14    3.49
  -1  -1  24   39.04    3.54
  -1   1  24   45.46    3.69
  -1  -1  24   44.11    4.03
   1  -1 -24   38.51    3.43
  -1   1  24   42.80    3.76
   1   1 -24   44.32    3.88
  -1   1  23   19.98    2.42
   1  -1 -23   16.54    2.27
   1  -1 -23   19.03    2.42
  -1  -1  23   20.33    2.74
  -1  -1  23   20.85    2.56
  -1   1  23   18.17    2.41
   1   1 -23   18.01    2.52
  -1  -1  22   96.94    5.62
  -1   1  22  100.56    5.27
   1  -1 -22   84.96    4.88
  -1  -1  22   83.29    4.96
   1   1 -22   91.76    5.35
   1  -1 -22   93.80    5.13
  -1   1  22   88.84    5.22
  -1   1  21  479.22   12.34
  -1  -1  21  508.53   13.88
   1  -1 -21  458.25   12.37
  -1   1  21  465.01   12.71
  -1  -1  21  487.53   12.84
   1   1 -21  475.93   13.16
   1  -1 -21  468.86   12.44
  -1   1  20  695.04   16.06
   1   1 -20  720.97   16.59
  -1   1  20  676.53   15.23
   1   1 -20  695.91   13.43
   1  -1 -20  711.25   13.48
  -1  -1  20  753.45   16.97
   1  -1 -20  643.16   15.24
   1  -1 -20  660.48   15.24
  -1  -1  20  702.00   15.91
  -1   1  19  875.54   18.69
  -1   1  19  910.12   18.09
  -1  -1  19  885.73   19.00
  -1  -1  19  889.60   18.62
   1  -1 -19  934.11   16.19
   1  -1 -19  899.40   18.17
   1   1 -19  940.67   19.54
   1   1 -19  947.95   16.33
   1  -1 -19  849.87   18.19
  -1  -1  18  260.78    8.44
   1  -1 -18  265.12    8.10
  -1   1  18  251.79    7.81
   1   1 -18  278.62    9.09
  -1  -1  18  278.84    9.09
  -1   1  18  263.37    8.54
   1  -1 -18  252.82    8.13
   1   1 -18  272.68    6.91
   1  -1 -18  267.66    6.82
  -1  -1  17   27.93    2.68
  -1   1  17   25.97    2.24
   1  -1 -17   27.95    2.47
   1   1 -17   30.39    2.83
  -1  -1  17   29.96    2.62
   1  -1 -17   28.02    1.88
  -1   1  17   24.66    2.41
   1   1 -17   31.04    1.74
   1  -1 -17   27.49    2.36
   1   1 -16   45.11    3.30
  -1   1  16   43.63    2.81
  -1  -1  16   42.85    3.12
   1  -1 -16   43.82    2.34
   1  -1 -16   45.44    2.88
  -1   1  16   46.51    3.20
   1   1 -16   42.37    1.99
   1  -1 -16   42.05    2.93
   1  -1 -15  101.40    4.32
   1  -1 -15   99.64    4.55
  -1  -1  15  115.39    5.05
   1   1 -15  107.60    3.27
  -1   1  15  105.66    4.29
   1   1 -15  101.33    4.92
   1  -1 -15  103.25    3.63
  -1   1  15  110.11    4.86
   1   1 -14  111.69    3.31
   1  -1 -14  126.97    4.65
  -1  -1  14  110.31    3.63
  -1  -1  14  118.53    4.94
   1   1 -14  114.81    5.11
   1  -1 -14  114.67    3.74
  -1   1  14  113.26    4.29
   1  -1 -13  164.21    4.52
   1  -1 -13  177.81    5.45
  -1  -1  13  171.40    5.92
   1   1 -13  162.43    4.09
   1   1 -13  161.40    6.00
  -1   1  13  170.23    5.16
  -1  -1  13  158.69    4.42
  -1  -1  12  808.08   13.37
   1   1 -12  793.69   12.82
  -1   1  12  767.61   14.03
   1  -1 -12  792.92   13.34
  -1  -1  12  860.86   15.89
   1   1 -12  787.29   16.01
   1  -1 -12  853.66   14.74
   1   1 -11  154.20    5.59
  -1  -1  11  167.38    4.30
  -1   1  11  150.48    5.27
   1  -1 -11  175.21    4.95
  -1   1  11  154.33    4.50
  -1  -1  11  159.29    5.48
   1  -1 -11  157.27    4.18
   1   1 -11  147.58    3.83
  -1  -1  10  280.76    6.03
  -1   1  10  278.17    6.51
  -1   1  10  276.53    6.21
   1  -1 -10  275.36    5.93
   1   1 -10  281.71    7.74
  -1  -1  10  283.21    7.43
   1  -1 -10  299.27    6.70
   1   1 -10  281.68    5.69
  -1   1   9 1075.98   16.75
  -1  -1   9 1102.23   18.71
  -1   1   9 1064.67   17.39
   1   1  -9 1093.87   19.08
   1  -1  -9 1080.07   16.64
   1   1  -9 1068.57   16.34
  -1  -1   9 1069.39   16.73
   1  -1  -9 1174.12   17.46
  -1   1   8  528.36   10.18
  -1  -1   8  548.45    9.63
   1   1  -8  552.07    9.39
  -1  -1   8  547.24   11.08
   1   1  -8  556.14   11.49
   1  -1  -8  622.26   10.19
  -1   1   8  543.91    9.38
   1  -1  -8  554.21    9.58
   1   1  -7  176.52    4.12
  -1   1   7  168.98    3.79
   1   1  -7  169.98    5.36
  -1   1   7  173.29    4.67
   1  -1  -7  169.10    4.15
   1  -1  -7  188.22    4.43
  -1  -1   7  165.49    5.02
  -1  -1   7  169.33    4.21
  -1  -1   6  414.88    7.68
  -1   1   6  417.91    6.81
   1   1  -6  407.48    7.51
   1  -1  -6  406.48    7.51
   1  -1  -6  446.34    7.62
   1   1  -6  395.18    8.89
  -1  -1   6  395.35    8.60
  -1   1   6  399.84    8.16
  -1   1   5  114.65    2.42
   1  -1  -5  112.23    3.19
  -1  -1   5  112.42    3.80
   1   1  -5  115.15    3.23
  -1   1   5  113.45    3.73
  -1   1   5  120.17    3.68
   1   1  -5  115.82    4.04
  -1  -1   5  117.73    3.36
   1   1  -4  555.47    9.47
   1  -1  -4  538.70    9.29
  -1   1   4  536.84    9.99
  -1   1   4  548.50    9.99
   1   1  -4  554.73   10.45
  -1  -1   4  545.18    9.47
  -1  -1   4  523.16    9.99
   1   1  -3  104.96    3.16
  -1  -1   3  103.74    3.38
  -1   1   3  100.86    3.40
  -1   1   3  107.58    3.35
   1   1  -3  106.63    3.53
   1  -1  -3  103.31    3.05
  -1  -1   3  103.15    3.14
  -1  -1   2  939.47   14.94
   1   1  -2  943.07   14.87
  -1  -1   2  945.09   14.80
   1  -1  -2  941.35   14.66
   1   1  -2  936.14   15.18
  -1   1   2  943.56   14.83
  -1   1   2  941.22   15.28
   1   1  -1  746.69   12.66
  -1  -1   1  741.68   12.25
  -1   1   1  752.37   12.12
   1   1  -1  786.10   12.55
   1  -1  -1  744.80   12.36
  -1   1   1  738.09   12.84
  -1  -1   1  772.87   12.46
  -1   1   0 8030.92  109.18
  -1  -1   0 8090.99  108.21
   1  -1   0 8335.98  108.79
  -1  -1   0 8322.41  108.84
  -1   1   0 8359.70  108.02
   1   1   0 8304.73  108.25
   1   1   0 8177.75  108.82
   1   1   1 9896.06  130.38
  -1  -1  -1 9954.66  129.51
  -1  -1  -1 9865.71  130.40
  -1   1  -1 9938.89  129.15
   1  -1   1 9818.54  130.50
  -1   1  -1 9788.89  130.80
   1   1   1 9844.98  129.31
   1  -1   1 9999.00  128.22
   1  -1   2  232.16    5.51
  -1   1  -2  236.03    5.78
  -1  -1  -2  236.54    5.58
   1  -1   2  232.15    4.38
  -1  -1  -2  236.90    4.82
   1   1   2  234.97    4.61
  -1   1  -2  236.75    4.55
   1   1   3  957.73   13.73
   1  -1   3  945.62   15.30
   1  -1   3  929.63   14.10
  -1  -1  -3  953.22   14.17
  -1   1  -3  951.25   15.77
  -1   1  -3  947.11   13.66
  -1  -1  -3  950.72   15.51
  -1   1  -4  997.86   13.96
   1  -1   4  972.71   14.95
   1  -1   4 1000.71   15.92
  -1   1  -4  990.52   16.50
  -1  -1  -4  992.20   14.59
   1  -1   4  976.82   13.82
   1   1   4  999.09   13.93
  -1  -1  -4  969.45   16.19
  -1  -1  -5  517.40    8.32
   1  -1   5  512.33    9.88
   1   1   5  506.02    9.66
   1  -1   5  499.21    8.99
  -1   1  -5  493.17   10.08
  -1   1  -5  521.29    7.58
   1  -1   5  502.64    7.33
   1  -1   5  505.86    9.57
  -1  -1  -5  512.55    9.93
   1   1   5  516.73    7.47
   1   1   6  321.86    7.16
   1  -1   6  319.98    7.07
   1  -1   6  320.13    6.81
  -1   1  -6  316.54    7.53
  -1  -1  -6  330.85    5.86
   1  -1   6  321.64    7.45
  -1   1  -6  331.50    5.00
  -1  -1  -6  335.56    7.49
   1  -1   7  114.68    4.13
   1  -1   7  109.64    3.73
   1  -1   7  115.09    3.71
  -1   1  -7  117.61    4.21
  -1  -1  -7  115.15    4.08
  -1  -1  -7  120.20    2.90
   1   1   7  122.43    3.96
  -1   1  -8  145.39    4.76
   1  -1   8  138.98    4.33
   1   1   8  144.62    4.45
   1  -1   8  140.23    4.39
  -1  -1  -8  147.38    4.75
   1  -1   8  145.89    4.80
   1   1   9  359.17    8.02
   1   1   9  374.44    8.31
   1  -1   9  350.09    7.90
  -1  -1  -9  351.62    8.31
   1  -1   9  361.62    8.13
   1  -1   9  371.02    8.62
  -1   1  -9  364.25    8.45
   1  -1  10   77.99    3.61
   1  -1  10   74.33    3.34
   1   1  10   76.12    3.37
  -1  -1 -10   74.88    3.43
   1   1  10   76.57    3.27
   1  -1  10   74.57    3.17
  -1   1 -10   74.93    3.48
   1  -1  11 1093.15   18.15
   1   1  11 1099.67   18.28
  -1  -1 -11 1037.93   14.67
   1   1  11 1099.92   18.71
   1  -1  11 1095.79   18.80
  -1  -1 -11 1112.40   18.86
   1  -1  11 1117.53   19.20
  -1   1 -11 1107.70   18.91
   1  -1  12  293.17    7.41
  -1   1 -12  308.63    7.97
   1   1  12  313.50    8.02
   1   1  12  305.29    7.55
  -1  -1 -12  291.94    4.92
   1  -1  12  308.28    8.29
  -1  -1 -12  301.17    7.90
   1  -1  13  541.15   12.02
   1  -1  13  508.16   10.88
  -1  -1 -13  514.02    8.08
   1   1  13  522.15   11.53
  -1  -1 -13  517.60   11.69
   1   1  13  523.70   11.01
  -1  -1 -13  528.62   11.49
  -1   1 -13  532.87   11.53
  -1   1 -14  910.64   16.99
   1  -1  14  909.69   16.31
   1   1  14  887.14   17.07
  -1  -1 -14  896.14   13.14
  -1  -1 -14  873.87   17.18
  -1   1 -14  868.82   12.32
  -1  -1 -14  921.21   17.03
   1  -1  14  924.69   17.45
   1  -1  15   81.05    4.29
   1   1  15   86.70    4.23
  -1  -1 -15   86.90    4.13
  -1  -1 -15   82.04    4.19
   1  -1  15   86.14    3.86
  -1  -1 -15   84.50    2.44
  -1   1 -15   86.91    4.12
   1  -1  16   53.88    3.09
  -1  -1 -16   49.96    3.34
   1   1  16   55.50    3.49
   1  -1  16   53.43    3.55
  -1   1 -16   52.63    3.25
  -1  -1 -16   47.96    3.11
  -1  -1 -17  103.42    5.04
   1  -1  17  118.59    4.79
   1   1  17  105.26    4.65
  -1  -1 -17  107.80    4.87
   1   1  17  110.66    5.12
   1  -1  17  106.62    5.21
  -1   1 -17  111.11    4.91
  -1   1 -18   51.94    3.38
   1  -1  18   52.52    3.19
   1   1  18   46.86    3.10
   1   1  18   54.94    3.64
  -1  -1 -18   47.56    3.45
   1  -1  18   46.69    3.55
  -1  -1 -18   47.02    3.21
  -1   1 -19  115.79    5.17
  -1  -1 -19   98.57    5.18
   1  -1  19  108.96    4.79
   1   1  19  105.40    5.31
  -1  -1 -19  102.58    4.94
   1   1  19  113.02    4.99
   1  -1  19  106.56    5.50
  -1  -1 -20  115.62    5.79
  -1   1 -20  123.14    5.46
  -1  -1 -20  131.76    5.74
   1   1  20  120.51    5.83
   1  -1  20  129.63    6.25
   1  -1  20  123.79    5.25
  -1   1 -20  127.80    6.11
   1   1  20  125.78    5.41
  -1   1 -21  219.87    7.52
   1   1  21  204.24    7.24
   1   1  21  201.68    7.92
   1  -1  21  205.84    8.24
   1  -1  21  207.80    7.13
  -1  -1 -21  183.92    7.61
  -1   1 -21  196.70    7.95
  -1  -1 -21  202.75    7.44
   1  -1  22  168.74    7.64
   1   1  22  157.58    7.12
   1  -1  22  179.87    6.66
   1   1  22  171.27    6.69
  -1  -1 -22  168.51    6.80
  -1  -1 -22  154.65    7.08
  -1   1 -22  171.03    6.74
  -1   1 -22  165.85    7.38
   1  -1  23   16.31    2.46
   1  -1  23   18.56    2.20
  -1   1 -23   21.15    2.37
   1   1  23   21.30    2.66
  -1   1 -23   22.60    2.74
   1   1  23   20.90    2.31
  -1  -1 -23   21.34    2.40
  -1  -1 -23   14.56    2.21
  -1   1 -24    1.64    0.79
  -1  -1 -24    2.70    1.07
   1   1  24    2.38    0.85
   1  -1  24    4.51    1.43
   1   1  24    2.22    1.19
   1  -1  24    2.17    0.89
  -1   1 -24    3.61    1.21
  -1  -1 -24    0.33    0.81
  -1  -1 -25   37.88    3.62
   1   1  25   39.57    3.76
   1  -1  25   41.88    4.04
  -1   1 -25   42.89    3.86
  -1  -1 -25   40.52    3.44
   1   1  25   43.20    3.52
  -1   1 -25   32.70    3.65
   1   1  26   33.73    3.57
  -1   1 -26   25.53    3.13
  -1  -1 -26   31.72    3.45
   1  -1  26   23.11    3.06
  -1   1 -26   33.37    3.47
  -1  -1 -26   32.62    3.12
   1  -1  27   17.36    2.82
  -1   1 -27   11.57    2.22
  -1  -1 -27   15.01    2.49
   1   1  27   12.32    2.26
  -1  -1 -27   12.69    2.09
  -1   1 -27   16.02    2.49
  -1   1 -28   19.25    2.84
  -1  -1 -28   18.79    2.81
   1  -1  28   16.99    2.79
   1   1  28   19.20    2.86
  -1   1 -28   18.79    2.74
   1  -1  29   28.50    3.66
  -1   1 -29   35.16    3.79
   1   1  29   25.33    3.32
  -1   1 -29   24.19    3.30
  -1  -1 -29   33.65    3.86
   1   1  30    5.91    1.88
   1  -1  30    5.98    1.81
  -1  -1 -30    4.64    1.66
  -1   1 -30    4.23    1.37
  -1  -1 -31   47.53    4.69
   1   1  31   38.33    4.34
   1  -1  31   33.93    4.10
  -1   1 -31   34.92    4.09
   1   1  32   66.02    5.82
  -1  -1 -32   56.71    5.29
   1  -1  32   65.30    5.88
  -1   1 -32   61.92    5.48
  -1  -1 -33  117.68    7.86
   1  -1  33  114.97    7.94
   1   1  33  121.47    8.00
  -1   1 -33  127.15    8.11
  -1  -1 -34   10.17    2.62
   1  -1  34   16.43    3.39
   1   1  34   15.48    3.11
  -1   1 -34   12.22    2.59
  -1   2  34   28.63    3.96
   1  -2 -34   29.75    3.99
   1   2 -34   34.01    4.43
   1  -2 -34   30.41    3.99
   1  -2 -33   11.56    2.62
  -1   2  33   11.89    2.68
   1   2 -33   10.53    2.51
   1  -2 -33   10.80    2.35
  -1  -2  33   23.81    4.03
   1   2 -32  112.90    7.91
   1  -2 -32  109.34    7.26
   1  -2 -32  114.52    7.45
  -1   2  32  112.83    7.68
  -1  -2  32  110.23    7.46
  -1   2  31   56.38    5.37
  -1  -2  31   68.30    5.67
   1   2 -31   60.71    5.69
   1  -2 -31   67.07    5.58
   1  -2 -31   68.95    5.68
  -1   2  30   45.56    4.83
   1   2 -30   49.24    5.07
  -1  -2  30   47.30    4.70
   1  -2 -30   44.77    4.44
   1  -2 -30   53.96    4.97
   1  -2 -29   27.03    3.47
   1  -2 -29   24.51    3.32
   1   2 -29   28.40    3.74
  -1   2  29   29.11    3.77
  -1  -2  29   18.82    2.92
   1   2 -28   66.48    5.70
   1  -2 -28   64.96    5.31
   1  -2 -28   71.71    5.37
  -1  -2  28   76.88    5.72
  -1   2  28   61.74    5.29
   1   2 -27   85.18    6.38
  -1  -2  27   84.75    5.95
   1  -2 -27   83.75    5.95
   1  -2 -27   82.63    5.63
  -1   2  27   84.52    6.08
   1  -2 -26    6.53    1.72
  -1  -2  26    7.07    1.85
  -1   2  26    3.24    1.44
   1  -2 -26    6.45    1.70
   1   2 -26    3.95    1.69
  -1   2  25   44.87    4.29
   1  -2 -25   48.05    4.35
  -1  -2  25   41.68    3.99
   1   2 -25   42.00    4.24
   1  -2 -25   49.62    4.13
  -1  -2  24  233.40    9.61
   1   2 -24  234.89   10.31
   1  -2 -24  237.91    9.78
  -1   2  24  238.96    9.92
   1  -2 -24  235.03    9.26
   1  -2 -23   24.55    3.01
  -1   2  23   30.27    3.37
   1  -2 -23   32.10    3.18
   1   2 -23   32.32    3.63
  -1  -2  23   29.52    3.27
   1  -2 -22   15.41    2.35
   1   2 -22   15.19    2.52
  -1  -2  22   17.42    2.55
  -1   2  22   17.96    2.20
   1  -2 -22   14.02    2.13
  -1   2  22   13.51    2.35
  -1   2  21   28.08    2.60
   1   2 -21   22.39    2.98
  -1   2  21   24.95    2.94
  -1  -2  21   24.36    2.92
   1  -2 -21   22.93    2.57
   1  -2 -21   20.60    2.72
   1  -2 -20   13.12    2.17
   1  -2 -20   14.38    2.07
  -1  -2  20   15.68    2.28
  -1   2  20   13.94    1.85
  -1   2  20   12.76    2.13
   1   2 -20    9.66    1.95
  -1   2  19    2.87    0.95
   1  -2 -19    5.30    1.45
  -1  -2  19    2.77    1.09
  -1   2  19    6.02    1.57
   1  -2 -19    3.90    1.11
   1   2 -19    1.83    1.10
  -1   2  18   41.06    2.83
  -1  -2  18   35.71    3.28
   1  -2 -18   39.20    3.15
   1  -2 -18   41.11    3.52
   1   2 -18   39.54    3.68
  -1   2  18   41.95    3.58
  -1  -2  17  229.90    8.53
  -1   2  17  238.45    7.06
   1  -2 -17  220.21    7.61
   1   2 -17  238.66    9.24
   1   2 -17  251.81    7.06
  -1   2  17  228.19    8.61
   1  -2 -17  234.11    8.63
   1   2 -16   31.51    3.22
  -1   2  16   38.85    2.56
   1   2 -16   32.51    2.33
   1  -2 -16   32.34    3.05
  -1  -2  16   29.62    2.89
  -1   2  16   33.25    3.08
  -1   2  15   57.06    2.98
   1   2 -15   53.16    4.08
  -1   2  15   54.84    3.87
  -1  -2  15   56.83    3.90
   1   2 -15   54.90    3.08
   1  -2 -15   56.80    3.92
  -1  -2  14   43.77    3.38
   1   2 -14   42.69    3.60
   1   2 -14   40.07    2.57
  -1   2  14   44.13    2.47
   1  -2 -14   38.92    3.22
  -1   2  14   38.02    3.15
  -1  -2  13  135.21    3.97
   1   2 -13  119.42    5.91
   1  -2 -13  133.24    3.79
  -1   2  13  133.62    4.32
   1   2 -13  129.21    4.84
  -1   2  13  120.79    5.59
  -1  -2  13  130.63    5.78
   1  -2 -13  116.94    5.55
   1   2 -12  293.60    7.70
  -1   2  12  272.55    8.34
  -1  -2  12  299.54    6.51
  -1  -2  12  279.68    8.79
  -1   2  12  286.60    6.64
   1   2 -12  279.26    9.26
  -1   2  12  274.17    8.74
   1  -2 -12  279.67    8.80
   1  -2 -12  291.92    6.25
   1   2 -11  135.86    4.93
   1  -2 -11  133.55    5.66
  -1  -2  11  128.76    5.62
  -1   2  11  132.60    3.91
  -1   2  11  134.44    5.46
   1   2 -11  127.09    5.90
  -1   2  11  123.67    5.47
  -1  -2  11  136.82    4.05
   1  -2 -11  136.17    3.89
  -1  -2  10   44.75    2.20
   1   2 -10   41.33    2.63
  -1  -2  10   39.58    3.00
   1  -2 -10   43.88    3.12
  -1   2  10   41.95    3.04
   1   2 -10   42.30    3.27
   1   2 -10   43.14    2.34
   1  -2 -10   44.04    2.11
  -1   2  10   42.74    2.98
  -1   2  10   46.63    2.04
  -1  -2   9   43.95    3.04
  -1   2   9   41.55    2.95
  -1   2   9   45.43    1.90
   1   2  -9   45.66    2.76
   1   2  -9   46.42    3.29
   1  -2  -9   46.54    2.20
  -1  -2   9   45.93    2.26
   1   2  -9   44.44    2.39
   1  -2  -9   44.14    3.08
  -1   2   9   44.24    3.01
  -1  -2   8 1125.72   18.00
   1  -2  -8 1127.26   17.80
   1   2  -8 1136.07   19.50
  -1  -2   8 1123.26   20.59
   1   2  -8 1086.84   21.04
  -1   2   8 1112.16   20.30
   1  -2  -8 1087.14   20.38
  -1   2   8 1124.04   20.41
  -1   2   8 1106.29   16.46
   1   2  -8 1107.07   18.30
  -1   2   7   35.29    1.41
  -1   2   7   34.94    2.61
   1   2  -7   40.26    2.58
   1   2  -7   36.38    2.17
   1   2  -7   32.65    2.66
   1  -2  -7   33.00    2.56
  -1   2   7   40.29    2.83
  -1  -2   7   36.19    2.08
  -1  -2   7   38.91    2.78
   1  -2  -7   35.53    2.02
  -1   2   6   27.56    2.28
   1   2  -6   27.90    1.92
  -1   2   6   31.76    2.51
  -1  -2   6   25.93    2.23
  -1  -2   6   26.81    1.81
   1   2  -6   28.07    2.17
   1   2  -6   25.54    2.29
  -1   2   6   28.93    1.13
   1  -2  -6   26.62    2.24
   1  -2  -6   26.06    1.78
   1   2  -5   14.99    1.64
  -1   2   5   19.72    1.87
   1  -2  -5   17.71    1.81
  -1  -2   5   15.03    1.39
   1   2  -5   18.72    1.93
   1   2  -5   18.10    1.61
  -1  -2   5   16.90    1.79
  -1   2   5   17.91    0.79
  -1   2   5   18.45    1.93
   1   2  -4  432.37    9.88
  -1   2   4  394.05    6.15
   1   2  -4  418.71    9.04
   1   2  -4  424.66   10.08
   1  -2  -4  428.32    9.70
  -1   2   4  423.14    9.63
  -1  -2   4  412.63    8.80
  -1  -2   4  426.53    9.92
  -1   2   4  417.21   10.23
   1   2  -3  758.99   14.71
   1   2  -3  737.97   14.37
  -1   2   3  733.65   14.04
  -1  -2   3  718.30   13.41
  -1  -2   3  742.40   14.41
   1  -2  -3  739.62   14.62
  -1   2   3  736.10   14.86
   1   2  -3  734.42   13.64
   1  -2  -3  726.03   13.96
  -1   2   2  438.70   10.46
  -1  -2   2  422.64    9.80
   1  -2  -2  434.27   10.21
   1  -2  -2  423.74    9.41
   1   2  -2  429.79    9.72
  -1  -2   2  402.36    9.14
   1   2  -2  419.60    9.29
  -1   2   2  415.63    9.36
   1   2  -2  426.80   10.09
   1  -2  -1 1437.79   23.66
   1   2  -1 1359.64   22.52
  -1  -2   1 1383.70   22.55
   1   2  -1 1397.57   22.63
  -1   2   1 1415.80   23.88
  -1   2   1 1391.86   22.36
  -1  -2   1 1356.09   22.94
   1  -2  -1 1367.99   22.26
   1   2  -1 1425.52   23.61
  -1  -2   0  230.68    4.61
  -1  -2   0  242.33    6.67
   1   2   0  233.69    6.58
   1  -2   0  246.59    7.18
  -1   2   0  243.42    7.31
  -1   2   0  237.14    6.25
   1   2   0  238.32    6.36
   1   2   0  241.96    7.24
   1  -2   0  244.75    6.25
  -1  -2   0  241.18    6.73
   1   2   1   36.10    2.44
  -1  -2  -1   33.34    1.29
   1  -2   1   31.33    2.37
  -1   2  -1   37.64    2.72
  -1  -2  -1   35.61    2.40
   1   2   1   38.65    2.23
   1   2   1   36.52    2.64
  -1  -2  -1   35.86    2.36
  -1   2  -1   35.65    2.13
   1  -2   1   36.27    2.08
  -1  -2  -2 1230.68   20.59
   1  -2   2 1246.81   21.56
  -1   2  -2 1210.96   21.73
   1   2   2 1229.14   19.64
   1   2   2 1353.13   21.59
   1   2   2 1242.19   21.12
  -1  -2  -2 1261.12   21.11
   1   2   2 1276.72   21.97
  -1  -2  -2 1225.13   17.22
   1  -2   2 1232.84   19.51
  -1   2  -2 1217.61   19.73
  -1  -2  -3 1390.39   19.14
   1  -2   3 1412.92   23.75
  -1   2  -3 1407.94   24.11
   1  -2   3 1414.61   21.40
   1   2   3 1371.10   23.29
   1   2   3 1400.37   24.38
   1   2   3 1408.37   21.44
  -1   2  -3 1394.58   21.70
  -1  -2  -3 1421.29   23.48
  -1  -2  -3 1429.95   22.69
  -1  -2  -4  629.43   13.02
  -1   2  -4  619.34   11.24
  -1   2  -4  616.95   13.43
   1  -2   4  614.60   13.07
   1  -2   4  636.93   10.88
  -1  -2  -4  623.27   12.08
   1   2   4  615.29   10.78
   1  -2   5  540.29   12.15
  -1  -2  -5  560.99   12.19
  -1   2  -5  571.82   10.27
  -1  -2  -5  558.58   11.17
   1   2   5  540.69    9.49
   1  -2   5  563.36   11.87
   1  -2   5  573.65    9.74
  -1   2  -5  557.93   12.54
   1  -2   6   68.94    2.31
   1   2   6   64.95    2.11
   1  -2   6   67.02    3.44
   1  -2   6   65.42    3.57
  -1  -2  -6   66.22    3.60
  -1  -2  -6   67.89    3.09
  -1   2  -6   69.82    3.76
  -1   2  -6   62.61    2.54
   1  -2   7  169.27    5.90
  -1  -2  -7  172.66    5.19
  -1   2  -7  173.38    6.28
  -1  -2  -7  175.10    6.18
   1   2   7  178.64    6.12
   1  -2   7  179.32    6.19
   1   2   7  176.57    3.52
   1  -2   7  179.36    3.83
  -1   2  -7  176.48    4.49
   1  -2   8  208.45    6.76
   1  -2   8  210.63    3.92
  -1   2  -8  204.14    6.90
   1   2   8  209.12    6.75
  -1   2  -8  217.17    4.96
   1  -2   8  199.23    6.79
   1  -2   8  203.50    5.93
  -1  -2  -8  206.54    6.92
  -1  -2  -8  204.53    5.73
  -1   2  -9   13.54    1.75
  -1  -2  -9   12.57    1.68
  -1   2  -9   14.66    1.10
  -1  -2  -9   13.09    1.33
   1  -2   9   13.62    1.51
   1  -2   9   14.15    1.77
   1   2   9   12.18    1.64
   1  -2   9   12.30    1.64
   1  -2  10   20.25    2.08
  -1  -2 -10   19.73    1.61
   1  -2  10   17.78    1.94
  -1   2 -10   19.32    2.06
  -1   2 -10   18.88    1.22
   1   2  10   17.56    1.91
  -1  -2 -10   16.59    1.98
  -1  -2 -11   26.37    2.51
   1   2  11   22.73    2.27
  -1   2 -11   28.01    1.44
  -1   2 -11   22.34    2.27
   1  -2  11   23.55    2.30
   1  -2  11   23.86    2.33
  -1  -2 -11   28.51    1.96
   1  -2  12   61.60    3.52
   1   2  12   56.04    3.59
   1  -2  12   54.66    3.61
  -1  -2 -12   65.49    3.01
   1  -2  12   57.84    3.63
   1   2  12   61.50    3.46
  -1   2 -12   57.02    3.61
  -1  -2 -12   65.38    3.98
   1  -2  13   12.59    1.83
  -1  -2 -13   14.18    1.90
  -1   2 -13   12.31    1.74
   1  -2  13   10.90    1.68
   1  -2  13   11.99    1.63
   1   2  13   10.29    1.60
   1   2  13   11.25    1.52
  -1  -2 -13   12.82    1.37
   1  -2  14   14.02    1.97
  -1  -2 -14   15.81    2.09
  -1  -2 -14   17.53    1.58
   1  -2  14   16.35    1.96
   1   2  14   13.92    1.85
  -1   2 -14   12.84    1.77
   1  -2  14   14.46    1.89
   1   2  14   15.39    1.84
   1  -2  15   74.99    4.36
   1  -2  15   73.53    4.48
   1  -2  15   73.01    4.23
   1   2  15   66.08    3.89
   1   2  15   63.85    4.05
  -1  -2 -15   75.21    4.56
  -1   2 -15   74.08    4.26
   1   2  16   65.83    4.14
   1  -2  16   59.51    3.97
   1   2  16   72.73    4.14
  -1   2 -16   63.31    4.00
  -1  -2 -16   61.15    4.16
   1  -2  16   70.23    4.25
   1  -2  17   25.73    2.68
  -1   2 -17   29.21    2.74
   1   2  17   29.47    2.73
   1   2  17   26.70    2.69
   1  -2  17   31.94    3.01
  -1  -2 -17   31.56    3.11
   1  -2  18   62.35    4.29
  -1   2 -18   62.71    4.10
   1  -2  18   61.19    4.17
  -1  -2 -18   66.58    4.48
   1   2  18   62.85    4.24
   1   2  18   62.47    4.10
   1   2  19  135.84    6.41
   1  -2  19  122.24    6.36
   1   2  19  135.38    6.22
  -1  -2 -19  127.14    6.39
   1  -2  19  127.33    6.18
  -1   2 -19  145.02    6.40
  -1  -2 -20   51.07    4.05
   1  -2  20   53.15    3.96
   1  -2  20   53.02    4.18
  -1   2 -20   50.10    4.45
   1   2  20   58.94    4.24
  -1   2 -20   53.45    3.87
   1   2  20   54.05    3.97
   1   2  21   81.52    5.18
  -1   2 -21   89.67    5.08
  -1   2 -21   85.17    5.79
   1  -2  21   78.92    5.20
   1  -2  21   89.15    5.24
   1   2  21   78.11    4.94
  -1  -2 -21   87.21    5.46
   1  -2  22  149.95    7.46
  -1  -2 -22  147.97    7.34
  -1   2 -22  165.79    7.10
   1   2  22  161.86    7.39
  -1   2 -22  160.77    8.23
   1   2  22  158.82    7.39
   1  -2  22  159.11    7.23
   1  -2  23  600.73   15.52
   1  -2  23  572.54   16.24
   1   2  23  595.01   15.69
  -1   2 -23  613.13   15.17
  -1   2 -23  565.62   16.94
   1   2  23  562.98   15.46
  -1  -2 -23  557.00   15.65
   1   2  24   63.33    4.73
   1  -2  24   62.96    4.96
   1  -2  24   72.16    4.92
  -1   2 -24   67.33    5.41
   1   2  24   57.75    4.57
  -1  -2 -24   65.43    4.91
  -1  -2 -25    1.03    1.00
   1   2  25    1.12    0.89
   1  -2  25    2.79    1.23
   1  -2  25    2.40    1.19
  -1   2 -25    1.32    1.13
  -1  -2 -25    2.77    1.17
   1   2  25    1.31    0.91
   1   2  26   16.23    2.59
  -1  -2 -26   13.37    2.37
   1   2  26   17.19    2.65
   1  -2  26   15.82    2.61
  -1  -2 -26   13.35    2.46
   1  -2  26   15.75    2.49
  -1   2 -26   13.25    2.56
   1   2  27    4.63    1.63
  -1  -2 -27    4.60    1.75
  -1  -2 -27    2.95    1.56
  -1   2 -27    2.74    1.33
   1  -2  27    5.06    1.55
   1   2  27    1.82    1.24
  -1  -2 -28   10.62    2.28
  -1  -2 -28    8.55    2.16
   1  -2  28    5.70    1.76
   1   2  28    9.97    2.11
   1   2  28    7.29    1.84
  -1   2 -28    7.26    1.95
  -1  -2 -29   -0.65    1.16
   1  -2  29    0.33    0.88
   1   2  29    2.26    1.38
   1   2  29    1.72    1.19
  -1  -2 -29   -0.46    0.88
  -1   2 -29    0.44    1.10
  -1  -2 -30    1.52    1.50
  -1   2 -30    0.02    1.34
   1   2  30    3.82    1.51
   1  -2  30    4.15    1.47
  -1  -2 -30    7.34    1.94
   1  -2  31   46.62    5.06
  -1  -2 -31   49.73    5.14
  -1  -2 -31   46.75    4.62
   1   2  31   37.71    4.37
  -1   2 -31   46.34    5.02
   1   2  32  107.29    7.34
  -1  -2 -32  114.46    7.99
   1  -2  32  111.24    7.89
  -1  -2 -32  116.74    7.37
  -1   2 -32  111.46    7.93
  -1   2 -32  107.70    7.76
   1   2  33    8.26    2.05
  -1   2 -33    6.41    1.83
  -1  -3  30   17.19    3.32
  -1  -3  29   48.44    5.11
   1   3 -29   56.86    5.94
  -1   3  29   50.33    5.39
   1  -3 -29   57.98    5.59
   1  -3 -28   28.44    3.87
  -1   3  28   24.65    3.74
  -1  -3  28   21.01    3.37
   1   3 -28   22.04    3.56
  -1  -3  27   54.58    5.17
   1   3 -27   45.50    5.19
   1  -3 -27   47.18    4.96
  -1   3  27   58.59    5.59
   1   3 -26    6.51    2.17
  -1   3  26    9.79    2.34
  -1  -3  26    6.42    1.83
   1  -3 -26    9.55    2.13
   1  -3 -25    9.87    2.18
   1   3 -25    4.04    1.82
  -1  -3  25    7.57    2.14
  -1   3  25    9.26    2.29
   1   3 -24    9.01    2.28
   1  -3 -24    8.52    2.15
  -1  -3  24    8.48    2.11
  -1   3  24    6.65    2.08
   1  -3 -23   41.49    4.40
  -1  -3  23   48.02    4.70
   1   3 -23   41.94    4.72
  -1   3  23   39.21    4.33
   1  -3 -22    9.62    2.35
  -1  -3  22    5.58    1.74
   1   3 -22    4.99    1.78
  -1   3  22    3.92    1.63
   1  -3 -21   11.51    2.22
  -1  -3  21   15.55    2.74
  -1   3  21   12.45    2.56
   1   3 -21   14.93    2.87
   1  -3 -20    3.03    1.51
  -1   3  20    0.26    1.15
   1   3 -20    0.47    1.12
  -1  -3  20    0.82    1.10
   1  -3 -19   15.53    2.63
  -1   3  19   16.66    2.70
  -1  -3  19   14.53    2.50
   1   3 -19   16.51    2.91
   1  -3 -18   29.21    3.47
  -1   3  18   28.69    3.35
  -1  -3  18   33.20    3.60
   1   3 -18   36.14    4.09
  -1  -3  17   10.05    2.00
  -1   3  17   14.09    2.33
   1   3 -17   11.14    2.26
   1  -3 -17   13.38    2.37
  -1  -3  16   14.83    2.40
   1   3 -16   14.46    2.59
   1  -3 -16   15.34    2.43
  -1   3  16   16.81    2.63
   1  -3 -15   83.56    5.54
   1   3 -15  106.31    5.42
  -1  -3  15  109.59    6.26
   1   3 -15   95.86    6.28
  -1   3  15   98.46    6.02
   1   3 -14   17.81    2.69
  -1  -3  14   17.32    2.51
   1   3 -14   17.84    2.23
   1  -3 -14   19.66    2.70
  -1   3  14   19.32    2.59
   1  -3 -13   32.94    3.38
  -1  -3  13   31.10    3.28
  -1   3  13   36.62    3.53
   1   3 -13   31.53    3.55
  -1   3  13   28.01    3.08
   1   3 -13   36.82    3.13
  -1  -3  12   64.78    4.67
  -1   3  12   70.19    4.78
   1  -3 -12   61.78    4.52
   1   3 -12   65.01    4.91
  -1   3  12   63.78    4.52
   1   3 -12   71.69    4.34
  -1   3  11   24.53    2.75
  -1  -3  11   21.27    2.67
   1   3 -11   28.11    3.24
   1   3 -11   23.89    2.56
  -1   3  11   25.28    2.88
   1  -3 -11   24.83    2.78
   1  -3 -10  207.51    7.91
  -1   3  10  204.93    8.09
   1   3 -10  217.67    7.93
  -1  -3  10  203.44    8.26
   1   3 -10  193.52    8.30
  -1   3  10  213.14    8.43
   1  -3 -10  195.65    8.01
  -1  -3   9   54.16    4.07
   1  -3  -9   49.98    3.83
  -1   3   9   51.78    4.03
   1   3  -9   57.39    3.23
   1   3  -9   57.05    4.33
   1   3  -9   56.85    3.93
   1  -3  -9   55.47    3.93
  -1   3   9   57.02    4.10
  -1  -3   8   12.24    1.48
   1  -3  -8   16.22    2.23
  -1   3   8   12.00    2.04
   1  -3  -8   12.48    1.98
  -1  -3   8   13.86    2.18
  -1   3   8   10.76    1.80
   1   3  -8   13.18    1.62
   1   3  -8   13.68    2.00
   1   3  -8   13.48    2.11
   1   3  -7  258.98    7.58
   1  -3  -7  247.04    8.57
  -1  -3   7  248.00    8.95
  -1  -3   7  269.38    7.46
  -1   3   7  245.87    8.62
  -1   3   7  236.52    8.97
   1  -3  -7  251.79    8.81
   1   3  -7  259.33    8.84
   1   3  -7  263.79    9.19
  -1   3   6   67.78    4.20
   1  -3  -6   62.59    4.04
   1   3  -6   65.85    4.30
  -1  -3   6   61.68    4.18
  -1   3   6   67.41    4.53
  -1  -3   6   63.69    3.45
   1   3  -6   60.47    4.16
   1  -3  -6   60.82    4.17
  -1   3   5   18.65    2.23
  -1  -3   5   19.00    2.31
   1   3  -5   16.64    2.22
   1  -3  -5   16.48    2.22
  -1  -3   5   15.24    1.76
  -1   3   5   19.30    2.48
   1   3  -5   21.97    2.50
   1  -3  -5   18.23    2.14
  -1  -3   4   54.44    3.84
  -1   3   4   64.57    4.44
   1  -3  -4   58.09    3.98
   1   3  -4   57.43    4.04
   1   3  -4   57.39    3.96
  -1   3   4   62.74    3.90
  -1  -3   4   60.92    3.52
   1  -3  -4   60.43    3.82
   1   3  -3  134.56    6.28
   1  -3  -3  139.84    5.81
  -1  -3   3  136.64    6.11
   1   3  -3  127.73    5.79
  -1   3   3  127.95    5.67
  -1   3   3  141.69    6.55
  -1  -3   3  137.23    5.47
   1  -3  -3  131.48    6.11
   1   3  -3  138.27    5.82
  -1   3   2  133.74    5.69
   1  -3  -2  132.57    6.19
  -1  -3   2  141.15    5.63
   1   3  -2  134.19    5.73
   1   3  -2  128.98    5.71
   1   3  -2  132.86    6.26
  -1  -3   2  138.20    6.09
   1  -3  -2  128.46    5.46
  -1   3   2  145.18    6.63
  -1  -3   1  163.30    6.54
   1   3  -1  151.63    6.07
   1   3  -1  156.97    6.38
  -1   3   1  163.08    7.11
   1  -3  -1  166.33    6.90
  -1  -3   1  157.04    6.11
   1   3  -1  164.90    7.00
  -1   3   1  157.84    6.12
   1  -3  -1  152.19    5.91
  -1  -3   0  112.07    5.30
   1   3   0  105.82    5.17
   1   3   0  111.43    5.74
  -1   3   0  102.35    5.54
   1   3   0  108.89    4.93
   1  -3   0  109.95    5.54
  -1   3   0   99.84    4.69
   1  -3   0  101.65    4.58
  -1  -3   0   98.43    4.86
   1   3   1   98.73    5.06
  -1   3  -1   96.61    5.40
  -1  -3  -1  110.24    5.25
   1   3   1  107.72    5.70
  -1   3  -1  107.91    4.78
   1   3   1  103.07    4.65
  -1  -3  -1  105.06    5.10
   1  -3   1  107.68    5.53
   1  -3   1  109.81    4.64
  -1   3  -2   71.86    3.82
   1  -3   2   76.05    3.75
  -1  -3  -2   74.80    4.24
  -1  -3  -2   71.68    4.22
   1   3   2   69.47    4.63
   1   3   2   70.34    3.72
  -1   3  -2   74.02    4.69
   1  -3   2   73.86    4.57
   1   3   2   63.17    4.11
  -1  -3  -3   90.91    4.81
   1  -3   3   96.22    4.08
   1  -3   3   91.29    4.54
   1   3   3   85.47    4.77
   1  -3   3   81.94    4.87
  -1   3  -3   97.23    5.36
   1   3   3   90.73    4.17
   1   3   3   93.08    5.37
  -1  -3  -3   96.48    4.79
  -1   3  -3   93.88    4.32
  -1   3  -4   48.08    3.80
   1   3   4   43.70    3.42
   1  -3   4   44.31    3.18
  -1  -3  -4   48.71    3.35
  -1   3  -4   50.02    3.07
   1  -3   4   48.00    3.68
   1   3   4   48.22    3.97
   1  -3   4   48.76    2.77
  -1  -3  -4   49.01    3.57
  -1   3  -5  160.02    7.01
   1  -3   5  159.29    6.26
  -1  -3  -5  148.25    6.14
   1  -3   5  166.25    7.11
   1   3   5  158.10    6.67
  -1  -3  -5  155.05    6.56
  -1   3  -5  168.32    5.75
   1  -3   6  230.83    7.82
   1  -3   6  235.81    8.63
   1   3   6  227.32    8.21
  -1   3  -6  237.43    6.97
  -1   3  -6  222.69    8.48
  -1  -3  -6  233.84    7.77
  -1  -3  -6  228.29    8.26
   1  -3   7   75.08    4.33
   1  -3   7   67.07    4.49
   1   3   7   61.03    4.17
  -1   3  -7   69.89    3.49
  -1  -3  -7   67.90    3.98
  -1   3  -7   68.56    4.58
  -1  -3  -7   74.18    4.59
  -1  -3  -8   43.50    3.59
   1   3   8   39.38    3.40
   1  -3   8   33.76    3.21
  -1  -3  -8   44.99    3.20
  -1   3  -8   39.10    3.45
   1  -3   8   43.12    3.30
  -1  -3  -9   19.65    2.11
   1  -3   9   18.99    2.27
   1  -3   9   18.73    2.47
   1   3   9   20.08    2.43
  -1  -3  -9   19.67    2.48
  -1   3  -9   16.02    2.30
   1  -3  10  154.14    6.65
  -1  -3 -10  163.31    6.18
   1  -3  10  143.50    6.87
  -1   3 -10  140.51    6.79
   1   3  10  151.76    6.94
  -1  -3 -10  150.55    6.97
   1  -3  11   35.36    3.18
   1  -3  11   34.06    3.30
  -1   3 -11   34.24    3.28
   1   3  11   34.83    3.24
  -1  -3 -11   32.37    3.24
  -1  -3 -11   38.99    2.94
  -1   3 -12   62.80    4.55
  -1  -3 -12   79.69    4.22
   1  -3  12   66.41    4.68
   1   3  12   66.32    3.89
   1   3  12   67.27    4.64
   1  -3  12   72.22    4.62
  -1  -3 -12   60.47    4.51
  -1   3 -13   31.16    3.21
   1   3  13   29.77    3.17
   1  -3  13   31.49    3.13
  -1  -3 -13   28.68    3.17
   1   3  13   34.45    2.82
   1  -3  13   32.24    3.29
   1  -3  14   25.90    2.97
   1   3  14   24.54    2.83
   1  -3  14   18.75    2.62
   1   3  14   27.80    2.57
  -1  -3 -14   24.38    2.99
  -1   3 -14   23.54    2.82
   1  -3  15    8.11    1.81
   1   3  15    9.90    1.62
  -1  -3 -15    8.97    1.92
   1  -3  15    8.29    1.87
  -1   3 -15    9.35    1.89
   1   3  15    5.35    1.51
   1   3  16    3.52    1.33
  -1   3 -16    5.22    1.44
  -1  -3 -16    5.17    1.61
   1  -3  16    5.26    1.53
  -1  -3 -17    3.21    1.26
   1   3  17    3.77    1.26
   1  -3  17    3.66    1.23
  -1   3 -17    4.16    1.50
   1  -3  18   15.36    2.41
  -1  -3 -18   14.37    2.52
   1   3  18   15.25    2.52
  -1   3 -18   18.01    2.51
  -1   3 -18   11.39    2.54
   1  -3  19  146.97    7.66
  -1   3 -19  136.82    8.22
   1   3  19  157.86    7.95
  -1   3 -19  156.34    7.48
  -1  -3 -19  153.17    7.99
   1   3  20  105.68    6.52
   1  -3  20   99.69    6.33
  -1  -3 -20   97.94    6.50
  -1   3 -20  107.65    6.17
  -1   3 -20  102.92    7.11
   1  -3  21   44.35    4.31
   1   3  21   44.01    4.27
  -1   3 -21   43.69    4.70
  -1  -3 -21   40.95    4.32
  -1   3 -21   50.09    4.30
   1   3  22  174.41    8.80
   1  -3  22  158.29    8.22
  -1   3 -22  162.13    9.33
  -1  -3 -22  170.54    8.76
  -1  -3 -23   16.95    2.82
   1   3  23   15.60    2.74
   1  -3  23   12.18    2.32
  -1   3 -23   17.92    3.14
  -1   3 -24   12.68    2.91
   1   3  24   16.48    2.76
   1  -3  24   14.23    2.62
  -1  -3 -24   17.50    2.83
  -1   3 -25   82.25    6.87
   1  -3  25   75.49    5.85
  -1  -3 -25   91.33    6.57
   1   3  25   80.19    6.20
   1   3  26   52.57    5.10
   1  -3  26   64.86    5.45
  -1   3 -26   48.59    5.37
  -1  -3 -26   56.70    5.33
   1  -3  27   87.24    6.39
   1   3  27   84.08    6.54
  -1   3 -27  101.30    7.70
  -1  -3 -27   90.31    6.77
   1  -3  28   40.75    4.44
  -1   3 -28   47.33    5.37
   1   3  28   39.30    4.61
  -1  -3 -28   41.82    4.64
  -1  -3 -29  107.53    7.66
   1   3  29  100.38    7.39
   1   3  30   45.55    4.99
  -1  -4  23   19.95    3.53
   1   4 -22   33.82    4.69
  -1  -4  22   42.58    4.94
   1  -4 -22   49.42    5.18
  -1   4  22   43.95    4.95
  -1   4  21    4.95    2.02
   1  -4 -21    8.65    2.35
   1   4 -21    5.91    1.97
  -1  -4  21   10.85    2.70
  -1  -4  20   19.82    3.40
  -1   4  20   18.26    3.23
   1   4 -20   19.88    3.61
   1  -4 -20   21.75    3.51
  -1  -4  19   15.78    3.00
   1  -4 -19   14.86    2.82
  -1   4  19   14.42    2.86
   1   4 -19   14.64    3.08
   1  -4 -18   23.35    3.48
  -1   4  18   16.99    2.99
  -1  -4  18   24.64    3.61
   1   4 -18   18.46    3.39
   1   4 -17    5.21    1.63
  -1   4  17    9.65    2.35
   1  -4 -17   10.47    2.37
   1  -4 -17   10.06    2.25
  -1  -4  17    7.11    2.09
   1  -4 -16    0.30    1.05
  -1   4  16    1.47    1.11
   1   4 -16    0.53    1.14
  -1  -4  16   -0.01    1.01
   1   4 -15   27.71    3.88
  -1  -4  15   35.99    4.18
   1  -4 -15   32.44    3.87
  -1   4  15   36.22    4.08
   1  -4 -15   34.86    3.80
   1   4 -14    9.67    1.97
   1  -4 -14    4.87    1.72
   1   4 -14    7.05    2.07
  -1   4  14   11.39    2.39
   1  -4 -14   11.13    2.29
  -1  -4  14    8.57    2.02
   1  -4 -13    3.80    1.29
   1   4 -13    8.44    1.86
  -1  -4  13    5.52    1.79
   1  -4 -13    3.95    1.53
  -1   4  13    4.00    1.51
   1   4 -13    6.87    2.05
  -1   4  12   35.99    3.97
   1  -4 -12   31.90    3.57
   1   4 -12   31.62    3.52
  -1  -4  12   31.49    3.81
   1   4 -12   28.87    3.74
  -1   4  12   32.64    3.92
   1  -4 -12   34.92    3.81
   1   4 -11   25.04    3.22
  -1   4  11   25.31    3.27
  -1   4  11   25.47    3.46
   1  -4 -11   30.28    3.57
   1  -4 -11   27.90    3.35
   1   4 -11   19.74    3.18
  -1  -4  11   30.90    3.70
   1   4 -10    4.76    1.61
  -1   4  10    7.12    1.98
   1  -4 -10    9.09    2.01
  -1  -4  10    6.94    1.81
  -1   4  10    5.03    1.66
   1   4 -10    6.32    1.71
   1   4 -10    7.00    1.78
   1  -4 -10    4.84    1.51
  -1  -4   9   18.45    2.88
   1  -4  -9   13.39    2.32
   1   4  -9   13.51    2.07
  -1   4   9   12.33    2.34
  -1   4   9   11.27    2.60
   1   4  -9   16.26    2.61
   1   4  -9   15.85    2.60
   1  -4  -9   14.92    2.53
   1  -4  -8    4.96    1.41
  -1  -4   8    3.10    1.38
   1  -4  -8    3.60    1.48
   1   4  -8    5.29    1.53
  -1   4   8    4.98    1.57
  -1   4   8    3.76    1.37
   1   4  -8    7.71    1.97
   1   4  -8    4.65    1.32
   1   4  -7   55.46    4.22
  -1  -4   7   56.90    4.79
  -1   4   7   53.67    4.51
   1  -4  -7   53.60    4.35
   1   4  -7   44.63    4.28
  -1   4   7   54.67    4.92
   1  -4  -7   49.62    4.38
   1   4  -7   49.34    4.54
  -1   4   6   41.83    3.96
  -1  -4   6   51.94    4.52
   1   4  -6   48.98    4.04
   1  -4  -6   49.19    4.35
   1   4  -6   44.14    4.27
   1   4  -6   45.99    4.16
  -1   4   6   54.59    4.87
   1  -4  -6   40.72    3.81
  -1   4   5   62.18    4.71
   1   4  -5   54.46    4.28
  -1  -4   5   64.93    5.02
   1  -4  -5   50.78    4.42
  -1   4   5   68.00    5.46
   1   4  -5   64.74    4.90
   1   4  -5   49.08    4.51
   1  -4  -5   58.71    4.41
  -1   4   4   44.01    3.93
   1  -4  -4   45.74    4.21
  -1   4   4   46.01    4.48
  -1  -4   4   46.57    4.24
   1   4  -4   51.50    4.52
   1   4  -4   51.29    4.24
   1   4  -4   48.78    4.06
   1  -4  -4   52.17    4.11
   1   4  -3   33.01    3.40
  -1   4   3   32.96    3.32
  -1  -4   3   32.59    3.49
   1   4  -3   32.93    3.44
   1  -4  -3   34.07    3.69
   1   4  -3   38.87    3.99
  -1   4   3   30.39    3.70
   1  -4  -3   34.15    3.25
  -1   4   2   32.04    3.80
   1   4  -2   32.84    3.35
  -1  -4   2   33.03    3.50
  -1   4   2   29.17    3.12
   1   4  -2   28.02    3.47
   1  -4  -2   34.43    3.69
   1  -4  -2   31.56    3.09
  -1  -4   2   34.81    3.21
   1  -4  -1    1.50    0.88
   1   4  -1    3.07    1.24
  -1  -4   1    1.47    1.02
  -1   4   1   -1.38    1.54
   1  -4  -1    3.05    1.32
  -1  -4   1    3.19    1.27
   1   4  -1   -0.33    0.92
  -1   4   1    0.75    0.76
   1   4   0   68.20    4.90
   1  -4   0   69.37    5.25
  -1   4   0   68.12    4.64
  -1   4   0   82.98    5.87
   1   4   0   64.36    5.26
  -1  -4   0   72.68    5.07
  -1  -4   0   73.53    4.83
   1  -4   1   40.45    4.04
  -1  -4  -1   40.81    3.64
  -1  -4  -1   45.21    4.05
  -1   4  -1   35.34    3.29
   1   4   1   46.82    4.69
   1   4   1   35.04    3.56
  -1   4  -1   45.04    4.35
   1   4   2   14.93    2.62
   1   4   2   15.88    2.45
   1  -4   2   18.49    2.69
  -1  -4  -2   14.99    2.34
  -1   4  -2   16.63    2.68
  -1   4  -2   13.58    2.07
  -1  -4  -2   12.28    2.08
  -1   4  -3   33.56    3.82
  -1   4  -3   28.16    2.85
   1  -4   3   29.88    3.47
   1   4   3   33.08    3.51
  -1  -4  -3   33.80    3.38
  -1  -4  -3   26.78    3.05
  -1  -4  -4   11.59    2.13
   1  -4   4    9.08    2.02
  -1  -4  -4   12.83    2.17
   1   4   4   16.98    2.65
  -1   4  -4   10.35    2.13
  -1  -4  -5    7.15    1.77
  -1   4  -5    7.27    1.90
   1   4   5    5.49    1.43
  -1  -4  -5   10.74    1.97
   1  -4   5    7.60    1.95
  -1  -4  -6   58.63    4.40
   1   4   6   51.37    4.45
  -1  -4  -6   51.19    4.35
   1  -4   6   47.39    4.47
  -1   4  -6   55.48    4.86
  -1  -4  -7  183.27    7.97
   1  -4   7  177.28    8.75
   1   4   7  180.72    8.64
  -1  -4  -7  181.33    8.42
  -1   4  -7  178.18    8.79
   1  -4   8   71.56    4.75
  -1  -4  -8   77.83    5.09
   1  -4   8   63.86    5.19
  -1  -4  -8   66.47    5.10
   1   4   8   55.60    4.74
  -1   4  -8   70.03    5.45
   1  -4   9  111.57    6.07
  -1  -4  -9   99.51    5.76
   1  -4   9   90.26    6.34
  -1  -4  -9   92.17    6.09
   1   4   9   91.70    6.06
  -1   4  -9   89.99    6.21
   1   4  10   79.75    5.75
  -1   4 -10   84.56    6.09
   1  -4  10   89.22    5.51
   1  -4  10   84.77    6.07
  -1  -4 -10   89.93    6.05
  -1  -4 -11  109.90    6.85
   1  -4  11  130.19    6.79
   1  -4  11  114.67    7.17
  -1   4 -11  117.38    7.11
   1   4  11  110.37    6.93
  -1   4 -12   32.01    3.76
   1  -4  12   40.87    3.88
   1  -4  12   32.38    3.81
  -1  -4 -12   31.97    3.73
   1   4  12   34.31    3.85
  -1   4 -12   38.52    4.39
   1   4  13  111.85    7.03
   1  -4  13  116.05    6.61
  -1   4 -13   97.71    6.61
   1  -4  13  109.31    7.14
  -1   4 -13  101.20    7.27
  -1  -4 -13  111.27    7.10
  -1   4 -14    4.40    1.79
  -1  -4 -14    4.58    1.69
   1  -4  14    6.84    1.70
  -1   4 -14    4.71    1.80
   1   4  15   15.58    2.81
   1  -4  15   17.28    2.90
  -1  -4 -15   16.14    2.75
  -1   4 -15   14.53    2.58
  -1   4 -15   16.67    3.22
  -1   4 -16   19.58    3.04
  -1  -4 -16   14.20    2.66
   1  -4  16   22.97    3.39
   1   4  16   19.73    3.16
  -1   4 -16   17.18    3.07
  -1  -4 -17    5.07    1.76
   1  -4  17    4.48    1.55
  -1   4 -17    1.67    1.30
   1   4  17    2.22    1.09
  -1   4 -17    4.20    1.95
  -1  -4 -18    2.44    1.56
   1   4  18   -3.31    1.48
   1  -4  18   -0.27    1.26
  -1   4 -18   -0.87    0.98
  -1   4 -18   -0.24    1.16
  -1   4 -19   25.22    3.52
  -1  -4 -19   20.89    3.38
   1   4  19   18.06    3.16
   1  -4  19   27.32    3.73
  -1   4 -19   24.76    4.11
  -1  -4 -20   22.93    3.62
   1   4  20   17.61    3.09
  -1   4 -20   15.21    3.33
   1  -4  20   30.28    3.97
  -1  -4 -21    4.87    1.78
   1  -4  21    3.49    1.85
   1   4  21    5.54    2.00
  -1   4 -21    1.67    1.39
   1  -4  22   20.01    3.46
   1   4  22   20.73    3.38
   1  -4  23    8.97    2.43
   1   5 -14   16.34    3.45
   1  -5 -13   32.23    4.20
   1   5 -13   31.63    4.33
   1  -5 -12   54.68    5.39
   1   5 -12   58.18    5.84
   1  -5 -12   54.68    5.36
   1  -5 -11   17.45    3.03
   1  -5 -11   14.38    2.92
  -1   5  11   17.24    3.22
   1   5 -11   19.53    3.33
  -1  -5  10   15.75    3.04
   1  -5 -10   14.46    2.87
  -1   5  10   13.85    2.79
  -1   5  10   14.82    3.42
   1   5 -10   11.87    2.93
   1  -5  -9   11.90    2.59
  -1  -5   9   18.81    3.14
   1  -5  -9   18.56    3.13
  -1   5   9    9.70    2.36
   1   5  -9   10.77    2.63
  -1   5   9    9.86    3.03
  -1   5   8    3.62    2.15
   1  -5  -8    6.78    2.04
  -1  -5   8   11.65    2.70
   1   5  -8    6.26    2.24
  -1   5   8    5.13    1.75
   1  -5  -7    8.50    2.28
  -1  -5   7    5.73    1.94
  -1   5   7    7.80    2.14
  -1   5   7    4.88    2.49
   1   5  -7    6.50    2.10
   1  -5  -6    3.72    1.42
  -1   5   6    2.92    1.83
  -1   5   6    3.01    1.96
   1   5  -6    2.52    1.44
  -1  -5   6    5.25    1.87
   1   5  -5   19.09    3.33
  -1  -5   5   16.84    2.93
  -1   5   5   18.18    3.06
   1  -5  -5   20.35    3.17
  -1   5   5   17.36    3.52
  -1   5   4    2.30    1.68
  -1  -5   4    9.17    2.34
  -1   5   4    8.23    2.11
   1   5  -4    4.21    1.49
   1   5  -4    1.58    1.51
   1  -5  -4    2.98    1.36
   1  -5  -3   12.40    2.72
  -1  -5   3    8.35    2.07
  -1   5   3    7.21    2.15
   1   5  -3   10.62    2.54
   1   5  -3   10.38    2.86
  -1   5   3    7.47    2.54
   1   5  -2    0.82    1.30
   1  -5  -2    3.75    1.92
  -1  -5   2   -0.61    1.16
   1   5  -2    0.74    1.23
  -1   5   2    2.57    1.74
   1  -5  -1    9.47    2.25
  -1  -5   1   13.41    2.77
   1   5  -1    7.97    2.30
  -1   5   1    9.22    2.82
  -1   5   0   21.71    3.92
   1  -5   0   22.47    3.39
   1   5   0   17.47    3.06
  -1  -5   0   24.42    3.49
   1   5   1    0.85    1.07
  -1  -5  -1   -1.03    1.14
   1  -5   1    1.10    1.15
  -1   5  -1    0.85    1.29
   1  -5   2    8.81    2.35
  -1  -5  -2    9.64    2.27
   1   5   2    4.23    1.83
  -1   5  -2    1.51    1.38
   1  -5   3    5.99    2.02
  -1  -5  -3    3.23    1.56
   1   5   3    2.69    1.02
  -1   5  -3   -1.18    1.39
  -1   5  -4   24.82    4.07
   1  -5   4   29.98    4.08
   1   5   4   27.14    3.70
  -1  -5  -4   26.21    3.45
  -1  -5  -5   46.81    4.62
  -1   5  -5   28.37    4.29
   1   5   5   42.48    4.69
   1  -5   5   43.88    4.83
  -1  -5  -5   44.51    4.47
  -1   5  -6   33.69    4.49
  -1  -5  -6   30.74    3.85
   1   5   6   31.88    4.06
   1  -5   6   31.57    4.22
   1  -5   7   29.31    4.16
  -1   5  -7   34.45    4.49
   1   5   7   38.01    4.41
  -1  -5  -7   34.79    4.20
   1   5   8   77.70    6.55
  -1  -5  -8   86.56    6.64
   1  -5   8   91.85    7.22
  -1   5  -8   80.01    6.68
  -1   5  -8   89.08    7.33
   1   5   9   46.91    5.14
  -1   5  -9   60.93    6.14
  -1   5  -9   57.83    5.77
  -1  -5  -9   39.20    4.56
  -1   5 -10   23.78    3.92
  -1  -5 -10   23.85    3.65
  -1   5 -10   26.92    3.95
  -1   5 -11   51.37    5.54
  -1   5 -11   49.05    5.31
  -1  -5 -11   49.30    5.13
  -1   5 -12   23.06    3.99
  -1  -5 -12   22.70    3.58
  -1   5 -12   19.16    3.50
   2   0 -36    3.28    1.70
   2   0 -35   -4.20    1.69
   2   0 -34  105.06    7.46
  -2   0  33   -1.69    1.26
   2   0 -33   -4.41    1.66
   2   0 -32  359.43   13.30
  -2   0  32  303.86   12.62
  -2   0  31    0.09    0.93
  -2   0  31    2.80    1.38
   2   0 -31   -2.41    1.35
  -2   0  30  105.90    7.10
  -2   0  30  110.29    7.11
   2   0 -30  116.81    7.13
  -2   0  29    0.40    0.99
   2   0 -29    0.63    1.10
  -2   0  29   -0.46    0.87
   2   0 -28   23.94    2.83
  -2   0  28   19.62    2.83
   2   0 -28   17.97    2.75
  -2   0  28   14.95    2.53
   2   0 -28   15.75    2.41
  -2   0  27   -0.20    1.05
   2   0 -27    0.00    0.99
   2   0 -27   -1.48    0.94
  -2   0  27    0.24    0.77
   2   0 -27   -0.30    0.79
   2   0 -27   -1.88    1.03
   2   0 -26  153.96    6.89
  -2   0  26  151.96    7.59
   2   0 -26  167.33    7.48
  -2   0  26  171.59    7.95
   2   0 -25   -0.53    0.80
  -2   0  25   -0.17    0.77
   2   0 -25   -0.81    0.79
  -2   0  25   -0.67    0.94
  -2   0  24  318.20   11.04
   2   0 -24  319.10   10.01
  -2   0  24  330.65   11.11
   2   0 -24  356.27   10.79
  -2   0  23    0.08    0.91
   2   0 -23    0.85    0.85
  -2   0  23   -0.89    1.15
   2   0 -23    0.79    0.87
  -2   0  22  451.96   12.65
  -2   0  22  409.11   12.42
   2   0 -22  465.06   12.31
   2   0 -22  426.25   11.50
  -2   0  21   -1.34    0.81
  -2   0  21    1.00    0.73
   2   0 -21    0.62    0.78
   2   0 -21    0.98    0.68
   2   0 -20  692.93   15.85
   2   0 -20  718.51   15.41
  -2   0  20  730.82   16.61
  -2   0  20  705.21   16.59
   2   0 -19    0.34    0.63
  -2   0  19   -1.02    0.94
  -2   0  19   -0.33    0.86
   2   0 -19   -0.33    0.60
  -2   0  18  224.92    7.89
  -2   0  18  227.24    8.07
   2   0 -18  222.01    7.56
   2   0 -18  230.96    7.34
   2   0 -17    0.21    0.60
  -2   0  17   -0.46    0.80
  -2   0  17   -0.27    0.60
   2   0 -17   -0.33    0.65
  -2   0  16  468.23   11.88
   2   0 -16  475.48   11.41
  -2   0  16  457.62   12.16
   2   0 -16  480.29   11.11
  -2   0  15   -0.19    0.62
   2   0 -15   -0.12    0.57
   2   0 -15    0.75    0.51
  -2   0  15   -0.06    0.73
   2   0 -14  409.54    9.85
  -2   0  14  445.25   10.85
   2   0 -14  399.18   10.13
  -2   0  13   -0.44    0.52
   2   0 -13    0.66    0.62
  -2   0  13   -0.15    0.66
   2   0 -13   -0.47    0.54
  -2   0  12 3090.21   43.32
  -2   0  12 2674.57   44.36
   2   0 -12 3008.29   43.06
   2   0 -12 2794.74   42.79
   2   0 -11   -0.06    0.48
  -2   0  11    0.42    0.51
  -2   0  11    0.22    0.62
   2   0 -11    0.11    0.65
  -2   0  11   -0.12    0.54
   2   0 -10  226.61    6.52
  -2   0  10  215.86    6.68
  -2   0  10  255.91    7.16
   2   0 -10  259.42    7.23
  -2   0   9    0.12    0.51
   2   0  -9    0.10    0.55
   2   0  -9    0.46    0.45
  -2   0   9    0.20    0.50
  -2   0   8 3656.08   51.83
  -2   0   8 3552.30   51.05
  -2   0   8 3665.36   47.30
   2   0  -8 3613.90   50.86
   2   0  -7   -1.09    0.54
  -2   0   7   -0.08    0.46
   2   0  -7    0.07    0.44
  -2   0   7    0.33    0.18
  -2   0   7   -0.01    0.46
  -2   0   6 1462.06   20.17
   2   0  -6 1426.62   22.71
  -2   0   6 1447.08   22.74
  -2   0   6 1455.77   22.65
   2   0  -5    0.01    0.47
  -2   0   5   -0.22    0.43
  -2   0   5   -0.18    0.43
  -2   0   5    0.16    0.22
  -2   0   4 1114.93   17.36
  -2   0   4 1049.16   17.67
  -2   0   4 1047.16   17.64
   2   0  -4 1076.95   17.48
  -2   0   4 1086.08   16.00
   2   0  -3    0.28    0.38
  -2   0   3    0.49    0.50
  -2   0   3    0.00    0.36
  -2   0   3    0.26    0.29
  -2   0   3    0.01    0.43
  -2   0   2   70.59    2.90
  -2   0   2   70.35    2.67
  -2   0   2   76.24    2.63
   2   0  -2   75.00    2.90
   2   0  -1   -0.25    0.41
  -2   0   1    0.44    0.42
  -2   0   1    0.08    0.38
  -2   0   1   -0.31    0.42
   2   0   0  314.72    6.82
  -2   0   0  318.34    6.31
  -2   0   0  334.53    6.91
  -2   0   0  313.18    6.94
   2   0   1   -0.10    0.39
  -2   0  -1    0.37    0.37
  -2   0  -1    0.43    0.45
  -2   0  -2  436.00    8.63
   2   0   2  449.28    8.61
  -2   0  -2  457.97    9.10
   2   0   3    0.06    0.35
  -2   0  -3   -0.42    0.46
  -2   0  -4 1543.29   23.24
   2   0   4 1553.33   23.19
  -2   0  -4 1545.56   22.70
   2   0   5    0.00    0.33
  -2   0  -5    0.16    0.40
  -2   0  -5    0.20    0.42
   2   0   6 1442.78   19.31
  -2   0  -6 1397.59   21.37
  -2   0  -6 1405.41   21.47
   2   0   6 1400.68   21.49
   2   0   6 1398.91   21.51
   2   0   7   -0.13    0.39
   2   0   7    0.38    0.17
   2   0   7    1.14    0.50
  -2   0  -7    0.15    0.36
   2   0   7    0.22    0.31
  -2   0  -7    0.98    0.47
   2   0   8  107.38    2.33
   2   0   8  103.69    3.73
  -2   0  -8  100.27    3.68
   2   0   8  108.29    4.08
   2   0   8  101.00    2.82
  -2   0  -8  102.05    3.52
   2   0   8  101.91    3.57
   2   0   8   94.90    3.36
  -2   0  -9   -0.15    0.40
  -2   0  -9    0.09    0.36
   2   0   9    0.25    0.43
   2   0   9    0.88    0.69
   2   0   9   -0.08    0.26
   2   0   9    0.11    0.18
   2   0   9    0.12    0.43
   2   0   9    0.35    0.46
  -2   0 -10  392.85    8.22
   2   0  10  376.57    7.01
  -2   0 -10  370.98    8.69
   2   0  10  383.08    7.93
   2   0  10  387.17    8.73
   2   0  10  385.83    6.32
   2   0  11   -0.82    0.62
  -2   0 -11    0.44    0.38
   2   0  11    0.09    0.44
   2   0  11    0.02    0.17
   2   0  11    0.13    0.33
  -2   0 -12  784.87   15.84
   2   0  12  755.76   14.63
   2   0  12  778.73   12.44
   2   0  12  762.43   11.68
  -2   0 -12  771.19   13.80
  -2   0 -13    0.16    0.33
   2   0  13    0.64    0.53
   2   0  13    0.19    0.23
   2   0  13    0.09    0.31
   2   0  13    0.04    0.60
  -2   0 -13    0.51    0.60
   2   0  14  522.03    9.46
   2   0  14  537.57    8.95
   2   0  14  506.78   12.17
  -2   0 -14  521.64   10.68
  -2   0 -14  529.55   12.52
  -2   0 -14  512.31   11.87
   2   0  15   -0.17    0.52
  -2   0 -15    0.20    0.40
  -2   0 -15   -0.02    0.56
   2   0  15   -0.03    0.31
   2   0  15   -0.08    0.23
  -2   0 -15   -0.03    0.60
   2   0  16   75.10    4.25
  -2   0 -16   73.79    4.27
  -2   0 -16   69.99    4.01
   2   0  16   76.59    2.92
  -2   0 -16   73.04    3.40
  -2   0 -17    0.57    0.46
  -2   0 -17   -0.21    0.56
   2   0  17    0.02    0.29
   2   0  17   -0.34    0.55
  -2   0 -17   -0.26    0.67
  -2   0 -18   13.29    1.96
   2   0  18   15.55    2.09
  -2   0 -18   14.68    1.53
  -2   0 -18   13.85    1.93
  -2   0 -19   -0.54    0.76
   2   0  19   -0.27    0.69
  -2   0 -19    0.10    0.79
  -2   0 -19   -0.57    0.51
  -2   0 -20  405.46   11.79
  -2   0 -20  400.50    9.66
  -2   0 -20  391.14   11.46
   2   0  20  392.88   11.76
  -2   0 -21   -0.15    1.09
  -2   0 -21   -1.26    0.91
   2   0  21    0.16    0.77
   2   0  22  330.82   11.09
  -2   0 -22  322.89   10.69
  -2   0 -22  340.11   10.89
  -2   0 -23   -0.84    1.04
   2   0  23   -0.59    0.75
  -2   0 -23   -0.81    0.73
  -2   0 -24   82.94    5.28
   2   0  24   79.24    5.41
  -2   0 -24   81.87    5.39
  -2   0 -25   -0.54    0.83
   2   0  25    0.70    0.97
  -2   0 -25    0.25    0.91
   2   0  26    5.50    1.64
  -2   0 -26    8.04    1.85
  -2   0 -26    3.73    1.22
   2   0  27    1.19    1.24
  -2   0 -27   -0.21    0.87
  -2   0 -27   -0.49    1.21
   2   0  28   75.52    5.83
  -2   0 -28   80.07    5.82
  -2   0 -28   95.89    6.04
  -2   0 -29    0.32    0.91
   2   0  29    0.41    0.89
   2   0  30   11.14    2.54
  -2   0 -30   10.59    2.25
  -2   0 -31    1.64    0.97
   2   0  31   -2.21    1.29
   2   0  32    4.55    1.63
  -2   0 -32   11.21    2.26
   2   0  33   -4.07    1.74
  -2   0 -33    2.80    1.56
   2  -1 -36    2.84    1.21
   2  -1 -35    9.13    2.36
  -2  -1  35    3.81    1.49
   2  -1 -34   64.90    5.60
  -2  -1  34   76.46    6.30
  -2   1  34   71.63    6.18
  -2   1  33   20.43    3.40
   2  -1 -33   20.65    3.03
  -2  -1  33   19.50    3.29
   2   1 -33   26.89    3.71
   2  -1 -32   12.83    2.31
  -2   1  32   15.62    2.81
   2  -1 -32   14.82    2.64
  -2  -1  32   16.59    2.87
   2   1 -32   11.78    2.40
   2  -1 -31   91.60    6.21
  -2   1  31  106.03    6.76
  -2  -1  31   99.62    6.89
   2  -1 -31   95.46    6.24
   2  -1 -31   84.21    5.97
  -2   1  31   94.01    6.75
   2   1 -31  103.20    6.92
   2  -1 -30   49.28    4.55
   2   1 -30   53.74    4.87
  -2  -1  30   56.73    5.03
   2  -1 -30   55.94    4.69
  -2   1  30   44.48    4.54
  -2   1  30   53.72    4.63
   2  -1 -30   56.01    4.73
  -2   1  29   19.38    3.05
   2  -1 -29   15.55    2.46
   2  -1 -29   15.83    2.43
   2  -1 -29   15.54    2.60
  -2   1  29   19.32    2.71
  -2  -1  29   18.31    2.95
   2   1 -29   18.13    2.93
  -2  -1  28   87.20    6.15
   2  -1 -28   92.69    5.93
  -2   1  28   86.75    5.68
   2  -1 -28   86.43    5.66
  -2   1  28   79.00    5.94
   2   1 -28   87.28    6.13
   2  -1 -28   83.41    5.65
   2  -1 -27   19.04    2.66
  -2   1  27   23.41    3.14
   2  -1 -27   17.67    2.60
  -2   1  27   23.92    2.88
  -2  -1  27   23.75    3.25
   2  -1 -27   22.64    2.98
   2   1 -27   19.00    2.81
   2   1 -26   26.72    3.30
  -2   1  26   33.87    3.33
   2  -1 -26   26.51    3.21
  -2   1  26   26.85    3.27
   2  -1 -26   24.44    2.99
  -2  -1  26   25.33    3.27
   2  -1 -26   27.70    3.14
   2   1 -25   32.45    3.46
  -2   1  25   36.32    3.38
   2  -1 -25   35.44    3.44
   2  -1 -25   31.08    3.33
   2  -1 -25   32.77    3.16
  -2   1  25   31.04    3.44
  -2  -1  25   29.72    3.51
  -2   1  24   22.12    2.91
   2  -1 -24   21.81    2.64
  -2  -1  24   19.90    2.88
   2  -1 -24   19.61    2.55
  -2   1  24   21.65    2.64
   2   1 -24   20.66    2.76
   2  -1 -24   19.13    2.56
  -2   1  23   87.17    5.58
   2  -1 -23   82.07    5.08
  -2   1  23   82.33    4.83
  -2  -1  23   85.56    5.50
   2  -1 -23   92.39    5.50
   2  -1 -23   97.36    5.35
   2   1 -23   98.69    5.82
   2  -1 -22  555.07   14.07
   2  -1 -22  493.23   11.97
  -2  -1  22  490.87   14.03
   2  -1 -22  483.55   12.75
  -2   1  22  466.95   12.58
  -2   1  22  484.16   13.98
   2   1 -22  562.78   14.68
   2   1 -21  791.76   18.07
  -2   1  21  708.31   16.14
   2  -1 -21  719.44   15.37
  -2  -1  21  788.14   18.36
   2  -1 -21  833.15   17.87
   2  -1 -21  759.78   16.43
  -2   1  21  714.44   17.79
   2   1 -20   61.99    4.51
  -2   1  20   65.22    3.90
  -2   1  20   63.92    4.47
   2  -1 -20   67.87    4.31
   2  -1 -20   66.27    3.91
   2  -1 -20   63.46    3.60
  -2  -1  20   74.45    4.81
  -2   1  19  280.67    8.47
   2  -1 -19  287.77    8.23
  -2   1  19  279.10    9.69
  -2  -1  19  325.32   10.18
   2  -1 -19  311.63    8.82
   2   1 -19  324.23   10.55
  -2  -1  18  323.38    8.63
  -2   1  18  336.82    9.03
  -2  -1  18  344.88   10.45
   2  -1 -18  345.43    9.27
   2  -1 -18  328.59    8.75
   2   1 -18  310.19    9.97
  -2   1  18  323.98   10.30
   2  -1 -17    0.46    0.66
  -2   1  17    0.04    0.81
   2  -1 -17    0.10    0.56
  -2  -1  17    0.80    0.70
  -2   1  17    0.69    0.52
  -2  -1  17    0.86    0.54
   2   1 -17   -0.27    0.88
  -2  -1  16  297.76    8.12
  -2   1  16  312.48    8.22
  -2  -1  16  331.37   10.01
   2  -1 -16  347.37    8.65
   2   1 -16  312.51   10.12
  -2   1  16  340.42   10.14
   2  -1 -16  314.33    8.33
  -2  -1  15   16.26    1.67
  -2   1  15   17.55    1.67
  -2  -1  15   15.77    2.03
   2  -1 -15   16.21    1.62
  -2   1  15   12.08    1.80
   2  -1 -15   16.60    1.70
   2   1 -15   15.34    2.08
   2   1 -14   10.41    1.59
   2  -1 -14   10.22    1.27
  -2  -1  14    7.52    1.12
  -2   1  14   11.66    1.72
  -2  -1  14   11.62    1.70
   2  -1 -14   10.67    1.29
  -2   1  13   73.07    4.17
  -2   1  13   75.03    3.01
  -2  -1  13   83.30    4.46
   2  -1 -13   75.31    3.45
   2  -1 -13   77.50    3.33
   2   1 -13   76.23    4.14
  -2  -1  13   73.94    3.49
  -2   1  12  211.33    5.52
  -2  -1  12  215.32    6.26
   2  -1 -12  214.64    6.16
  -2  -1  12  227.83    7.33
   2  -1 -12  241.12    5.94
   2   1 -12  215.19    7.17
  -2  -1  11 1353.29   21.95
   2   1 -11 1312.41   23.31
  -2  -1  11 1353.58   23.54
   2  -1 -11 1332.70   21.78
   2  -1 -11 1343.47   20.77
  -2   1  11 1318.48   20.79
   2   1 -10  558.32   12.26
  -2  -1  10  540.61   12.03
   2  -1 -10  546.30    9.91
  -2  -1  10  556.96   11.24
  -2   1  10  540.62   10.29
   2  -1 -10  548.91   10.97
  -2   1   9  384.71    9.40
   2  -1  -9  381.06    8.41
   2   1  -9  375.24    9.48
  -2   1   9  381.84    7.97
   2  -1  -9  372.92    7.21
  -2  -1   9  379.16    9.26
  -2  -1   9  378.46    8.61
  -2   1   8  998.63   17.94
   2  -1  -8  978.30   15.02
  -2  -1   8  997.42   17.74
  -2   1   8  976.86   16.26
   2   1  -8  988.51   18.09
   2  -1  -8 1017.01   16.92
  -2  -1   8 1009.93   17.11
  -2  -1   7  179.87    5.32
  -2   1   7  180.92    4.98
   2  -1  -7  184.28    3.90
  -2   1   7  180.77    5.66
   2  -1  -7  178.85    5.18
   2   1  -7  179.70    5.82
  -2  -1   7  175.19    5.52
   2  -1  -7  184.14    5.65
   2  -1  -6   76.15    3.18
  -2  -1   6   76.23    3.25
   2  -1  -6   73.27    2.01
  -2  -1   6   70.86    3.25
  -2   1   6   76.00    3.41
   2   1  -6   70.63    3.46
   2  -1  -6   76.11    3.37
  -2   1   6   75.56    3.03
   2   1  -5  292.68    7.41
  -2  -1   5  284.78    6.96
  -2  -1   5  283.52    7.00
   2  -1  -5  277.87    7.05
  -2   1   5  288.00    6.72
   2  -1  -5  289.34    6.85
  -2   1   5  287.14    7.18
   2   1  -4  420.66    9.23
  -2   1   4  418.10    8.89
  -2   1   4  413.54    8.65
  -2  -1   4  413.12    8.74
   2  -1  -4  394.14    8.79
   2  -1  -4  427.77    8.80
  -2  -1   4  417.82    8.92
  -2  -1   3  360.33    8.09
   2  -1  -3  355.86    7.90
  -2   1   3  354.64    8.10
  -2   1   3  364.45    7.99
  -2   1   3  362.88    7.89
   2   1  -3  375.39    8.30
  -2  -1   3  352.24    7.73
   2  -1  -3  366.80    8.01
  -2  -1   2  339.25    7.88
  -2   1   2  346.08    7.79
   2  -1  -2  348.89    7.59
   2  -1  -2  360.49    7.90
  -2  -1   2  349.78    7.44
  -2   1   2  347.63    7.54
  -2   1   2  359.18    7.97
   2   1  -2  364.39    7.95
   2  -1  -1  459.62    9.11
   2  -1  -1  483.67    9.74
   2   1  -1  470.52    9.40
  -2   1   1  480.15    9.81
  -2  -1   1  477.72    8.99
  -2  -1   1  479.22    9.83
  -2   1   1  484.39    9.12
  -2   1   1  452.84    9.41
   2  -1   0  875.05   15.08
   2   1   0  869.30   14.43
  -2  -1   0  844.19   13.87
  -2   1   0  848.88   14.45
  -2   1   0  846.55   15.24
  -2   1   0  870.48   14.03
   2  -1   0  840.28   14.09
  -2  -1   0  847.37   15.08
   2  -1   1  574.27   10.30
  -2   1  -1  594.82   10.16
  -2  -1  -1  579.73   11.37
   2   1   1  574.33   10.49
  -2   1  -1  566.17   10.63
   2  -1   1  588.73    9.44
  -2  -1  -1  582.02    9.98
   2  -1   1  577.72   11.39
  -2   1  -1  599.60   11.70
  -2   1  -2   15.62    1.28
   2   1   2   16.74    1.26
   2  -1   2   17.38    1.57
  -2  -1  -2   15.96    1.09
   2  -1   2   15.53    1.07
   2  -1   2   15.35    1.17
  -2  -1  -2   14.10    1.42
  -2   1  -2   16.46    1.60
  -2   1  -2   15.71    1.11
  -2   1  -3   50.16    2.27
   2   1   3   54.54    1.52
   2  -1   3   48.90    2.71
  -2  -1  -3   51.76    1.88
   2   1   3   54.03    2.24
   2  -1   3   52.32    2.11
   2  -1   3   50.91    2.08
  -2  -1  -3   51.94    2.74
  -2   1  -3   52.13    1.94
  -2   1  -3   50.41    2.84
  -2   1  -4  152.85    5.23
   2  -1   4  154.85    5.08
   2   1   4  162.54    3.20
   2  -1   4  150.87    4.60
  -2  -1  -4  150.32    3.42
   2   1   4  156.33    3.99
  -2   1  -4  153.83    3.50
   2  -1   4  155.51    4.14
  -2   1  -4  155.54    4.16
  -2  -1  -4  156.51    5.08
   2   1   5   84.19    2.26
  -2   1  -5   90.02    2.92
  -2   1  -5   87.38    2.24
   2  -1   5   88.34    3.38
  -2  -1  -5   84.76    2.22
   2  -1   5  104.72    4.10
   2  -1   5   87.66    3.10
  -2   1  -5   94.07    4.02
   2   1   5   90.60    2.80
  -2  -1  -5   85.07    3.69
   2   1   5   90.15    3.70
   2   1   6  359.21    8.56
  -2   1  -6  361.20    7.02
  -2   1  -6  367.86    9.04
   2  -1   6  362.13    7.92
  -2  -1  -6  373.47    8.79
   2  -1   6  363.87    7.79
  -2  -1  -6  361.55    5.84
   2   1   6  372.76    6.86
   2   1   6  367.01    6.45
   2  -1   6  366.11    8.77
   2  -1   7  117.83    4.00
   2  -1   7  120.04    4.60
  -2   1  -7  114.53    4.73
  -2  -1  -7  115.37    2.27
  -2  -1  -7  127.80    4.71
   2  -1   7  120.54    4.08
  -2   1  -7  125.16    3.38
   2   1   7  121.86    4.50
   2   1   7  119.11    3.17
  -2   1  -8    6.15    0.72
   2   1   8    5.08    0.61
   2   1   8    6.29    1.09
   2   1   8    5.15    0.93
   2  -1   8    5.69    0.84
   2  -1   8    6.31    0.97
   2  -1   8    6.94    1.15
  -2  -1  -8    6.82    1.13
  -2   1  -8    6.23    1.21
   2  -1   9  299.47    7.10
   2   1   9  291.01    7.32
   2  -1   9  289.74    7.49
  -2   1  -9  295.08    5.88
  -2   1  -9  291.08    8.33
   2  -1   9  305.14    8.15
   2   1   9  300.95    5.79
   2  -1   9  297.65    5.16
  -2  -1  -9  303.93    8.04
   2   1  10  587.98   11.68
   2  -1  10  577.73   12.65
   2  -1  10  558.04   11.16
   2  -1  10  577.39   11.97
  -2   1 -10  579.85   12.94
   2  -1  10  586.31    8.75
   2   1  10  587.39    9.61
  -2  -1 -10  573.85   12.33
  -2   1 -10  572.67    9.65
  -2   1 -11  335.01    6.30
   2   1  11  346.73    8.19
   2  -1  11  332.14    9.02
  -2  -1 -11  279.94    8.40
  -2   1 -11  333.15    9.19
   2  -1  11  339.85    7.81
  -2  -1 -11  335.03    8.75
   2  -1  12   86.37    3.56
  -2   1 -12   84.58    2.58
  -2  -1 -12   80.47    4.16
   2  -1  12   83.45    4.26
   2   1  12   88.29    4.29
  -2   1 -12   87.54    4.41
  -2  -1 -12   83.62    4.06
  -2   1 -13  516.17    8.69
   2  -1  13  507.38   10.63
   2  -1  13  510.01   12.22
  -2  -1 -13  470.29   11.82
   2  -1  13  509.75   11.80
  -2   1 -13  504.40   12.24
   2   1  13  525.78   12.25
  -2  -1 -13  508.53   11.79
   2  -1  14  130.44    5.65
  -2   1 -14  141.09    5.90
  -2  -1 -14  136.19    5.80
   2  -1  14  134.10    4.74
   2  -1  14  139.00    5.67
   2   1  14  138.28    5.71
  -2  -1 -14  139.16    5.53
  -2   1 -15    0.15    0.75
   2  -1  15    0.68    0.55
   2  -1  15    0.67    0.95
   2  -1  15    0.49    0.58
   2   1  15    1.47    0.87
  -2  -1 -15    0.91    0.82
  -2  -1 -15    0.34    0.51
  -2   1 -16    9.86    1.71
   2   1  16   10.33    1.70
   2  -1  16    8.50    1.55
   2  -1  16   11.17    1.40
  -2  -1 -16    7.62    1.36
   2   1  16    9.56    1.37
   2  -1  16    8.60    1.52
  -2  -1 -16   10.62    1.73
   2   1  17   39.47    2.74
  -2   1 -17   38.71    3.04
   2  -1  17   39.63    3.27
  -2  -1 -17   35.58    3.08
   2  -1  17   41.31    2.66
   2  -1  17   37.43    3.13
   2   1  17   41.69    3.33
  -2   1 -17   37.25    3.13
  -2  -1 -17   38.57    3.00
  -2   1 -18    9.93    1.63
  -2  -1 -18    9.40    1.56
  -2   1 -18    9.88    1.75
   2  -1  18    8.56    1.28
   2   1  18   10.95    1.56
   2  -1  18    9.81    1.75
   2   1  18    8.26    1.62
  -2  -1 -18   10.48    1.72
   2   1  19   41.44    2.96
  -2   1 -19   46.63    3.58
  -2  -1 -19   42.56    3.50
   2  -1  19   48.64    2.99
   2   1  19   41.93    3.51
  -2   1 -19   37.46    3.26
  -2  -1 -19   39.81    3.16
   2  -1  19   41.41    3.47
  -2  -1 -20  129.91    6.46
  -2  -1 -20  127.04    5.86
   2  -1  20  136.73    6.63
   2   1  20  140.45    5.65
  -2   1 -20  128.75    6.24
   2   1  20  145.59    6.78
  -2   1 -20  126.51    6.12
  -2   1 -21   12.28    2.06
  -2   1 -21   15.50    2.29
   2  -1  21   16.39    2.42
   2   1  21   15.02    2.27
   2   1  21   18.00    2.04
  -2  -1 -21   17.65    2.44
  -2  -1 -21   16.47    2.11
  -2   1 -22    2.75    1.21
  -2  -1 -22    4.06    1.20
  -2  -1 -22    5.13    1.54
   2   1  22    6.12    1.29
   2  -1  22    3.68    1.35
   2   1  22    3.24    1.28
  -2   1 -22    4.13    1.30
  -2   1 -23   24.14    2.91
  -2   1 -23   26.08    2.94
  -2  -1 -23   19.24    2.75
   2  -1  23   20.16    2.78
   2   1  23   21.68    2.86
  -2  -1 -23   24.13    2.69
  -2   1 -24   79.79    5.39
  -2  -1 -24   80.81    5.55
   2  -1  24   86.18    5.79
   2   1  24   79.21    5.53
  -2   1 -24   87.22    5.44
  -2  -1 -24   91.63    5.18
  -2   1 -25   93.19    5.89
  -2   1 -25   86.22    5.49
   2  -1  25   85.77    5.94
   2   1  25   82.91    5.74
  -2  -1 -25   90.29    5.91
  -2   1 -25   93.73    5.88
  -2  -1 -25   90.80    5.27
  -2  -1 -26   32.80    3.69
   2  -1  26   34.49    3.86
   2   1  26   34.46    3.82
  -2   1 -26   33.93    3.64
  -2   1 -26   30.88    3.31
  -2   1 -26   29.25    3.35
  -2  -1 -26   37.74    3.50
  -2   1 -27    7.16    1.84
  -2  -1 -27   10.74    2.27
  -2   1 -27   10.36    2.04
   2  -1  27    9.09    2.12
   2   1  27    4.91    1.63
  -2   1 -27   10.51    2.12
  -2  -1 -28   45.79    4.53
   2  -1  28   52.70    4.98
   2   1  28   47.74    4.68
  -2   1 -28   39.77    4.13
  -2   1 -29    0.28    1.10
   2  -1  29    1.04    1.17
   2   1  29    1.34    1.41
  -2  -1 -29    1.88    1.00
  -2  -1 -29    1.83    1.18
  -2   1 -30   24.24    3.34
   2  -1  30   19.75    3.22
   2   1  30   21.81    3.29
  -2  -1 -30   18.91    3.12
  -2  -1 -31   40.96    4.63
   2  -1  31   40.66    4.63
   2   1  31   42.17    4.73
  -2   1 -31   43.70    4.65
  -2  -1 -32   66.83    6.01
   2  -1  32   68.75    6.19
   2   1  32   62.61    5.84
  -2   1 -32   60.15    5.51
   2  -1  33   78.65    6.64
   2   1  33   74.01    6.48
  -2   1 -33   82.59    6.64
   2  -2 -34   34.72    4.35
   2  -2 -33   25.06    3.55
  -2   2  33   24.19    3.82
   2  -2 -33   18.64    3.14
  -2  -2  33   25.88    3.96
   2   2 -33   21.92    3.56
   2  -2 -32   19.15    3.12
  -2   2  32   15.68    3.02
   2  -2 -32   19.14    3.15
   2   2 -32   20.22    3.32
  -2  -2  32   26.13    3.89
   2  -2 -31    4.76    1.81
   2  -2 -31    5.23    1.93
  -2   2  31    2.17    1.38
  -2  -2  31    4.02    1.91
   2   2 -31    3.00    1.73
  -2   2  30  188.27   10.03
   2   2 -30  193.74   10.23
  -2  -2  30  197.86   10.11
   2  -2 -30  175.00    9.36
   2  -2 -30  192.60    9.72
   2   2 -29    2.58    1.39
   2  -2 -29    2.93    1.44
  -2   2  29    3.63    1.60
  -2  -2  29    4.56    1.96
   2  -2 -28    6.93    1.93
  -2   2  28    4.65    1.60
  -2  -2  28    9.19    2.36
   2   2 -28    6.52    1.72
   2  -2 -27    6.10    1.76
  -2   2  27    5.37    1.69
   2  -2 -27    4.65    1.49
  -2  -2  27   11.24    2.42
   2   2 -27    6.56    1.96
   2  -2 -26   51.86    4.25
  -2  -2  26   59.60    5.05
   2   2 -26   42.23    4.48
  -2   2  26   48.58    4.74
   2  -2 -26   47.88    4.54
   2   2 -25   39.80    4.31
   2  -2 -25   47.47    4.39
   2  -2 -25   47.97    3.94
  -2  -2  25   47.48    4.45
  -2   2  25   39.64    4.18
   2  -2 -24    8.43    1.81
   2  -2 -24    8.02    2.00
  -2   2  24    8.39    1.94
  -2  -2  24    8.32    2.01
   2   2 -24   10.47    2.21
  -2  -2  23  164.83    8.10
  -2   2  23  184.77    8.77
   2   2 -23  171.10    8.66
   2  -2 -23  179.02    7.46
   2  -2 -23  154.94    7.93
   2  -2 -22   43.87    3.58
  -2  -2  22   38.58    3.80
   2   2 -22   43.94    4.35
  -2   2  22   40.27    4.00
   2  -2 -22   39.53    3.88
   2  -2 -21   42.35    3.88
   2  -2 -21   41.64    3.33
  -2  -2  21   47.38    4.13
   2   2 -21   39.72    4.05
  -2   2  21   40.96    3.99
  -2   2  20  260.84   10.13
  -2  -2  20  278.12   10.28
   2   2 -20  266.27   10.51
   2  -2 -20  293.24    9.05
   2  -2 -20  268.38   10.03
   2  -2 -19  517.73   14.62
   2  -2 -19  570.88   13.38
  -2  -2  19  554.04   15.13
   2   2 -19  574.11   16.01
  -2   2  19  565.42   15.44
   2  -2 -18  164.43    7.40
  -2  -2  18  160.14    7.42
   2  -2 -18  177.31    6.47
   2   2 -18  159.42    7.77
  -2   2  18  175.57    7.76
   2  -2 -17  105.34    4.74
  -2  -2  17   83.19    5.15
   2   2 -17   85.24    5.50
   2  -2 -17   84.41    5.14
  -2   2  17   82.51    5.18
  -2  -2  16  183.88    7.64
   2  -2 -16  175.49    7.49
   2   2 -16  184.23    8.13
  -2   2  16  189.22    6.80
  -2   2  16  197.34    7.99
  -2  -2  15  115.44    5.85
   2   2 -15  114.38    6.13
  -2   2  15  120.63    6.07
  -2  -2  15  126.57    4.74
  -2   2  15  126.60    5.38
   2  -2 -15  120.98    4.50
   2  -2 -15  103.54    5.61
  -2  -2  14  129.63    4.85
  -2  -2  14  136.85    6.38
  -2   2  14  130.13    5.48
   2   2 -14  127.17    6.41
   2  -2 -14  134.44    4.76
  -2   2  14  127.64    6.14
  -2  -2  13    1.10    0.59
   2   2 -13    0.81    0.85
  -2   2  13    1.58    0.83
  -2  -2  13    2.93    1.09
   2   2 -13    2.82    0.78
  -2   2  13    1.97    0.83
   2  -2 -13    1.42    0.60
  -2   2  12   71.32    3.92
  -2  -2  12   70.87    3.43
  -2  -2  12   65.39    4.17
   2   2 -12   66.19    4.36
   2  -2 -12   67.10    3.27
   2   2 -12   69.34    3.31
  -2   2  12   69.58    4.26
  -2  -2  11   36.51    2.45
  -2  -2  11   37.34    3.08
   2   2 -11   34.38    3.08
  -2   2  11   34.82    2.69
   2   2 -11   37.16    2.44
   2  -2 -11   37.69    2.42
  -2   2  11   37.61    3.10
  -2  -2  10   22.75    1.92
  -2  -2  10   23.85    2.41
   2   2 -10   26.58    2.65
   2   2 -10   28.60    2.11
  -2   2  10   23.55    2.22
   2  -2 -10   23.87    1.95
  -2   2  10   24.54    2.48
  -2  -2   9   41.83    2.64
  -2   2   9   39.58    2.84
   2  -2  -9   37.16    2.46
  -2  -2   9   44.56    3.15
   2   2  -9   38.65    3.13
   2   2  -9   41.10    2.60
  -2   2   9   43.19    3.14
   2  -2  -8    8.55    1.21
   2   2  -8   11.97    1.45
  -2   2   8   10.59    1.62
  -2  -2   8   10.64    1.38
  -2  -2   8   10.35    1.55
   2   2  -8    8.19    1.43
  -2   2   8    9.87    1.46
   2  -2  -7   87.42    3.84
  -2  -2   7   88.38    4.38
  -2  -2   7   86.91    3.92
   2   2  -7   90.30    3.95
   2   2  -7   85.22    4.48
  -2   2   7   93.46    4.42
  -2   2   7   86.50    4.32
  -2  -2   6   12.21    1.49
  -2  -2   6   12.09    1.60
   2   2  -6   13.99    1.85
   2  -2  -6   13.91    1.56
  -2   2   6   11.88    1.62
  -2   2   6   14.47    1.80
  -2   2   5   68.11    3.77
  -2  -2   5   68.89    3.70
  -2  -2   5   64.73    3.40
   2   2  -5   71.38    3.88
   2   2  -5   65.18    3.46
   2  -2  -5   74.83    3.57
  -2   2   5   70.68    3.74
   2  -2  -4    6.38    1.10
  -2  -2   4    4.68    0.95
   2   2  -4    6.88    1.19
  -2   2   4    6.73    1.13
  -2  -2   4    6.50    1.13
  -2   2   4    5.50    1.17
   2   2  -4    4.44    0.96
   2  -2  -3   35.17    2.46
  -2   2   3   37.17    2.52
   2   2  -3   34.59    2.54
  -2  -2   3   36.57    2.57
   2   2  -3   35.06    2.54
  -2  -2   3   38.78    2.63
  -2   2   3   42.46    2.97
  -2   2   2  393.09   10.06
  -2   2   2  374.05    8.92
  -2  -2   2  369.36    9.20
   2   2  -2  371.58    9.14
  -2  -2   2  377.70    9.36
   2  -2  -2  369.79    9.15
   2   2  -2  369.04    9.37
  -2  -2   1  303.83    8.33
  -2  -2   1  306.91    7.99
  -2   2   1  313.03    8.86
   2   2  -1  307.21    7.93
  -2   2   1  312.40    7.79
   2   2  -1  306.38    8.41
   2  -2  -1  311.81    8.29
  -2   2   0  338.58    8.06
   2  -2   0  353.19    9.43
  -2  -2   0  362.03    8.56
  -2  -2   0  342.25    9.03
   2   2   0  348.83    8.35
  -2   2   0  323.99    9.35
   2   2   0  359.46    9.20
   2  -2   0  340.48    9.01
  -2  -2  -1 2912.50   42.80
   2   2   1 2948.04   42.47
   2  -2   1 2864.86   44.52
  -2   2  -1 2989.50   44.96
   2   2   1 2929.37   44.15
  -2   2  -1 2942.01   42.18
  -2  -2  -1 2927.72   44.09
  -2   2  -2  384.52   10.18
   2   2   2  389.32    8.53
   2  -2   2  358.86    9.70
  -2  -2  -2  389.72    8.77
  -2   2  -2  392.34    8.36
   2   2   2  374.85    9.74
  -2  -2  -2  376.78    9.80
   2   2   3   85.16    3.26
   2  -2   3   76.00    4.00
  -2  -2  -3   81.45    3.42
  -2  -2  -3   77.02    4.02
   2  -2   3   79.92    2.57
   2  -2   3   78.40    3.09
  -2   2  -3   82.43    4.33
   2   2   3   76.71    4.02
  -2   2  -3   84.14    3.20
   2  -2   4  322.22    8.89
   2  -2   4  303.24    6.80
  -2  -2  -4  313.05    7.41
   2  -2   4  322.90    6.57
  -2  -2  -4  314.27    8.88
   2   2   4  318.63    6.96
  -2   2  -4  316.84    9.24
   2   2   4  301.69    8.69
  -2   2  -4  316.68    6.92
  -2   2  -5   29.14    1.69
   2  -2   5   28.61    2.44
  -2   2  -5   26.29    2.45
  -2  -2  -5   28.57    1.93
   2  -2   5   26.53    1.58
   2   2   5   28.30    1.65
   2   2   5   26.11    2.42
  -2  -2  -5   29.68    2.53
   2  -2   5   28.10    1.70
  -2   2  -6  114.63    5.34
   2   2   6  123.12    3.42
   2  -2   6  112.33    4.95
  -2  -2  -6  119.96    3.99
   2  -2   6  121.06    3.94
   2   2   6  112.21    4.92
   2  -2   6  111.84    3.30
   2   2   6  102.91    4.87
  -2   2  -6  123.84    3.53
  -2  -2  -6  119.37    5.26
   2  -2   7   31.95    2.66
  -2   2  -7   30.21    2.74
   2  -2   7   33.55    2.68
  -2  -2  -7   32.64    1.95
   2  -2   7   32.11    1.49
   2   2   7   30.10    2.53
   2  -2   7   32.02    2.05
   2   2   7   31.43    1.49
   2   2   7   31.75    2.79
   2  -2   7   31.61    1.62
  -2   2  -7   33.98    1.64
  -2  -2  -7   28.28    2.57
   2   2   8   29.53    2.53
   2  -2   8   27.93    2.48
  -2  -2  -8   26.15    1.71
   2  -2   8   28.66    2.06
   2   2   8   25.17    2.43
   2  -2   8   29.02    2.57
  -2   2  -8   24.47    2.47
  -2  -2  -8   28.13    2.59
  -2   2  -9  223.30    7.81
   2  -2   9  216.24    6.34
   2  -2   9  212.81    7.51
   2  -2   9  210.24    7.15
  -2  -2  -9  223.68    5.51
   2   2   9  213.48    7.26
  -2  -2  -9  220.73    7.71
  -2   2 -10  305.98    9.47
   2   2  10  288.15    8.78
   2  -2  10  298.96    9.22
   2  -2  10  284.42    8.64
  -2  -2 -10  317.53    6.77
  -2  -2 -10  290.50    9.23
   2  -2  11   96.28    4.74
   2  -2  11  105.69    5.26
   2   2  11  101.27    4.91
  -2   2 -11  102.07    5.21
  -2  -2 -11  101.22    5.18
   2  -2  12  104.84    5.32
   2  -2  12   99.19    4.88
   2  -2  12  101.48    4.66
  -2   2 -12  102.39    5.34
   2   2  12   98.86    4.90
  -2  -2 -12   95.49    5.10
   2   2  13  413.86   11.16
   2  -2  13  424.04   11.89
   2  -2  13  419.27   11.05
   2  -2  13  422.65   10.82
  -2   2 -13  421.75   11.88
  -2  -2 -13  416.87   11.75
   2   2  14   49.92    3.56
  -2   2 -14   51.68    3.84
   2  -2  14   45.87    3.33
   2  -2  14   52.48    3.54
   2  -2  14   50.44    3.84
   2   2  14   45.72    3.45
  -2  -2 -14   49.61    3.76
   2  -2  15  213.44    8.29
   2  -2  15  213.04    7.64
   2  -2  15  212.06    7.55
   2   2  15  202.80    7.64
  -2   2 -15  202.43    7.98
  -2  -2 -15  194.19    7.86
   2   2  15  207.33    7.65
   2  -2  16   72.97    4.38
   2   2  16   72.08    4.39
   2  -2  16   71.69    4.74
   2  -2  16   69.93    4.34
   2   2  16   62.78    4.22
  -2   2 -16   60.61    4.29
  -2  -2 -16   71.80    4.67
  -2   2 -17  122.81    6.24
   2  -2  17  111.07    6.15
   2  -2  17  126.62    5.85
   2  -2  17  115.48    5.78
   2   2  17  119.68    5.99
   2   2  17  120.84    5.83
  -2  -2 -17  116.19    6.08
  -2   2 -18   52.41    4.10
   2  -2  18   47.63    3.62
   2   2  18   45.14    3.77
   2   2  18   42.96    3.61
   2  -2  18   49.59    4.16
  -2  -2 -18   49.66    4.00
   2  -2  18   48.42    3.77
   2   2  19   39.84    3.45
  -2   2 -19   37.99    3.52
   2  -2  19   39.16    3.33
   2  -2  19   38.33    3.47
   2   2  19   35.53    3.37
   2  -2  19   35.37    3.54
  -2  -2 -19   31.15    3.26
   2  -2  20    0.74    0.92
  -2  -2 -20   -0.10    0.89
  -2   2 -20   -0.26    1.03
   2   2  20   -0.47    0.83
   2  -2  20   -0.38    0.94
   2   2  20   -0.43    0.81
   2  -2  21   71.46    4.59
   2  -2  21   74.53    5.13
   2   2  21   71.91    5.01
   2   2  21   74.38    4.84
  -2   2 -21   81.24    5.30
  -2  -2 -21   73.32    5.11
  -2  -2 -22   11.77    2.11
  -2   2 -22    8.72    1.83
   2  -2  22   11.88    2.02
   2   2  22   11.55    2.03
   2  -2  22    9.52    2.04
   2   2  22   11.31    2.08
  -2   2 -23  101.65    6.10
   2  -2  23   87.49    5.81
   2   2  23   90.73    5.58
   2   2  23   85.71    5.72
  -2  -2 -23   84.82    5.65
  -2  -2 -24    6.93    1.87
   2   2  24    4.98    1.76
   2   2  24    6.20    1.60
   2  -2  24    2.43    1.06
  -2   2 -24    5.65    1.68
  -2  -2 -25    5.71    1.69
   2   2  25    5.68    1.47
   2  -2  25    2.76    1.23
   2   2  25    7.85    2.14
  -2   2 -25    6.48    2.05
  -2   2 -25    5.36    1.67
   2  -2  26   26.52    3.43
   2   2  26   17.71    2.86
  -2   2 -26   21.46    3.26
  -2  -2 -26   23.10    3.14
  -2   2 -27    0.56    0.99
   2  -2  27    2.69    1.08
   2   2  27    4.60    1.64
  -2   2 -27    2.21    1.45
  -2  -2 -27    2.97    1.40
  -2  -2 -28   21.77    3.13
  -2   2 -28   21.56    3.29
   2  -2  28   17.49    2.97
   2   2  28   21.30    3.23
  -2   2 -28   28.30    3.93
  -2   2 -29   52.90    5.00
   2  -2  29   58.88    5.52
   2   2  29   55.26    5.20
  -2   2 -29   53.32    5.35
  -2  -2 -29   56.75    5.06
  -2   2 -30   82.41    6.43
   2  -2  30   82.04    6.61
   2   2  30   71.32    6.04
  -2   2 -30   74.16    6.35
  -2  -2 -30   84.52    6.19
  -2   2 -31    1.37    1.18
   2  -2  31    6.64    2.10
   2   2  31    7.97    2.23
  -2   2 -31    1.92    1.45
   2   2  32   62.32    5.79
  -2  -3  29   68.64    6.25
  -2   3  28   33.04    4.31
  -2  -3  28   31.97    4.29
   2   3 -28   46.93    5.28
   2  -3 -28   39.01    4.61
  -2   3  27   22.32    3.63
  -2  -3  27   27.95    3.92
   2   3 -27   21.08    3.56
   2  -3 -27   29.76    4.01
  -2   3  26    5.75    2.31
  -2  -3  26    0.96    1.29
   2  -3 -26    4.85    1.85
   2   3 -26    5.20    1.95
   2  -3 -25    8.25    2.16
  -2   3  25    9.01    2.23
  -2  -3  25   10.13    2.24
   2   3 -25    9.94    2.43
   2  -3 -24   79.96    6.40
  -2  -3  24   99.01    7.04
   2   3 -24   84.79    6.79
  -2   3  24   84.50    6.56
   2  -3 -23   98.93    6.91
  -2   3  23   92.08    6.80
  -2  -3  23   96.42    6.85
   2   3 -23   85.89    6.82
  -2  -3  22   90.68    6.51
   2   3 -22   88.38    6.73
  -2   3  22   79.01    6.23
   2  -3 -22   83.49    6.21
  -2  -3  21   45.38    4.58
   2   3 -21   49.63    5.03
  -2   3  21   54.32    4.98
   2  -3 -21   50.36    4.71
  -2  -3  20   39.54    4.26
   2   3 -20   42.47    4.53
   2  -3 -20   43.19    4.33
  -2   3  20   39.28    4.23
  -2   3  19   21.25    3.11
  -2  -3  19   23.54    3.29
   2  -3 -19   22.95    3.11
   2   3 -19   23.82    3.50
   2  -3 -18    5.18    1.68
  -2   3  18    4.49    1.67
  -2  -3  18    4.16    1.47
   2   3 -18    3.84    1.58
  -2  -3  17   64.80    5.12
   2   3 -17   66.61    5.48
   2  -3 -17   70.61    5.37
  -2   3  17   66.75    5.22
  -2   3  16   85.54    5.40
  -2  -3  16   94.74    6.08
   2   3 -16   85.74    6.02
   2  -3 -16   96.63    6.15
  -2   3  16   84.65    5.82
  -2  -3  15  126.10    6.90
   2   3 -15  104.17    6.73
   2  -3 -15  116.63    6.65
  -2   3  15  120.88    6.41
  -2   3  15  114.25    6.62
  -2  -3  14   63.48    4.80
   2   3 -14   58.38    4.87
   2  -3 -14   59.16    4.64
  -2   3  14   57.41    4.36
  -2   3  14   57.82    4.65
   2  -3 -13    6.21    1.60
  -2   3  13    5.66    1.62
  -2  -3  13    7.25    1.63
  -2   3  13    4.55    1.33
   2   3 -13    2.96    1.17
  -2  -3  12   26.94    3.07
   2  -3 -12   28.00    3.18
  -2   3  12   29.62    3.11
   2   3 -12   29.10    3.29
   2   3 -12   33.52    2.99
  -2   3  12   28.55    3.17
   2  -3 -11    0.94    0.95
  -2   3  11    0.95    0.70
  -2  -3  11    1.20    0.92
   2   3 -11    1.46    0.89
  -2   3  11    1.84    1.16
   2   3 -11    1.89    0.90
   2   3 -11    1.51    1.30
   2   3 -10   80.50    4.66
  -2  -3  10   70.06    4.80
   2   3 -10   73.64    5.03
  -2   3  10   75.38    4.91
   2   3 -10   73.77    4.12
   2  -3 -10   77.75    4.92
  -2   3  10   76.72    4.99
  -2  -3   9   64.04    3.74
  -2   3   9   67.61    4.65
  -2  -3   9   58.60    4.33
   2   3  -9   71.69    4.91
   2   3  -9   66.97    3.93
   2   3  -9   68.10    4.30
  -2   3   9   64.04    4.50
   2  -3  -9   62.08    4.36
  -2  -3   8   70.67    3.99
  -2  -3   8   67.86    4.58
   2   3  -8   71.63    4.14
  -2   3   8   61.35    4.31
   2   3  -8   70.51    4.72
   2   3  -8   77.56    4.58
  -2   3   8   69.22    4.72
   2  -3  -8   69.89    4.56
  -2  -3   7   46.72    3.28
   2   3  -7   51.47    3.48
  -2  -3   7   50.79    3.87
   2   3  -7   50.67    3.73
  -2   3   7   51.68    3.91
   2   3  -7   45.46    3.74
  -2   3   7   49.77    4.00
   2  -3  -7   42.64    3.52
  -2   3   6   32.98    3.24
   2   3  -6   29.51    2.93
   2   3  -6   27.04    2.74
  -2  -3   6   27.18    2.83
  -2  -3   6   31.31    2.71
   2  -3  -6   28.97    3.05
   2   3  -6   30.22    2.64
   2  -3  -6   28.57    2.83
  -2   3   6   31.25    2.96
   2  -3  -5   12.94    1.91
   2  -3  -5   16.60    2.29
  -2  -3   5   17.98    2.19
   2   3  -5   17.01    2.13
   2   3  -5   19.61    2.39
  -2  -3   5   14.18    1.90
   2   3  -5   19.24    2.33
  -2   3   5   18.69    2.49
  -2   3   5   15.42    2.02
  -2   3   4   40.28    3.55
   2  -3  -4   41.83    3.62
  -2  -3   4   44.73    3.45
   2   3  -4   40.20    3.28
   2  -3  -4   39.46    3.15
  -2  -3   4   41.71    3.15
   2   3  -4   42.53    3.24
  -2   3   4   44.12    3.39
   2  -3  -3  348.79   11.01
  -2  -3   3  344.15   10.34
  -2  -3   3  338.10    9.93
   2   3  -3  356.24   10.19
   2   3  -3  345.18   10.21
  -2   3   3  339.80   10.98
   2  -3  -3  352.91   10.02
  -2   3   3  351.52   10.04
   2   3  -2  184.81    7.17
   2  -3  -2  189.47    7.79
  -2  -3   2  201.36    7.45
   2  -3  -2  206.83    7.15
   2   3  -2  195.91    7.11
  -2   3   2  187.67    7.87
  -2  -3   2  191.26    7.21
  -2   3   2  181.29    6.80
  -2   3   1   67.37    4.64
   2  -3  -1   64.99    4.49
  -2  -3   1   75.19    4.31
   2   3  -1   70.78    4.04
   2   3  -1   74.56    4.42
   2  -3  -1   67.67    3.91
  -2  -3   1   66.12    4.17
  -2   3   1   68.39    3.95
   2   3   0  333.43   10.25
  -2   3   0  363.23    9.68
   2  -3   0  359.90   11.14
  -2  -3   0  354.94   10.25
   2   3   0  349.62    9.58
  -2  -3   0  346.86   10.35
  -2   3   0  342.33   10.99
   2  -3   0  358.60    9.58
   2   3   1  192.89    6.51
  -2   3  -1  183.97    7.81
   2  -3   1  185.77    7.70
  -2  -3  -1  178.21    6.84
  -2   3  -1  193.70    6.61
   2   3   1  193.57    7.44
  -2  -3  -1  175.63    7.13
   2  -3   1  196.67    6.55
  -2   3  -2   72.10    4.87
   2   3   2   72.72    4.55
  -2  -3  -2   70.90    4.15
   2   3   2   79.33    3.94
   2  -3   2   71.88    3.74
  -2   3  -2   78.36    3.99
  -2  -3  -2   72.68    4.49
   2  -3   2   71.16    4.67
   2   3   2   76.64    4.64
  -2   3  -3  435.65   10.38
   2  -3   3  418.61   12.26
  -2  -3  -3  438.76   11.20
  -2  -3  -3  405.80   11.77
  -2   3  -3  411.44   12.47
   2  -3   3  450.06   10.27
   2   3   3  415.41   11.97
  -2   3  -4  272.41    7.67
   2   3   4  264.00    9.19
   2  -3   4  270.00    9.51
  -2  -3  -4  285.82    8.54
  -2   3  -4  266.77    9.75
  -2  -3  -4  269.59    9.29
   2  -3   5  308.99    9.80
   2   3   5  306.32   10.08
  -2   3  -5  294.39   10.34
   2  -3   5  312.10   10.31
  -2  -3  -5  307.01    8.85
  -2  -3  -5  303.38   10.09
   2  -3   6  155.30    6.77
   2   3   6  153.83    6.96
   2  -3   6  162.16    7.18
  -2  -3  -6  161.42    6.09
  -2   3  -6  152.99    7.28
  -2  -3  -6  152.13    6.97
   2   3   7   54.61    4.10
   2  -3   7   63.82    4.36
  -2   3  -7   64.77    4.69
   2  -3   7   60.63    4.37
  -2  -3  -7   68.25    3.79
  -2  -3  -7   58.35    4.27
   2   3   8   62.84    4.39
  -2   3  -8   58.39    4.45
   2  -3   8   68.82    4.67
  -2  -3  -8   69.55    3.80
   2  -3   8   67.91    4.52
  -2  -3  -8   67.24    4.75
   2   3   9   40.09    3.63
   2  -3   9   50.98    4.06
  -2   3  -9   42.21    3.88
   2  -3   9   54.56    4.11
  -2  -3  -9   51.95    4.15
   2  -3  10  422.35   12.44
   2  -3  10  397.49   12.31
   2   3  10  410.12   12.28
  -2   3 -10  396.63   12.61
  -2  -3 -10  407.11   12.64
   2   3  11  559.53   15.00
   2  -3  11  544.92   14.90
   2  -3  11  583.06   15.28
  -2   3 -11  538.57   15.29
  -2  -3 -11  569.69   15.49
  -2   3 -12   45.76    4.01
   2   3  12   38.34    3.62
   2  -3  12   40.79    3.76
   2  -3  12   44.07    3.87
  -2  -3 -12   42.12    3.94
   2   3  13   42.29    3.80
   2  -3  13   43.59    3.87
   2  -3  13   42.87    3.85
  -2   3 -13   40.51    3.88
  -2  -3 -13   47.50    4.18
  -2   3 -14   36.33    3.76
   2   3  14   42.95    3.91
   2  -3  14   41.41    3.78
   2  -3  14   40.22    3.82
   2   3  14   41.09    3.45
  -2  -3 -14   40.91    3.97
  -2  -3 -15    5.61    1.65
   2  -3  15    6.84    1.65
   2   3  15    8.65    1.69
   2   3  15    6.47    1.55
  -2   3 -15    4.97    1.59
   2  -3  15    7.88    1.78
   2   3  16   20.93    2.88
  -2   3 -16   17.06    2.70
   2  -3  16   22.97    2.99
   2  -3  16   21.48    2.89
   2   3  16   20.65    2.63
  -2  -3 -16   16.53    2.67
   2   3  17   12.19    2.05
  -2  -3 -17    5.65    1.63
   2  -3  17    8.51    1.92
   2  -3  17    6.93    1.69
   2   3  17   10.47    2.15
  -2   3 -17    7.65    1.89
   2  -3  18   27.48    3.48
   2   3  18   26.50    3.24
   2  -3  18   26.98    3.25
   2   3  18   31.38    3.32
  -2  -3 -18   21.36    3.02
  -2   3 -18   28.63    3.44
   2  -3  19   54.11    4.84
   2  -3  19   61.37    4.86
   2   3  19   50.84    4.54
   2   3  19   52.49    4.31
  -2   3 -19   43.84    4.22
  -2  -3 -19   54.67    4.86
  -2  -3 -20   15.33    2.70
  -2   3 -20   14.67    2.60
   2  -3  20   14.80    2.49
   2   3  20   14.39    2.59
   2   3  20    9.74    1.94
   2  -3  21   62.62    5.01
   2   3  21   78.14    5.42
  -2   3 -21   68.84    5.35
   2   3  21   60.96    5.01
  -2  -3 -21   64.29    5.44
   2   3  22   53.65    4.81
   2  -3  22   55.39    4.77
   2   3  22   66.07    5.10
  -2   3 -22   58.61    5.02
  -2  -3 -22   51.88    5.03
   2   3  23  136.87    7.87
  -2   3 -23  147.84    7.99
   2  -3  23  143.79    7.88
  -2   3 -23  143.03    9.12
  -2  -3 -23  136.22    8.15
   2   3  24   32.59    3.99
   2  -3  24   32.98    3.85
  -2   3 -24   22.17    3.70
  -2  -3 -24   33.51    4.17
  -2  -3 -25   11.09    2.35
   2   3  25   11.91    2.42
  -2   3 -25    8.72    2.32
   2   3  26    5.18    1.85
  -2  -3 -26    8.17    2.02
  -2   3 -26    7.13    2.26
  -2  -3 -27    4.57    1.68
   2   3  27    1.17    1.00
  -2   3 -27    2.93    1.84
   2   3  28    5.88    1.98
  -2  -4  22   26.76    3.98
   2  -4 -22   33.95    4.43
   2   4 -22   30.56    4.46
   2  -4 -21    9.46    2.27
   2  -4 -21    9.10    2.14
  -2   4  21    8.89    2.73
  -2  -4  21    9.03    2.65
   2   4 -21    8.30    2.53
   2  -4 -20    5.84    2.14
   2  -4 -20    1.47    0.99
  -2   4  20    0.69    1.07
  -2  -4  20    1.40    1.33
   2   4 -20    6.77    2.41
   2  -4 -19    8.41    2.19
   2  -4 -19    9.93    2.25
  -2   4  19    9.62    2.55
  -2  -4  19    8.00    2.30
   2   4 -19   12.43    2.75
   2  -4 -18    9.06    2.48
   2  -4 -18    8.99    2.30
  -2   4  18    7.09    2.21
  -2  -4  18    8.08    2.13
   2   4 -18    8.36    2.69
   2  -4 -17    1.50    1.17
   2  -4 -17   -0.61    1.36
  -2   4  17    1.73    1.47
  -2  -4  17    1.69    1.42
   2   4 -17    2.17    1.67
   2  -4 -16   12.83    2.58
   2  -4 -16    6.49    2.03
  -2   4  16   11.14    2.51
  -2  -4  16    8.58    2.38
   2   4 -16    7.91    2.32
   2  -4 -15   32.77    3.85
  -2  -4  15   31.37    3.99
  -2   4  15   27.59    3.70
   2  -4 -15   32.56    4.00
  -2   4  15   32.85    4.07
   2   4 -15   24.83    3.66
   2  -4 -14   22.99    3.23
   2  -4 -14   21.47    3.09
  -2   4  14   24.86    3.41
  -2  -4  14   27.09    3.56
  -2   4  14   23.01    3.33
   2   4 -14   19.11    3.15
   2  -4 -13   53.87    4.93
  -2  -4  13   52.35    4.99
   2  -4 -13   47.04    4.52
   2   4 -13   44.94    4.65
  -2   4  13   45.02    4.56
  -2   4  13   45.65    4.59
   2  -4 -12  129.19    7.55
   2  -4 -12  143.86    7.87
  -2  -4  12  138.76    8.06
   2   4 -12  125.78    7.63
  -2   4  12  131.22    7.78
  -2   4  12  140.47    7.94
   2   4 -11  213.24    9.25
   2  -4 -11  194.87    9.41
  -2  -4  11  215.48    9.99
   2   4 -11  189.83    9.54
  -2   4  11  210.84    9.90
   2  -4 -11  195.17    9.16
  -2   4  11  194.95    9.38
  -2   4  10   13.90    2.60
   2  -4 -10   13.45    2.49
   2  -4 -10   16.91    2.81
  -2   4  10   13.87    2.52
  -2  -4  10   14.63    2.70
   2   4 -10   15.48    2.53
   2   4 -10   10.72    2.35
   2  -4  -9  171.52    8.77
  -2  -4   9  187.94    9.10
  -2   4   9  176.28    8.56
   2   4  -9  175.28    8.78
   2   4  -9  200.87    8.98
   2  -4  -9  182.02    8.55
  -2   4   9  177.40    9.01
   2  -4  -8   10.48    2.18
   2  -4  -8   12.27    2.45
  -2   4   8   13.39    2.42
  -2  -4   8   11.61    2.38
  -2   4   8   10.33    2.31
   2   4  -8   11.18    2.26
   2   4  -8    9.67    2.16
  -2   4   7   59.71    5.24
  -2   4   7   67.56    5.11
   2   4  -7   60.28    4.67
   2  -4  -7   61.93    5.10
  -2  -4   7   62.03    5.05
   2   4  -7   58.77    4.76
   2   4  -7   71.95    5.34
   2  -4  -7   67.26    4.94
   2  -4  -6   39.20    4.13
  -2  -4   6   43.87    4.15
  -2   4   6   44.26    4.11
   2   4  -6   42.02    3.96
  -2   4   6   45.44    4.60
   2   4  -6   44.83    4.07
   2  -4  -6   50.93    4.20
   2   4  -5    0.89    0.93
   2  -4  -5    1.84    0.92
   2  -4  -5    0.69    0.93
  -2  -4   5    0.38    0.93
  -2   4   5    1.70    0.92
  -2   4   5    3.37    1.65
   2   4  -5   -0.56    0.84
   2  -4  -4    0.73    0.70
   2   4  -4   -0.21    0.99
   2  -4  -4    1.31    0.98
  -2  -4   4    0.09    0.80
  -2   4   4    0.67    0.85
  -2   4   4    0.62    1.15
   2   4  -3   49.78    4.32
   2  -4  -3   46.08    4.40
  -2  -4   3   47.62    4.22
  -2   4   3   59.42    5.15
  -2  -4   3   51.31    4.09
   2  -4  -3   57.22    4.24
  -2   4   3   55.52    4.34
   2   4  -2   34.80    3.62
  -2   4   2   34.88    3.35
  -2  -4   2   38.02    3.82
   2  -4  -2   35.43    3.90
  -2   4   2   36.49    4.02
  -2  -4   2   40.06    3.66
   2  -4  -1   44.10    4.27
   2   4  -1   43.50    4.08
  -2  -4   1   41.80    3.93
  -2   4   1   47.39    3.90
  -2   4   1   44.20    4.40
  -2  -4   1   44.46    3.91
  -2   4   0   39.11    4.16
   2   4   0   33.26    3.55
   2  -4   0   37.08    3.91
  -2  -4   0   33.04    3.40
  -2  -4   0   36.75    3.60
   2   4   1    0.26    0.99
  -2  -4  -1    1.52    1.15
  -2   4  -1   -0.16    0.91
   2  -4   1    0.96    1.03
  -2  -4  -1   -1.32    1.07
  -2  -4  -2    4.10    1.45
   2  -4   2    5.27    1.37
  -2   4  -2    3.65    1.51
   2  -4   2    7.89    2.07
  -2  -4  -2    5.66    1.59
   2   4   2    7.68    1.86
   2   4   3   15.48    2.52
   2  -4   3   12.85    2.25
  -2  -4  -3   20.99    2.72
   2  -4   3   15.35    2.64
  -2  -4  -3   13.10    2.36
  -2   4  -3   11.03    2.45
  -2   4  -4   19.60    3.07
   2   4   4   18.11    2.72
   2  -4   4   20.65    2.73
  -2  -4  -4   22.01    2.71
   2  -4   4   19.45    2.94
  -2  -4  -4   24.39    3.11
   2   4   5   52.49    4.59
   2  -4   5   48.94    4.18
  -2   4  -5   40.57    4.38
   2  -4   5   44.09    4.37
  -2  -4  -5   49.28    4.40
   2   4   6  142.17    7.64
  -2   4  -6  165.97    8.61
   2  -4   6  163.23    7.66
   2  -4   6  144.09    8.01
  -2  -4  -6  148.43    7.84
  -2   4  -7  145.77    8.14
   2   4   7  144.07    7.74
   2  -4   7  144.91    7.40
   2  -4   7  140.34    7.90
  -2  -4  -7  155.14    8.01
   2   4   8  198.77    9.29
   2  -4   8  207.04    8.89
   2  -4   8  188.04    9.32
  -2   4  -8  200.74    9.68
  -2  -4  -8  192.84    9.26
   2   4   9  193.71    9.16
   2  -4   9  183.82    8.62
  -2   4  -9  189.91    9.44
   2  -4   9  200.70    9.63
  -2  -4  -9  185.62    9.09
  -2  -4 -10    3.89    1.60
   2  -4  10    5.45    1.61
   2  -4  10    2.44    1.44
   2   4  10    4.06    1.53
  -2   4 -10    3.90    1.62
   2  -4  11   78.58    5.63
   2   4  11   70.79    5.67
   2  -4  11   68.09    5.59
  -2   4 -11   78.02    6.02
  -2  -4 -11   69.35    5.64
   2   4  12   37.91    4.16
   2  -4  12   32.02    3.65
  -2   4 -12   30.76    3.92
   2  -4  12   29.56    3.76
  -2  -4 -12   34.75    4.00
   2   4  13   34.68    4.02
  -2  -4 -13   26.47    3.62
  -2   4 -13   36.79    4.29
   2  -4  13   33.46    3.72
   2  -4  13   34.03    4.01
   2  -4  14    9.20    2.28
  -2  -4 -14    5.07    1.91
   2  -4  14    4.23    1.67
   2   4  14    6.05    1.90
  -2   4 -14    3.47    1.72
   2   4  15   61.15    5.43
   2  -4  15   57.49    5.05
   2  -4  15   62.30    5.47
  -2   4 -15   62.79    5.58
  -2  -4 -15   57.74    5.42
  -2  -4 -16    2.98    1.68
   2  -4  16    0.15    1.18
   2  -4  16    0.26    0.93
   2   4  16    1.08    1.06
  -2   4 -16   -0.06    1.00
  -2  -4 -17    7.26    2.07
   2  -4  17    7.61    2.20
   2  -4  17    5.63    1.75
   2   4  17    9.43    2.33
  -2   4 -17   10.47    2.51
  -2  -4 -18    6.51    2.03
   2  -4  18    4.36    1.65
   2   4  18    3.43    1.54
  -2   4 -18    6.12    2.20
   2  -4  19   78.80    6.42
  -2   4 -19   79.74    7.27
   2   4  19   82.77    6.58
  -2   4 -19   73.90    6.18
  -2  -4 -19   86.97    6.86
  -2  -4 -20   26.10    3.95
   2  -4  20   30.68    4.07
   2   4  20   26.18    3.83
  -2   4 -20   25.21    3.82
  -2   4 -20   20.62    3.82
   2  -4  21   24.47    3.72
  -2   4 -21   25.45    3.71
   2  -4  22   21.79    3.52
  -2   5  11   31.60    4.19
   2  -5 -10   14.39    2.89
  -2   5  10   18.10    3.31
   2  -5  -9   15.20    3.01
  -2   5   9   11.69    2.78
  -2  -5   9    9.58    2.30
   2  -5  -8   27.31    3.84
  -2   5   8   24.98    3.60
  -2  -5   8   30.25    4.10
   2   5  -7   17.17    3.03
  -2   5   7    7.91    2.77
   2  -5  -7   21.32    3.51
  -2   5   7   19.87    3.32
  -2  -5   7   24.50    3.62
   2   5  -6   30.12    3.88
   2  -5  -6   25.30    3.81
  -2  -5   6   27.25    3.93
  -2   5   6   18.66    4.01
  -2   5   5   10.10    3.10
   2  -5  -5   15.36    2.97
  -2  -5   5   12.03    2.56
   2   5  -5   10.34    2.43
   2   5  -4   21.98    3.40
   2  -5  -4   26.32    3.94
  -2  -5   4   25.77    3.69
  -2   5   4   30.43    4.69
   2  -5  -3   25.05    3.75
  -2  -5   3   23.10    3.46
   2   5  -3   22.84    3.41
  -2   5   3   17.04    3.60
   2  -5  -2    0.41    1.03
  -2  -5   2   -3.35    1.55
   2   5  -2   -1.77    1.79
  -2   5   2    0.18    1.05
   2  -5  -1    4.35    2.01
  -2  -5   1    8.72    2.27
   2   5  -1    3.03    1.44
  -2   5   1    3.25    1.88
   2  -5   0   11.28    2.75
  -2  -5   0   10.58    2.32
   2   5   0   10.21    2.52
  -2   5   0    8.89    2.80
   2  -5   1   16.01    3.18
   2   5   1   14.30    2.82
  -2   5  -1    8.81    2.91
   2  -5   2    2.27    1.35
   2   5   2    1.91    1.51
  -2   5  -2    3.47    1.79
   2  -5   3    0.32    1.01
   2   5   3    0.23    1.09
  -2   5  -3    1.68    1.72
  -2  -5  -4   15.36    2.86
   2  -5   4   24.12    3.69
   2   5   4   24.73    3.67
  -2   5  -4   20.10    3.72
   2   5   5   39.99    4.65
  -2   5  -5   48.01    5.70
  -2  -5  -5   69.29    5.87
  -2  -5  -6   16.57    2.97
  -2  -5  -7   14.09    3.05
  -2  -5  -8   30.07    4.05
  -2  -5  -9    0.93    1.30
  -2   5 -10   10.40    2.86
   3   0 -35   -0.10    0.99
  -3   0  35    1.80    1.33
  -3   0  34   88.83    6.88
   3   0 -34   95.24    6.82
  -3   0  33    0.49    1.42
  -3   0  33    1.39    1.21
   3   0 -32   26.24    3.46
  -3   0  32   15.12    2.78
  -3   0  32   17.38    3.01
  -3   0  31   -0.55    1.18
   3   0 -31    1.00    1.35
  -3   0  31   -3.48    1.60
  -3   0  30  559.85   17.36
   3   0 -30  579.08   16.18
  -3   0  30  558.07   17.33
   3   0 -30  492.89   15.61
   3   0 -29   -0.29    1.07
   3   0 -29    0.81    1.01
  -3   0  29   -1.57    1.82
   3   0 -29   -0.60    1.03
  -3   0  29   -0.02    1.21
  -3   0  28  272.33   11.47
   3   0 -28  296.44   11.17
  -3   0  28  297.36   11.77
   3   0 -28  280.94   10.57
   3   0 -27   -3.20    1.28
  -3   0  27    1.11    1.04
   3   0 -27   -0.72    0.78
  -3   0  27   -1.21    1.41
  -3   0  26  175.80    8.64
   3   0 -26  180.96    7.96
   3   0 -26  164.44    7.95
  -3   0  26  170.81    8.65
   3   0 -25    0.27    0.70
   3   0 -25   -0.33    0.99
  -3   0  25    0.58    1.25
  -3   0  25   -0.03    0.81
   3   0 -24    4.20    1.31
  -3   0  24    3.40    1.43
  -3   0  24    4.83    1.58
   3   0 -24    2.51    1.01
   3   0 -23   -0.45    0.79
   3   0 -23   -0.90    1.03
  -3   0  23   -0.29    1.18
  -3   0  23    0.91    0.83
  -3   0  22  121.22    6.65
   3   0 -22  116.23    6.26
  -3   0  22  135.20    7.07
   3   0 -22  141.84    6.58
   3   0 -21   -0.44    0.71
  -3   0  21   -0.94    0.95
  -3   0  21    1.41    0.86
   3   0 -21   -0.25    0.70
   3   0 -20   11.79    2.03
   3   0 -20   12.41    2.02
  -3   0  20   14.80    2.25
  -3   0  20   10.50    2.20
   3   0 -19   -0.49    0.63
   3   0 -19    0.28    0.75
  -3   0  19   -1.43    1.27
  -3   0  19   -0.75    0.80
   3   0 -18  540.89   13.93
  -3   0  18  496.41   14.18
  -3   0  18  494.90   14.28
   3   0 -17    0.32    0.73
   3   0 -17   -2.17    0.93
  -3   0  17   -0.54    0.80
  -3   0  17    0.15    0.73
  -3   0  16  476.53   12.53
  -3   0  16  532.82   13.06
   3   0 -16  417.27   11.62
  -3   0  16  461.74   12.49
   3   0 -16  396.19   11.41
   3   0 -15   -0.13    0.70
  -3   0  15    0.20    0.59
  -3   0  15    0.81    0.75
  -3   0  15    2.01    0.98
   3   0 -15    0.69    0.77
  -3   0  14  173.10    6.96
  -3   0  14  166.21    7.01
  -3   0  14  154.27    6.30
   3   0 -14  178.62    6.52
   3   0 -14  144.19    6.20
   3   0 -13    0.57    0.79
   3   0 -13    0.89    0.71
  -3   0  13   -0.55    0.51
  -3   0  13    1.22    0.78
  -3   0  13   -0.41    0.54
  -3   0  12  165.24    6.31
  -3   0  12  170.83    6.43
   3   0 -12  195.66    6.69
   3   0 -12  178.88    6.55
  -3   0  12  178.98    6.81
   3   0 -11    0.14    0.58
  -3   0  11    0.57    0.73
  -3   0  11   -0.50    0.71
  -3   0  11    0.48    0.56
  -3   0  11   -0.33    0.23
   3   0 -11    0.66    0.71
  -3   0  10  624.73   14.05
  -3   0  10  677.90   10.32
   3   0 -10  660.21   14.17
  -3   0  10  656.76   14.09
   3   0 -10  650.47   13.86
   3   0  -9    0.04    0.58
   3   0  -9    0.38    0.51
  -3   0   9    0.05    0.54
  -3   0   9    0.15    0.26
  -3   0   9   -0.03    0.51
  -3   0   8  336.05    8.86
  -3   0   8  317.81    8.83
   3   0  -8  329.29    8.78
  -3   0   8  323.97    8.58
  -3   0   8  326.73    6.40
  -3   0   7    0.00    0.52
  -3   0   7    0.85    0.53
  -3   0   7    0.41    0.58
   3   0  -7   -0.21    0.54
  -3   0   7   -0.15    0.25
  -3   0   6  432.96   10.27
  -3   0   6  420.99   10.22
  -3   0   6  429.25    8.30
  -3   0   6  432.40    9.93
   3   0  -6  439.46   10.14
   3   0  -5    0.32    0.54
  -3   0   5   -0.71    0.63
  -3   0   5    0.09    0.55
  -3   0   5    0.17    0.48
  -3   0   5   -0.10    0.31
  -3   0   4   47.80    2.96
  -3   0   4   45.87    2.68
  -3   0   4   49.78    2.42
   3   0  -4   49.73    2.88
  -3   0   3    0.24    0.48
   3   0  -3    0.23    0.50
  -3   0   3    0.65    0.65
  -3   0   3   -0.04    0.46
  -3   0   2 2172.46   33.21
  -3   0   2 2130.59   32.07
  -3   0   2 2158.64   32.17
   3   0  -2 2160.66   32.88
   3   0  -1    0.08    0.43
  -3   0   1    0.21    0.51
  -3   0   1    0.14    0.48
  -3   0   1    0.29    0.40
  -3   0   0 2246.38   34.87
  -3   0   0 2357.73   34.62
   3   0   0 2270.98   34.55
   3   0   1   -0.71    0.51
  -3   0  -1    0.25    0.51
  -3   0  -1    0.17    0.46
  -3   0  -2  583.81   12.11
  -3   0  -2  603.06   12.48
   3   0   2  602.62   11.97
  -3   0  -3    0.02    0.42
  -3   0  -3   -0.54    0.55
   3   0   3   -0.06    0.48
  -3   0  -4  375.51    8.97
  -3   0  -4  394.29    9.75
   3   0   4  395.61    8.94
   3   0   5    0.66    0.43
  -3   0  -5    0.37    0.55
  -3   0  -5    0.04    0.64
  -3   0  -6  520.72   11.13
  -3   0  -6  537.96   12.29
   3   0   6  521.67   10.91
  -3   0  -7    0.63    0.49
  -3   0  -7    0.02    0.63
   3   0   7   -0.57    0.49
   3   0   7    0.01    0.20
  -3   0  -7   -0.30    0.53
  -3   0  -8   18.58    1.77
  -3   0  -8   18.54    2.10
   3   0   8   19.16    1.73
   3   0   8   20.53    1.04
  -3   0  -8   18.66    1.71
   3   0   8   19.10    1.73
   3   0   9    0.96    0.62
  -3   0  -9    0.71    0.56
   3   0   9    0.58    0.54
   3   0   9    0.30    0.47
   3   0   9   -0.10    0.16
  -3   0  -9   -0.45    0.60
   3   0  10  198.16    6.27
   3   0  10  206.03    3.88
  -3   0 -10  213.03    7.48
   3   0  10  204.78    6.86
  -3   0 -10  208.22    6.31
   3   0  10  209.39    6.35
   3   0  10  198.72    5.87
   3   0  11    0.15    0.49
   3   0  11    3.13    0.75
  -3   0 -11    0.28    0.50
   3   0  11    0.43    0.56
   3   0  11    0.20    0.44
  -3   0 -11    1.49    0.86
   3   0  11   -0.25    0.39
  -3   0 -12  145.70    5.25
   3   0  12  149.21    4.97
  -3   0 -12  140.67    6.21
   3   0  12  146.54    4.09
   3   0  12  145.83    5.48
  -3   0 -12  142.91    5.52
   3   0  12  144.70    5.90
   3   0  13   -0.08    0.51
   3   0  13    0.89    0.71
  -3   0 -13    0.33    0.54
   3   0  13   -0.02    0.52
   3   0  13   -0.18    0.29
  -3   0 -13    0.36    0.66
  -3   0 -13    0.44    0.61
  -3   0 -14  618.85   15.03
   3   0  14  594.65   13.34
  -3   0 -14  582.07   13.38
   3   0  14  594.68   14.20
  -3   0 -14  616.88   12.83
   3   0  15   -0.31    0.62
  -3   0 -15    1.19    0.54
  -3   0 -15   -0.09    0.85
   3   0  15    0.91    0.71
  -3   0 -15   -0.10    0.58
  -3   0 -16  376.38   11.45
   3   0  16  356.67   10.03
  -3   0 -16  353.08   10.26
   3   0  16  356.76   10.83
  -3   0 -16  376.54    9.47
  -3   0 -17    0.33    0.52
   3   0  17   -0.18    0.78
  -3   0 -17   -1.05    0.99
  -3   0 -17    0.68    0.57
  -3   0 -18    6.14    1.19
   3   0  18    3.74    1.25
  -3   0 -18    6.42    1.54
  -3   0 -18    4.62    1.17
   3   0  19   -0.60    0.85
  -3   0 -19    1.02    1.04
  -3   0 -19    0.51    0.65
  -3   0 -20  158.99    7.62
  -3   0 -20  154.64    7.03
   3   0  20  152.63    7.31
   3   0  21    0.08    0.89
  -3   0 -21   -0.16    0.97
  -3   0 -21    0.46    0.79
  -3   0 -22   37.92    3.87
  -3   0 -22   35.38    3.45
   3   0  22   40.30    3.87
  -3   0 -23    0.46    0.94
   3   0  23    0.69    1.02
  -3   0 -23    0.10    0.87
  -3   0 -24  177.90    8.63
  -3   0 -24  180.51    8.33
   3   0  24  191.13    9.01
   3   0  25    0.01    1.00
  -3   0 -25    1.51    1.24
  -3   0 -25   -0.43    0.82
  -3   0 -26   14.04    2.57
   3   0  26   13.42    2.57
  -3   0 -26   15.53    2.55
   3   0  27   -1.75    1.14
  -3   0 -27    1.20    1.28
  -3   0 -27   -0.57    0.90
   3   0  28   19.28    3.21
  -3   0 -28   15.57    2.70
  -3   0 -28   16.99    2.90
  -3   0 -29   -0.48    1.37
   3   0  29   -0.96    0.91
  -3   0 -29   -0.40    1.01
  -3   0 -30  180.15    9.39
   3   0  30  186.23   10.10
  -3   0 -30  178.06    9.38
   3   0  31   -0.45    1.70
  -3   0 -31   -0.48    1.11
  -3   0 -32  271.71   12.23
  -3   1  35    3.06    1.88
  -3   1  34   16.25    3.13
  -3  -1  34   14.87    3.07
   3  -1 -34   16.78    3.09
   3   1 -34   19.19    3.27
  -3  -1  33  110.62    7.90
   3   1 -33  125.93    8.30
   3  -1 -33  107.11    7.46
  -3   1  33  110.32    7.93
   3  -1 -33  106.73    7.33
   3   1 -32   66.64    5.98
  -3   1  32   64.63    5.92
  -3  -1  32   61.88    5.73
   3  -1 -32   68.46    5.75
   3  -1 -32   66.04    5.68
   3   1 -31   29.48    4.13
  -3  -1  31   28.77    3.99
   3  -1 -31   27.13    3.62
  -3   1  31   35.86    4.48
   3  -1 -31   30.31    3.97
   3  -1 -30   56.90    5.26
  -3  -1  30   61.07    5.62
   3   1 -30   59.81    5.55
  -3   1  30   56.95    5.60
   3  -1 -30   51.20    4.94
   3   1 -29    3.22    1.45
   3  -1 -29    3.50    1.41
  -3   1  29    0.49    1.26
  -3  -1  29    2.29    1.48
   3  -1 -29    1.92    1.15
  -3   1  28   27.88    3.85
  -3  -1  28   29.48    3.84
   3   1 -28   27.24    3.66
   3  -1 -28   30.67    3.75
   3   1 -27    4.11    1.64
   3  -1 -27    2.54    1.29
  -3   1  27    2.65    1.20
   3  -1 -27    3.53    1.21
  -3  -1  27    2.68    1.39
   3   1 -26   68.89    5.65
  -3  -1  26   60.08    5.24
   3  -1 -26   51.05    4.27
  -3   1  26   51.73    4.88
   3  -1 -26   53.04    4.72
   3  -1 -25   30.69    3.44
   3   1 -25   32.94    3.87
  -3  -1  25   31.61    3.81
   3  -1 -25   29.96    3.14
  -3   1  25   32.27    3.85
   3  -1 -24   40.01    3.90
   3   1 -24   38.24    4.08
  -3  -1  24   37.76    4.04
   3  -1 -24   33.31    3.29
  -3   1  24   33.44    3.86
   3  -1 -23    7.57    1.55
   3  -1 -23    6.08    1.45
   3  -1 -23    7.30    1.85
  -3   1  23    3.73    1.53
  -3  -1  23    6.30    1.81
   3   1 -23    6.66    1.88
   3  -1 -22   91.06    5.49
  -3   1  22   88.54    5.96
  -3  -1  22   96.20    6.17
   3  -1 -22   91.85    5.05
   3   1 -22   83.91    5.95
   3  -1 -22   83.15    4.77
   3  -1 -21  195.51    8.31
  -3  -1  21  155.88    6.69
  -3  -1  21  171.41    8.37
   3  -1 -21  178.20    6.94
   3   1 -21  172.50    8.00
  -3   1  21  171.94    8.12
   3  -1 -21  157.73    6.63
   3  -1 -20   10.43    1.65
  -3  -1  20   10.76    1.73
   3  -1 -20   10.34    1.66
  -3   1  20    7.79    1.72
   3  -1 -20   11.06    1.88
  -3  -1  20   10.32    2.19
   3   1 -20   13.17    2.16
  -3   1  19   77.24    5.16
  -3  -1  19   83.32    4.61
   3  -1 -19   83.57    5.36
  -3  -1  19   79.05    5.24
   3  -1 -19   89.96    4.41
   3   1 -19   87.82    5.47
   3  -1 -19   74.90    4.35
   3  -1 -18   16.54    1.98
  -3  -1  18   17.95    2.13
  -3   1  18   15.75    2.28
  -3  -1  18   18.93    2.71
   3  -1 -18   18.61    2.43
   3  -1 -18   22.56    2.07
   3   1 -18   16.96    2.36
  -3  -1  17   52.42    3.58
   3  -1 -17   53.42    3.88
  -3  -1  17   52.85    4.05
   3  -1 -17   56.67    3.13
   3   1 -17   56.09    4.32
   3  -1 -17   54.30    3.56
  -3   1  17   53.66    4.09
  -3  -1  16   72.16    4.14
   3  -1 -16   78.22    4.66
   3   1 -16   73.50    4.70
  -3  -1  16   73.29    4.78
   3  -1 -16   81.40    3.66
  -3   1  16   68.84    4.72
   3  -1 -16   76.71    4.15
  -3  -1  15   41.49    3.08
   3  -1 -15   46.23    3.51
   3   1 -15   41.93    3.51
  -3  -1  15   40.12    3.55
  -3   1  15   43.48    3.53
   3  -1 -15   53.47    2.78
   3  -1 -15   46.52    3.18
   3   1 -14   15.39    2.06
  -3  -1  14   15.33    1.86
  -3   1  14   15.12    2.05
   3  -1 -14   17.68    2.11
  -3  -1  14   14.61    2.09
   3  -1 -14   17.45    1.55
  -3   1  14   14.72    1.32
   3  -1 -14   15.73    1.88
  -3  -1  13   44.08    3.12
   3  -1 -13   47.91    3.39
  -3   1  13   41.05    3.32
  -3  -1  13   48.17    3.44
   3  -1 -13   43.84    2.34
   3   1 -13   46.50    3.53
  -3   1  13   45.82    2.36
   3  -1 -13   42.58    2.94
  -3  -1  12  185.97    6.62
   3  -1 -12  167.82    6.60
   3   1 -12  187.11    7.13
  -3  -1  12  190.76    6.97
   3  -1 -12  188.75    4.96
  -3   1  12  184.25    5.21
  -3   1  12  190.28    7.12
   3  -1 -12  180.93    6.35
   3  -1 -11   79.65    4.24
  -3  -1  11   75.21    4.03
   3   1 -11   77.87    4.38
  -3  -1  11   77.74    4.22
   3  -1 -11   77.80    2.78
  -3   1  11   80.08    3.26
   3  -1 -11   74.64    3.89
  -3   1  11   80.23    4.44
   3  -1 -10   19.55    2.10
  -3  -1  10   20.63    2.19
   3   1 -10   18.99    2.06
  -3   1  10   20.26    1.63
   3  -1 -10   19.18    1.94
  -3  -1  10   21.19    2.12
   3  -1 -10   23.25    1.35
  -3   1  10   19.00    2.13
  -3  -1   9  265.35    7.91
  -3   1   9  264.15    8.27
  -3  -1   9  277.84    8.14
   3  -1  -9  263.98    5.23
  -3   1   9  270.91    6.77
   3  -1  -9  266.64    7.66
  -3   1   9  266.93    8.17
   3   1  -9  282.17    8.50
   3  -1  -9  247.73    7.77
  -3  -1   8  303.45    8.38
  -3   1   8  307.83    7.37
  -3  -1   8  298.30    8.46
   3  -1  -8  290.45    5.27
  -3   1   8  305.55    8.65
  -3   1   8  282.71    8.55
   3   1  -8  301.24    8.80
   3  -1  -8  307.30    8.25
   3  -1  -8  294.73    8.37
  -3  -1   7   44.69    2.96
   3  -1  -7   44.24    1.29
  -3   1   7   45.10    2.53
   3   1  -7   50.33    3.25
  -3   1   7   50.10    3.16
   3  -1  -7   44.71    2.88
  -3   1   7   44.93    3.07
  -3  -1   7   46.40    2.98
   3   1  -6   72.24    3.80
  -3   1   6   59.15    3.57
  -3  -1   6   59.63    3.26
  -3   1   6   59.37    3.02
   3  -1  -6   62.17    3.35
  -3   1   6   68.47    3.62
  -3  -1   6   61.34    3.44
  -3  -1   5  192.85    6.34
  -3   1   5  188.77    6.41
  -3  -1   5  186.55    5.98
  -3   1   5  199.72    6.36
   3  -1  -5  197.83    6.27
   3   1  -5  202.09    6.53
  -3   1   5  191.28    5.79
  -3  -1   4   83.73    3.98
   3  -1  -4   86.89    3.97
  -3  -1   4   88.91    3.79
  -3   1   4   83.16    4.03
  -3   1   4   81.63    3.71
   3   1  -4   87.24    4.05
  -3   1   4   89.34    3.98
  -3  -1   3  139.71    5.24
   3   1  -3  134.75    5.05
  -3   1   3  129.17    5.09
   3  -1  -3  135.50    5.08
  -3  -1   3  133.30    4.69
   3  -1  -3  143.92    5.08
  -3   1   3  140.44    4.98
  -3   1   3  142.20    5.05
  -3  -1   2  355.78    9.14
  -3   1   2  332.08    8.83
  -3  -1   2  361.40    8.24
   3  -1  -2  347.47    8.53
   3   1  -2  355.67    8.84
  -3   1   2  377.83    8.69
   3  -1  -2  354.05    8.94
  -3   1   2  346.91    8.75
  -3  -1   1  100.93    4.45
  -3   1   1  109.40    4.45
   3   1  -1  104.42    4.25
  -3  -1   1  106.27    3.80
   3  -1  -1  102.04    4.10
   3  -1  -1  109.38    4.50
  -3   1   1  110.70    4.46
  -3   1   1  107.15    4.05
  -3   1   0   98.05    4.17
   3   1   0  104.56    4.13
  -3   1   0  108.06    3.91
  -3   1   0   99.03    4.36
  -3  -1   0  104.67    3.63
   3  -1   0  101.95    4.00
   3  -1   0  106.60    4.47
  -3  -1   0  105.50    4.57
  -3  -1  -1  525.09   11.89
  -3   1  -1  536.53   11.28
   3  -1   1  513.54   10.68
  -3  -1  -1  546.13   10.02
   3   1   1  523.44   10.98
  -3   1  -1  523.82   11.76
  -3   1  -1  545.80   10.48
   3  -1   1  519.99   11.63
  -3   1  -2  858.71   16.79
  -3   1  -2  857.65   15.80
  -3   1  -2  852.43   12.69
  -3  -1  -2  883.08   14.23
   3  -1   2  858.52   16.53
  -3   1  -2  892.50   14.77
   3   1   2  868.33   15.50
  -3  -1  -2  853.64   16.64
  -3  -1  -3  791.18   15.57
  -3   1  -3  775.31   14.47
  -3   1  -3  767.05   13.23
  -3  -1  -3  783.78   12.70
   3  -1   3  792.68   13.62
  -3   1  -3  787.34   15.72
   3  -1   3  755.80   15.28
   3   1   3  761.60   14.02
  -3   1  -3  769.23   11.96
  -3  -1  -4  153.38    5.69
  -3   1  -4  153.20    5.03
   3   1   4  150.10    4.78
  -3  -1  -4  161.36    3.87
  -3   1  -4  153.69    3.85
   3  -1   4  154.53    4.71
  -3   1  -4  149.80    5.79
   3  -1   4  163.26    5.80
  -3   1  -5  203.54    5.88
   3   1   5  206.60    4.80
   3   1   5  203.87    5.64
   3  -1   5  192.18    5.77
  -3  -1  -5  211.50    4.29
  -3   1  -5  198.59    4.84
   3  -1   5  209.90    5.79
  -3   1  -5  195.60    6.98
   3  -1   5  210.28    6.82
  -3  -1  -5  206.64    6.75
   3  -1   6  194.72    6.61
  -3   1  -6  188.16    5.60
  -3   1  -6  188.94    6.89
   3   1   6  190.10    5.35
   3   1   6  195.80    4.75
   3  -1   6  195.38    5.70
  -3  -1  -6  198.58    3.74
   3  -1   6  201.11    5.83
  -3   1  -6  192.57    4.97
   3   1   6  191.10    6.43
  -3  -1  -6  196.74    6.64
  -3  -1  -7   40.96    2.92
  -3   1  -7   37.95    2.31
  -3   1  -7   38.50    3.03
   3   1   7   38.18    1.92
   3  -1   7   35.96    2.27
   3  -1   7   36.34    2.37
  -3   1  -7   38.04    2.11
   3   1   7   37.74    2.17
   3  -1   7   35.68    2.71
   3   1   7   39.08    2.75
  -3   1  -8  213.62    5.89
   3   1   8  202.37    5.50
   3   1   8  216.91    5.30
   3  -1   8  204.40    5.89
  -3   1  -8  209.86    5.73
  -3   1  -8  222.41    7.60
   3   1   8  201.61    6.75
   3  -1   8  212.39    7.09
  -3  -1  -8  207.33    7.00
  -3   1  -9  119.69    4.21
   3  -1   9  115.10    5.17
   3   1   9  123.62    3.89
   3  -1   9  125.99    4.39
  -3  -1  -9  114.32    5.09
  -3   1  -9  117.42    4.26
  -3   1  -9  115.86    5.49
   3   1   9  121.32    4.00
   3   1   9  112.42    4.95
   3  -1   9  112.53    5.10
  -3   1 -10  252.65    6.49
   3   1  10  242.60    7.63
  -3  -1 -10  256.26    8.03
   3  -1  10  247.26    7.99
  -3   1 -10  262.25    8.69
   3   1  10  263.12    6.35
   3  -1  10  258.70    6.75
   3  -1  10  247.35    7.47
  -3   1 -10  254.52    6.92
   3   1  10  254.50    6.28
  -3   1 -11  127.67    4.24
  -3   1 -11  117.97    5.72
   3  -1  11  115.87    5.32
   3  -1  11  119.23    4.33
   3   1  11  111.99    5.00
   3  -1  11  111.33    4.93
   3   1  11  118.09    4.00
  -3  -1 -11  115.71    5.24
   3  -1  11  124.88    3.58
  -3   1 -12  103.17    3.74
   3   1  12   99.05    3.61
   3  -1  12   95.33    4.91
  -3   1 -12   98.24    5.23
   3  -1  12  102.23    3.97
   3  -1  12   95.80    4.63
   3   1  12   89.28    4.51
  -3  -1 -12   91.02    4.66
   3   1  13  496.97   11.32
  -3   1 -13  508.29   13.49
   3  -1  13  520.85   13.01
   3  -1  13  540.06   10.86
   3  -1  13  504.00   12.48
   3   1  13  505.13   12.91
  -3   1 -13  504.68   11.68
   3   1  13  500.18   12.24
  -3  -1 -13  500.74   12.48
   3   1  14  339.76    8.76
  -3   1 -14  324.53   10.43
   3  -1  14  317.39    9.86
   3  -1  14  337.29    8.11
   3  -1  14  313.68    9.54
   3   1  14  337.15   10.22
  -3   1 -14  322.86    9.04
   3   1  14  323.54    9.41
  -3  -1 -14  324.55    9.64
   3   1  15   71.53    3.71
   3  -1  15   69.68    4.41
   3  -1  15   70.70    4.30
   3   1  15   67.68    4.37
  -3   1 -15   70.35    3.97
  -3   1 -15   65.57    4.49
  -3  -1 -15   70.30    4.26
   3   1  16  112.52    4.81
  -3  -1 -16  105.00    5.60
   3  -1  16  116.30    5.82
   3  -1  16  111.68    5.60
   3   1  16  111.39    5.78
  -3   1 -16  104.67    5.11
  -3   1 -16  112.97    6.04
  -3  -1 -16  107.20    5.37
   3   1  17   37.41    2.73
  -3  -1 -17   35.63    3.31
   3  -1  17   39.95    3.47
   3  -1  17   34.51    3.22
   3   1  17   40.28    3.54
  -3   1 -17   36.07    3.05
  -3   1 -17   35.14    3.39
  -3  -1 -17   39.13    3.24
   3   1  18  109.01    4.83
  -3  -1 -18  103.77    5.76
   3  -1  18  106.24    5.80
   3  -1  18  101.16    5.64
   3   1  18  101.72    5.81
  -3   1 -18  110.19    5.57
  -3   1 -18  100.64    5.90
  -3  -1 -18  107.89    5.54
  -3   1 -19    1.09    0.96
  -3  -1 -19    2.81    0.86
   3  -1  19    0.73    0.97
   3  -1  19    0.77    0.76
  -3  -1 -19    0.84    0.76
  -3   1 -19    1.41    1.12
   3   1  19    1.84    0.85
  -3   1 -20  120.97    6.66
  -3  -1 -20  118.43    6.56
   3  -1  20  126.94    6.64
   3  -1  20  127.68    6.65
   3   1  20  129.58    6.77
  -3   1 -20  137.27    6.50
  -3  -1 -20  137.83    6.43
  -3  -1 -21   82.94    5.52
   3  -1  21   79.67    5.34
   3   1  21   79.06    5.34
  -3   1 -21   77.53    4.94
  -3   1 -21   74.39    5.24
  -3  -1 -21   87.62    5.13
  -3  -1 -22   48.69    4.30
   3  -1  22   45.73    4.14
   3   1  22   44.92    4.17
  -3   1 -22   49.16    4.03
  -3   1 -22   46.42    4.17
  -3  -1 -22   49.44    3.94
  -3  -1 -23  114.00    6.78
   3  -1  23  122.70    6.96
   3   1  23  124.03    7.11
  -3   1 -23  127.22    6.69
  -3   1 -23  125.85    7.11
  -3  -1 -23  132.33    6.56
  -3  -1 -24    3.43    1.44
  -3   1 -24    1.47    1.10
  -3   1 -24    1.18    0.88
  -3  -1 -24    6.74    1.61
   3  -1  24    1.96    1.01
   3   1  24    3.07    1.41
  -3  -1 -25    1.39    1.13
  -3   1 -25    1.60    0.91
   3  -1  25    3.22    1.29
   3   1  25    0.16    1.00
  -3   1 -25    1.24    1.06
  -3   1 -26   14.64    2.47
  -3   1 -26   16.97    2.77
   3  -1  26   11.31    2.27
   3   1  26   16.54    2.93
  -3  -1 -26   12.70    2.57
   3  -1  27    1.78    1.24
   3   1  27    3.91    1.79
  -3   1 -27    2.96    1.51
  -3  -1 -27    3.63    1.51
  -3  -1 -27    1.08    0.98
  -3   1 -27    3.01    1.55
  -3   1 -28   54.28    4.96
  -3  -1 -28   53.92    5.19
   3  -1  28   60.75    5.46
   3   1  28   56.23    5.24
  -3   1 -28   50.08    4.74
  -3  -1 -28   56.76    5.14
  -3   1 -29    2.73    1.50
   3  -1  29    1.40    1.17
   3   1  29    0.73    1.10
  -3  -1 -29    2.27    1.14
  -3  -1 -29    2.94    1.14
  -3   1 -29    3.35    1.66
  -3  -1 -30   38.71    4.64
   3  -1  30   43.10    4.91
   3   1  30   39.59    4.73
  -3   1 -30   36.91    4.28
  -3  -1 -30   33.91    4.28
  -3  -1 -31   30.71    4.25
   3  -1  31   20.39    3.51
   3   1  31   21.16    3.51
  -3   1 -31   26.38    3.71
  -3  -1 -31   28.85    4.08
  -3   1 -32    5.85    1.92
   3  -2 -32    3.94    1.82
   3   2 -32    0.11    1.69
  -3   2  32    0.38    1.34
   3  -2 -32    3.34    1.63
  -3  -2  32    0.71    1.18
   3   2 -31   33.57    4.41
  -3   2  31   30.29    4.41
  -3  -2  31   37.96    4.70
   3  -2 -31   36.20    4.39
   3  -2 -31   37.58    4.48
   3   2 -30   11.02    2.81
   3  -2 -30    8.77    2.23
  -3   2  30    7.29    2.28
  -3  -2  30    7.48    2.48
   3  -2 -30    3.69    1.34
   3  -2 -29    4.83    1.85
   3  -2 -29    4.78    1.88
  -3   2  29    3.88    1.88
  -3  -2  29    7.59    2.28
   3   2 -29    4.07    1.97
   3  -2 -28   -2.86    1.39
   3  -2 -28    0.95    1.05
  -3   2  28   -0.19    1.16
  -3  -2  28    0.14    1.61
   3   2 -28    1.06    1.33
  -3  -2  27   35.87    4.23
   3  -2 -27   26.43    3.57
   3   2 -27   36.33    4.34
  -3   2  27   37.45    4.40
   3  -2 -27   30.34    3.82
   3   2 -26    1.81    1.76
   3  -2 -26    2.68    1.46
  -3   2  26    5.39    2.27
  -3  -2  26    2.17    1.32
   3  -2 -26    1.42    1.39
   3  -2 -25    3.11    1.59
   3  -2 -25    4.33    1.67
  -3   2  25    0.61    1.00
  -3  -2  25    3.87    1.58
   3   2 -25    2.04    1.29
   3  -2 -24   74.34    5.66
  -3  -2  24   79.82    6.06
   3   2 -24   78.89    6.04
  -3   2  24   77.61    5.94
   3  -2 -24   71.50    5.56
   3  -2 -23   23.18    3.13
  -3   2  23   26.82    3.43
  -3  -2  23   21.01    3.10
   3  -2 -23   18.35    2.68
   3   2 -23   23.52    3.29
   3   2 -22   48.73    4.65
  -3  -2  22   50.52    4.61
   3  -2 -22   49.52    4.40
  -3   2  22   52.75    4.76
   3  -2 -22   41.69    4.18
  -3  -2  21  543.52   15.91
   3  -2 -21  506.91   15.26
  -3   2  21  548.15   16.30
   3   2 -21  531.57   16.11
   3   2 -20   58.50    4.92
  -3  -2  20   55.44    4.67
   3  -2 -20   59.40    4.72
  -3   2  20   62.72    5.00
   3   2 -19   11.08    2.18
  -3   2  19    8.27    1.93
  -3  -2  19    8.67    2.02
   3  -2 -19    4.69    1.46
   3   2 -18  184.17    8.57
  -3  -2  18  191.01    8.37
   3  -2 -18  165.63    7.76
  -3   2  18  181.85    8.42
  -3  -2  17   75.34    4.25
  -3  -2  17   74.04    5.07
   3  -2 -17   74.42    5.07
   3  -2 -17   79.70    4.29
   3   2 -17   81.62    5.50
  -3   2  17   76.76    5.20
  -3  -2  16   57.37    3.67
   3  -2 -16   54.10    3.48
  -3   2  16   49.61    4.19
  -3  -2  16   51.44    4.17
   3  -2 -16   52.52    4.17
   3   2 -16   47.12    4.19
  -3   2  16   59.75    3.65
  -3  -2  15   33.67    2.81
  -3   2  15   34.73    3.42
  -3   2  15   36.34    2.84
   3   2 -15   33.52    3.49
  -3  -2  15   37.72    3.49
   3  -2 -15   36.80    3.40
   3  -2 -15   35.63    2.80
  -3  -2  14   51.00    3.43
  -3  -2  14   49.30    3.91
   3  -2 -14   43.52    3.66
   3   2 -14   44.48    3.89
  -3   2  14   48.64    3.28
   3  -2 -14   53.05    3.42
  -3   2  14   50.45    4.01
  -3  -2  13  120.86    5.38
   3   2 -13  115.73    6.22
  -3  -2  13  111.20    5.85
   3  -2 -13  115.77    5.92
  -3   2  13  130.77    6.44
  -3   2  13  118.94    5.24
   3  -2 -13  119.18    5.17
  -3   2  12   58.04    3.61
  -3  -2  12   54.34    3.53
   3   2 -12   53.33    4.10
  -3  -2  12   59.82    4.17
   3  -2 -12   47.54    3.73
   3  -2 -12   56.29    3.48
  -3   2  12   56.51    4.08
  -3  -2  11  269.51    8.39
  -3  -2  11  281.13    9.32
   3  -2 -11  255.17    9.02
   3   2 -11  280.41    9.64
  -3   2  11  274.26    8.41
   3  -2 -11  293.12    8.47
  -3   2  11  286.53    9.46
  -3  -2  10  122.36    5.35
  -3  -2  10  121.28    5.80
   3  -2 -10  110.68    5.51
   3   2 -10  118.43    5.97
   3  -2 -10  121.27    5.18
  -3   2  10  125.03    5.90
  -3   2  10  120.90    5.29
  -3  -2   9  798.30   16.80
  -3  -2   9  825.57   17.65
  -3   2   9  818.77   16.93
   3  -2  -9  800.90   17.44
   3   2  -9  846.38   18.26
   3  -2  -9  846.50   16.69
  -3   2   9  846.56   17.92
  -3  -2   8  134.49    5.66
  -3   2   8  135.05    5.68
  -3  -2   8  133.05    5.78
   3  -2  -8  135.19    5.90
   3   2  -8  135.50    6.14
   3  -2  -8  139.94    5.58
  -3   2   8  138.75    6.05
  -3  -2   7  281.40    8.63
  -3  -2   7  283.88    8.70
   3  -2  -7  273.33    8.70
  -3   2   7  287.63    8.72
   3   2  -7  288.77    9.21
   3  -2  -7  306.94    8.64
  -3   2   7  290.43    8.97
   3   2  -6   65.03    4.10
  -3   2   6   63.45    3.82
   3  -2  -6   58.90    3.69
  -3  -2   6   71.57    4.03
   3  -2  -6   63.23    3.68
  -3  -2   6   62.95    3.81
  -3   2   6   63.87    3.85
  -3  -2   5  138.93    5.78
  -3   2   5  139.01    5.83
   3   2  -5  148.37    6.14
   3  -2  -5  142.19    5.72
  -3  -2   5  139.58    5.62
   3  -2  -5  142.73    5.67
  -3   2   5  141.90    5.72
  -3  -2   4   40.28    3.10
   3  -2  -4   40.36    2.95
  -3  -2   4   43.46    2.95
   3   2  -4   42.77    3.14
  -3   2   4   39.52    3.09
   3  -2  -4   40.60    2.95
  -3   2   4   45.31    3.05
  -3  -2   3   44.44    3.31
   3  -2  -3   48.96    3.14
  -3   2   3   48.67    3.43
   3   2  -3   49.02    3.27
  -3  -2   3   50.41    3.16
  -3   2   3   48.76    3.15
   3  -2  -3   50.36    3.36
   3   2  -2   59.38    3.71
  -3  -2   2   60.84    3.81
  -3   2   2   58.72    3.33
  -3  -2   2   62.26    3.40
  -3   2   2   54.44    3.69
   3  -2  -2   57.49    3.63
   3   2  -2   55.55    3.41
  -3   2   1   81.84    4.49
   3   2  -1   71.76    4.17
  -3  -2   1   90.52    4.02
   3   2  -1   85.41    4.15
  -3  -2   1   80.16    4.42
  -3   2   1   76.73    3.75
   3  -2  -1   82.78    4.39
  -3  -2   0   37.00    2.97
  -3   2   0   37.21    3.04
  -3  -2   0   37.59    2.54
   3  -2   0   32.37    2.74
  -3   2   0   35.50    2.44
   3   2   0   37.58    2.65
   3   2   0   36.76    2.98
  -3  -2  -1  134.58    5.89
  -3   2  -1  135.56    6.02
   3  -2   1  130.96    4.89
  -3  -2  -1  136.11    4.88
  -3   2  -1  148.98    5.02
   3   2   1  143.94    5.20
   3  -2   1  137.17    5.86
   3   2   1  138.31    5.93
   3  -2   2  101.57    5.02
  -3  -2  -2  107.16    4.14
   3   2   2  110.20    4.36
  -3   2  -2  106.88    5.31
   3  -2   2  109.20    4.24
  -3   2  -2  118.41    4.25
   3  -2   2  101.09    5.03
   3   2   2  102.32    5.07
  -3  -2  -2  105.57    5.24
   3   2   3    2.87    1.03
  -3  -2  -3    1.39    0.88
   3  -2   3    1.52    0.75
   3  -2   3    0.33    0.39
  -3   2  -3    1.55    0.67
   3  -2   3    2.62    0.95
  -3  -2  -3    2.72    0.69
   3  -2   3    2.46    0.50
   3   2   3    1.21    0.45
  -3   2  -3    1.04    1.01
  -3   2  -4   20.13    2.41
  -3   2  -4   19.86    1.60
   3  -2   4   21.42    2.23
  -3  -2  -4   23.93    1.77
   3  -2   4   22.00    1.51
   3  -2   4   19.97    1.66
   3   2   4   20.08    1.74
   3   2   4   19.17    2.18
   3  -2   4   24.34    2.53
  -3  -2  -4   18.96    2.25
  -3  -2  -5   16.98    2.15
   3  -2   5   16.11    1.98
  -3  -2  -5   19.35    1.56
   3  -2   5   20.61    1.59
   3  -2   5   18.69    1.52
   3   2   5   18.80    1.59
  -3   2  -5   16.97    2.27
   3   2   5   18.08    2.18
   3  -2   6  215.05    7.57
   3  -2   6  246.70    6.33
  -3   2  -6  231.27    8.49
   3   2   6  245.12    6.16
   3   2   6  240.70    8.22
  -3  -2  -6  224.79    8.18
   3  -2   7   28.38    2.57
   3  -2   7   28.21    2.03
  -3   2  -7   26.46    2.85
   3   2   7   32.20    2.91
  -3  -2  -7   27.81    2.78
   3   2   8   89.47    4.72
   3  -2   8   89.72    4.57
   3  -2   8   90.90    3.90
   3   2   8   83.59    4.76
  -3   2  -8   90.74    5.25
  -3  -2  -8   86.64    4.94
   3   2   9   10.59    1.83
  -3  -2  -9   11.37    1.99
   3  -2   9   11.47    1.88
   3  -2   9   10.22    1.65
   3   2   9   10.74    1.69
  -3   2  -9    9.55    1.85
   3  -2  10  280.98    9.58
   3   2  10  280.48    8.92
   3  -2  10  283.05    8.79
   3   2  10  276.29    9.32
  -3   2 -10  278.02    9.75
  -3  -2 -10  284.80    9.59
   3  -2  11 1531.21   28.76
   3   2  11 1509.85   27.68
   3  -2  11 1533.97   27.32
   3  -2  11 1630.54   26.65
   3   2  11 1516.07   28.45
  -3   2 -11 1542.57   29.51
  -3  -2 -11 1554.34   28.93
   3   2  12  348.78   10.38
   3  -2  12  348.42   11.15
   3  -2  12  357.75   10.18
   3  -2  12  380.49   10.06
  -3   2 -12  363.20   11.60
  -3  -2 -12  338.21   10.94
   3   2  13   58.95    3.97
   3  -2  13   65.15    4.57
   3  -2  13   63.27    3.98
   3  -2  13   64.38    3.92
  -3   2 -13   54.96    4.39
  -3  -2 -13   58.93    4.30
  -3  -2 -14    9.49    1.86
   3  -2  14   10.80    2.03
   3  -2  14    8.11    1.52
   3  -2  14    7.83    1.47
   3   2  14    9.02    1.65
  -3   2 -14    8.94    1.92
   3   2  15   58.27    4.08
  -3   2 -15   61.29    4.69
   3  -2  15   66.96    4.76
   3  -2  15   63.23    4.03
   3  -2  15   68.83    4.29
   3   2  15   61.92    4.40
  -3  -2 -15   60.26    4.54
  -3   2 -16   13.65    2.30
  -3  -2 -16   14.95    2.25
   3  -2  16   12.69    2.27
   3  -2  16   15.73    2.06
   3  -2  16   14.34    2.04
   3   2  16   12.56    1.98
   3   2  16   15.89    2.36
  -3  -2 -17    1.56    0.94
   3  -2  17    3.10    1.33
   3  -2  17    0.61    0.57
   3  -2  17    1.38    0.88
   3   2  17    0.35    0.80
   3   2  17    0.43    0.91
  -3   2 -17    1.99    0.91
   3   2  18   34.32    3.29
  -3   2 -18   33.54    3.15
   3  -2  18   32.93    3.59
  -3   2 -18   34.34    3.67
   3  -2  18   33.24    3.04
   3  -2  18   33.93    3.29
   3   2  18   38.31    3.70
  -3  -2 -18   32.64    3.43
  -3   2 -19   19.26    2.74
   3  -2  19   12.61    2.31
  -3   2 -19   19.20    2.40
  -3  -2 -19   19.94    2.76
   3  -2  19   20.31    2.65
   3   2  19   18.19    2.59
   3   2  19   20.75    2.51
   3   2  20   32.27    3.16
  -3   2 -20   37.50    3.44
   3  -2  20   37.76    3.94
   3  -2  20   29.22    3.25
   3   2  20   28.45    3.29
  -3   2 -20   35.23    3.81
  -3  -2 -20   33.68    3.64
  -3  -2 -21    4.40    1.44
  -3   2 -21    2.62    1.25
   3  -2  21    6.10    1.78
   3   2  21    5.06    1.55
   3  -2  21    4.12    1.40
   3   2  21    4.86    1.68
  -3   2 -21    5.40    1.63
  -3   2 -22   43.67    3.94
   3  -2  22   41.94    4.03
   3   2  22   40.30    4.08
   3   2  22   42.79    3.77
  -3   2 -22   42.37    4.26
  -3  -2 -22   38.66    3.95
  -3  -2 -23    8.25    1.85
  -3   2 -23    5.31    1.58
   3  -2  23    7.56    2.13
   3   2  23    9.27    2.05
  -3   2 -23    5.18    1.57
   3  -2  24   61.05    5.04
   3   2  24   72.21    5.63
  -3   2 -24   70.41    5.26
  -3   2 -24   75.63    5.83
  -3  -2 -24   71.30    5.48
  -3  -2 -25   18.00    2.87
  -3   2 -25   23.25    3.06
   3  -2  25   21.21    3.08
  -3   2 -25   18.90    3.04
   3   2  25   24.08    3.38
  -3   2 -26   68.04    5.38
  -3   2 -26   66.92    5.68
   3  -2  26   60.43    5.33
   3   2  26   66.41    5.64
  -3  -2 -26   72.51    5.69
  -3  -2 -27    9.37    2.06
  -3   2 -27    7.24    2.03
  -3   2 -27    4.83    1.64
   3  -2  27    3.89    1.90
   3   2  27    7.72    2.05
  -3   2 -28    0.53    1.01
   3  -2  28    1.47    1.55
   3   2  28    1.03    1.13
  -3   2 -28    1.93    1.67
  -3   2 -29   13.77    2.80
   3  -2  29   12.20    2.74
   3   2  29   14.95    2.88
  -3   2 -29    9.60    2.20
  -3   2 -30    6.96    2.08
   3  -2  30   10.52    2.58
  -3   2 -30    9.11    2.45
   3  -3 -27    7.77    2.24
  -3   3  27    6.12    2.11
  -3  -3  27    3.47    1.88
   3  -3 -27    6.75    2.24
   3   3 -27    5.42    2.28
   3  -3 -26    8.21    2.49
   3  -3 -26    4.24    1.56
  -3   3  26    3.37    1.73
   3   3 -26    4.58    1.90
  -3  -3  26    6.40    2.07
   3  -3 -25   66.87    5.99
  -3  -3  25   59.49    5.68
   3  -3 -25   56.21    5.58
   3   3 -25   57.81    5.81
  -3   3  25   73.08    6.33
   3   3 -24   42.62    4.90
  -3  -3  24   52.83    5.29
  -3   3  24   51.33    5.32
   3  -3 -24   58.97    5.57
   3  -3 -23    4.84    1.92
   3   3 -23    6.80    2.01
  -3   3  23    5.10    1.86
  -3  -3  23    3.73    1.71
   3   3 -22   55.18    5.45
  -3  -3  22   66.03    5.72
  -3   3  22   61.41    5.62
   3  -3 -22   56.56    5.33
  -3  -3  21   65.68    5.65
   3   3 -21   72.78    6.01
  -3   3  21   68.20    5.81
   3  -3 -21   60.93    5.47
   3   3 -20   29.90    3.93
  -3   3  20   26.68    3.70
  -3  -3  20   26.72    3.55
   3  -3 -20   29.53    3.73
  -3  -3  19  209.05    9.86
   3   3 -19  205.27   10.04
  -3   3  19  214.70   10.12
   3  -3 -19  206.61    9.81
   3   3 -18  138.56    8.14
  -3  -3  18  158.97    8.44
  -3   3  18  149.10    8.24
   3  -3 -18  129.75    7.73
  -3  -3  17   79.23    5.79
   3   3 -17   73.02    5.80
  -3   3  17   70.19    4.98
  -3   3  17   70.32    5.54
   3  -3 -17   69.93    5.54
  -3   3  16   92.56    5.67
  -3  -3  16   90.79    6.14
   3   3 -16   87.20    6.24
  -3   3  16   92.07    6.25
   3  -3 -16   81.69    5.87
  -3  -3  15   58.88    4.84
   3   3 -15   61.37    5.12
  -3   3  15   62.61    4.61
  -3   3  15   59.39    4.93
   3  -3 -15   61.46    4.95
   3   3 -14   28.10    3.46
  -3  -3  14   29.53    3.41
  -3   3  14   37.99    3.54
   3  -3 -14   29.24    3.37
  -3   3  14   29.72    3.45
   3   3 -13   36.33    3.82
  -3  -3  13   36.28    3.72
  -3   3  13   32.63    3.33
   3  -3 -13   37.93    3.77
  -3   3  13   36.09    3.76
   3   3 -13   37.45    3.30
  -3  -3  12  369.53   12.37
   3   3 -12  375.04   12.74
  -3   3  12  385.76   12.13
   3  -3 -12  374.78   12.26
  -3   3  12  393.35   12.71
   3   3 -12  399.76   11.52
  -3  -3  11  700.13   15.88
  -3   3  11  678.41   16.98
  -3  -3  11  682.91   17.40
   3   3 -11  631.16   17.37
   3  -3 -11  626.46   16.66
  -3   3  11  677.96   17.38
   3   3 -11  676.26   15.99
  -3  -3  10   55.46    3.89
  -3  -3  10   57.57    4.47
  -3   3  10   56.57    4.32
   3   3 -10   51.66    4.42
   3  -3 -10   48.83    4.18
   3  -3 -10   61.00    3.97
  -3   3  10   50.26    4.15
   3   3 -10   60.89    4.20
  -3  -3   9   74.65    4.55
   3   3  -9   68.89    4.92
  -3  -3   9   81.43    5.18
   3  -3  -9   69.95    4.77
  -3   3   9   72.78    4.93
   3  -3  -9   68.57    4.33
  -3   3   9   72.34    4.93
   3   3  -9   70.50    4.54
  -3  -3   8  129.24    6.06
   3   3  -8  129.24    6.67
  -3  -3   8  136.42    6.64
  -3   3   8  131.09    6.68
   3  -3  -8  120.16    6.29
   3  -3  -8  127.96    6.01
  -3   3   8  133.76    6.63
   3   3  -8  138.50    6.45
  -3  -3   7   43.13    3.48
  -3  -3   7   38.28    3.43
   3  -3  -7   40.29    3.28
   3   3  -7   33.52    3.35
  -3   3   7   31.36    3.25
   3  -3  -7   36.81    3.41
  -3   3   7   40.47    3.57
   3   3  -7   34.07    3.24
   3  -3  -6    5.29    1.43
   3   3  -6    5.38    1.47
   3  -3  -6    6.51    1.45
  -3  -3   6    6.65    1.53
  -3   3   6    6.27    1.44
  -3  -3   6    6.64    1.56
  -3   3   6    6.31    1.60
   3   3  -6    4.40    1.39
  -3  -3   5   46.51    3.73
   3   3  -5   48.33    3.90
  -3  -3   5   46.19    3.70
  -3   3   5   46.15    3.87
   3  -3  -5   41.69    3.48
   3   3  -5   44.99    3.66
  -3   3   5   45.17    3.59
   3   3  -4   31.55    3.05
  -3   3   4   27.83    3.07
   3  -3  -4   30.88    3.23
  -3  -3   4   28.61    2.85
  -3  -3   4   25.91    2.82
   3  -3  -4   28.46    2.88
   3   3  -4   28.11    2.95
  -3   3   4   36.34    3.18
   3   3  -3   50.26    3.78
   3  -3  -3   46.07    3.93
  -3  -3   3   47.30    3.65
   3  -3  -3   48.89    3.61
  -3  -3   3   48.68    3.84
  -3   3   3   54.37    4.27
   3   3  -3   50.91    3.95
   3  -3  -3   48.99    3.59
  -3   3   3   50.27    3.63
  -3  -3   2   33.39    3.25
  -3   3   2   36.36    3.52
   3   3  -2   37.32    3.16
   3  -3  -2   44.05    3.90
  -3  -3   2   40.31    3.36
   3  -3  -2   41.91    3.24
   3   3  -2   37.31    3.39
   3  -3  -2   39.56    3.12
  -3   3   2   40.65    3.21
  -3  -3   1   45.51    3.73
  -3   3   1   49.69    4.15
   3   3  -1   48.28    3.52
   3  -3  -1   43.75    3.84
  -3  -3   1   49.00    3.62
   3  -3  -1   48.58    3.45
   3   3  -1   41.48    3.58
   3  -3  -1   50.10    3.45
  -3   3   1   46.83    3.34
   3  -3   0   86.89    5.50
   3  -3   0   99.38    4.81
  -3  -3   0   96.78    4.99
   3   3   0  102.55    4.98
  -3   3   0   99.68    5.93
   3   3   0   92.46    5.42
   3  -3   0   91.63    4.68
  -3   3   0   99.27    4.83
  -3  -3   0   93.66    5.44
   3  -3   1  103.05    5.93
  -3  -3  -1  115.44    5.39
  -3   3  -1  120.12    6.53
   3   3   1   98.81    5.61
   3  -3   1  112.97    5.07
  -3   3  -1  113.84    5.09
  -3  -3  -1  112.88    6.03
  -3   3  -2   55.92    4.48
   3  -3   2   63.28    4.59
  -3  -3  -2   60.35    3.79
   3   3   2   56.24    4.29
  -3  -3  -2   56.39    4.27
   3   3   3   40.79    3.67
   3  -3   3   38.19    3.59
  -3  -3  -3   37.40    2.91
  -3   3  -3   28.99    3.37
  -3  -3  -3   36.68    3.52
   3  -3   4   37.36    3.49
   3   3   4   35.80    3.48
  -3   3  -4   35.52    3.70
  -3  -3  -4   40.53    3.71
   3   3   5   57.47    4.32
   3  -3   5   65.41    4.68
  -3   3  -5   58.16    4.68
   3   3   5   61.55    4.53
  -3  -3  -5   66.34    4.77
   3   3   6   12.27    2.20
  -3  -3  -6   12.92    2.15
   3  -3   6   14.45    2.30
  -3   3  -6   15.13    2.50
   3   3   6   10.97    1.99
  -3   3  -7  165.93    8.10
   3  -3   7  168.37    7.71
   3   3   7  166.22    7.60
   3   3   7  170.13    7.87
   3  -3   7  165.90    7.59
  -3  -3  -7  166.36    7.87
   3  -3   8  138.92    7.04
   3   3   8  142.08    7.03
   3  -3   8  150.35    7.22
  -3   3  -8  143.24    7.48
  -3  -3  -8  144.33    7.34
  -3   3  -9  181.02    8.52
   3  -3   9  193.82    8.47
   3   3   9  184.53    8.10
   3  -3   9  182.83    8.10
  -3  -3  -9  191.48    8.58
   3   3  10   46.86    4.00
   3  -3  10   45.08    4.12
   3  -3  10   52.03    4.22
  -3   3 -10   45.57    4.30
  -3  -3 -10   51.05    4.51
   3   3  11   61.02    4.58
   3  -3  11   60.70    4.77
   3  -3  11   63.48    4.75
  -3   3 -11   54.98    4.68
  -3  -3 -11   59.11    4.89
   3   3  12  148.30    7.41
   3  -3  12  154.62    7.82
   3  -3  12  160.79    7.69
  -3   3 -12  172.32    8.42
  -3  -3 -12  166.85    8.22
  -3   3 -13   21.40    2.97
  -3  -3 -13   20.93    2.98
   3  -3  13   22.69    3.04
   3  -3  13   18.38    2.60
   3   3  13   20.48    2.80
   3   3  14   50.14    4.33
   3  -3  14   58.85    4.96
   3  -3  14   53.52    4.39
  -3   3 -14   51.40    4.67
  -3  -3 -14   54.11    4.78
   3   3  15  140.72    7.40
   3  -3  15  136.61    7.65
   3  -3  15  151.03    7.54
  -3   3 -15  146.12    8.02
  -3  -3 -15  147.41    7.98
   3   3  16   35.30    3.77
   3  -3  16   43.20    4.25
   3  -3  16   32.84    3.53
   3   3  16   30.34    3.46
  -3   3 -16   33.39    3.75
  -3  -3 -16   40.81    4.20
  -3   3 -17   32.50    3.84
   3   3  17   26.22    3.27
   3  -3  17   27.36    3.50
   3  -3  17   29.23    3.38
   3   3  17   25.35    3.16
  -3  -3 -17   32.22    3.75
  -3  -3 -18   17.27    2.93
   3   3  18   21.22    2.97
   3  -3  18   26.90    3.55
   3  -3  18   21.76    2.97
   3   3  18   19.17    2.89
  -3   3 -18   21.48    3.12
   3   3  19   15.81    2.65
  -3  -3 -19   15.60    2.79
   3  -3  19   13.84    2.39
   3  -3  19   13.59    2.36
   3   3  19   17.47    2.73
  -3   3 -19   10.74    2.37
   3   3  20   68.75    5.41
   3  -3  20   70.83    5.83
   3  -3  20   64.77    5.11
   3   3  20   63.95    5.18
  -3   3 -20   61.88    5.33
  -3  -3 -20   56.86    5.31
   3   3  21   45.69    4.46
  -3   3 -21   48.63    4.84
   3  -3  21   45.08    4.78
   3   3  21   52.89    4.78
  -3  -3 -21   51.14    5.01
  -3  -3 -22   -0.14    1.40
   3   3  22    3.10    1.73
  -3   3 -22    1.07    1.03
   3   3  22    1.75    1.30
  -3  -3 -23   12.76    2.75
   3   3  23   10.97    2.32
   3   3  23   13.78    2.70
  -3   3 -23    6.42    2.04
   3   3  24   34.62    4.11
   3   3  24   39.41    4.41
  -3   3 -24   39.20    4.55
  -3  -3 -24   36.18    4.35
  -3  -3 -25    6.76    1.99
  -3   3 -25    7.43    2.10
   3   3  25    8.42    2.11
   3   3  25   12.44    2.62
   3   3  26   14.17    2.71
   3  -4 -20    6.37    2.27
  -3   4  20    3.45    1.32
  -3  -4  20    3.39    1.51
   3   4 -20    6.52    2.00
   3  -4 -19   22.94    3.81
  -3   4  19   24.99    3.82
  -3  -4  19   25.09    3.69
   3   4 -19   20.63    3.68
   3  -4 -18    1.19    1.57
  -3   4  18    0.87    1.23
  -3  -4  18    2.28    1.40
  -3   4  18    1.28    1.34
   3   4 -18    0.24    1.10
   3  -4 -17   21.25    3.41
  -3   4  17   22.03    3.56
  -3  -4  17   23.42    3.46
  -3   4  17   19.76    3.17
   3   4 -17   25.33    3.91
   3  -4 -16  111.78    7.58
  -3  -4  16  130.58    8.19
   3   4 -16  111.97    7.74
  -3   4  16  114.51    7.41
  -3   4  16  124.28    8.16
   3  -4 -16  105.41    7.29
   3  -4 -15  113.68    7.60
  -3  -4  15  120.74    7.84
   3   4 -15  127.03    8.15
  -3   4  15  123.09    7.67
  -3   4  15  120.81    7.92
   3  -4 -15  141.66    8.37
   3   4 -14  122.15    7.89
   3  -4 -14  125.89    7.92
  -3  -4  14  124.99    7.88
  -3   4  14  125.76    7.77
  -3   4  14  116.11    7.67
   3  -4 -14  129.87    7.85
   3  -4 -13  102.56    7.20
  -3  -4  13  109.08    7.28
   3   4 -13   98.33    6.91
  -3   4  13  102.49    6.97
   3  -4 -13  109.62    7.08
  -3   4  13  104.33    7.12
   3  -4 -12    3.83    1.65
  -3   4  12    0.83    1.39
   3  -4 -12    6.20    1.99
  -3  -4  12    4.21    1.52
  -3   4  12    5.35    1.98
   3   4 -12    3.06    1.49
   3  -4 -11   22.01    3.17
  -3   4  11   21.67    3.19
   3  -4 -11   21.09    3.38
  -3  -4  11   25.86    3.50
  -3   4  11   17.83    3.01
   3   4 -11   23.20    3.27
   3   4 -10   61.75    5.22
   3  -4 -10   59.69    5.41
  -3  -4  10   59.65    5.17
  -3   4  10   64.17    5.44
   3  -4 -10   64.68    5.24
  -3   4  10   63.90    5.30
   3  -4  -9   11.12    2.33
   3  -4  -9    8.71    2.07
  -3   4   9   14.18    2.49
  -3  -4   9   14.73    2.59
  -3   4   9   13.26    2.62
   3   4  -9    9.91    2.22
   3  -4  -8   18.45    2.81
   3  -4  -8   18.38    3.04
  -3   4   8   19.90    2.98
  -3  -4   8   16.03    2.76
  -3   4   8   21.88    3.17
   3   4  -8   20.28    2.96
   3   4  -7   88.85    5.95
   3  -4  -7   91.10    6.59
  -3  -4   7   98.07    6.39
  -3   4   7   87.48    6.37
   3   4  -7   96.23    6.06
   3  -4  -7   91.91    6.02
  -3   4   7   87.10    5.93
   3   4  -6    8.68    2.10
   3  -4  -6    8.45    2.01
   3  -4  -6    7.92    2.12
  -3   4   6    8.80    2.16
  -3  -4   6   11.82    2.23
  -3   4   6    7.84    2.12
   3   4  -5    5.95    1.86
   3  -4  -5    3.42    1.24
  -3  -4   5    5.88    1.63
   3  -4  -5    9.34    2.17
  -3   4   5    9.12    2.00
  -3  -4   5    7.42    1.82
  -3   4   5    5.55    1.80
   3   4  -4    2.60    1.33
  -3  -4   4    1.37    1.03
   3  -4  -4    1.27    1.19
  -3   4   4   -0.31    0.97
  -3  -4   4    1.81    1.12
  -3   4   4    3.40    1.42
  -3  -4   3   56.72    4.69
   3  -4  -3   53.33    4.99
  -3  -4   3   55.58    4.60
   3   4  -3   51.31    4.55
  -3   4   3   49.68    4.80
   3   4  -2   19.65    2.96
   3   4  -2   21.92    3.09
  -3  -4   2   15.36    2.55
   3  -4  -2   17.06    2.89
  -3  -4   2   18.69    2.66
  -3   4   2   17.40    3.02
   3   4  -1   84.26    5.93
   3  -4  -1   83.81    6.25
  -3  -4   1   89.93    5.69
  -3   4   1   82.59    6.15
  -3  -4   1   72.33    5.42
  -3   4   0   18.43    3.04
  -3  -4   0   16.77    2.75
   3   4   0   19.95    2.90
   3  -4   0   20.93    3.11
  -3  -4   0   19.61    2.74
  -3   4  -1  196.58    9.67
   3   4   1  204.15    9.43
   3  -4   1  199.55    9.67
  -3  -4  -1  173.22    8.60
   3   4   2   39.35    4.15
   3  -4   2   42.65    4.45
  -3   4  -2   42.68    4.48
  -3  -4  -2   36.61    3.93
   3  -4   3   69.92    5.23
   3   4   3   61.22    5.11
  -3   4  -3   64.18    5.48
   3  -4   3   63.21    5.41
  -3  -4  -3   58.69    5.01
  -3   4  -4   78.97    6.14
   3  -4   4   80.19    5.66
   3   4   4   75.45    5.77
   3  -4   4   84.35    6.23
  -3  -4  -4   81.33    5.92
  -3   4  -5   39.13    4.33
   3  -4   5   36.57    3.88
   3   4   5   34.38    3.87
   3  -4   5   38.60    4.24
  -3  -4  -5   37.62    4.07
  -3  -4  -6   23.75    3.33
   3   4   6   22.77    3.27
   3  -4   6   26.73    3.30
   3  -4   6   24.27    3.38
  -3   4  -6   23.66    3.50
   3   4   7   53.74    4.91
   3  -4   7   49.95    4.61
   3  -4   7   48.31    4.77
  -3   4  -7   46.99    4.85
  -3  -4  -7   45.67    4.58
  -3  -4  -8   13.57    2.60
   3  -4   8   18.40    2.83
   3  -4   8   17.09    2.87
   3   4   8   13.10    2.50
  -3   4  -8   20.36    3.25
  -3  -4  -9   10.62    2.44
   3  -4   9   13.06    2.50
   3  -4   9   12.11    2.45
   3   4   9    9.23    2.26
  -3   4  -9   12.67    2.57
  -3  -4 -10   11.99    2.53
   3  -4  10    8.98    1.99
   3  -4  10   13.11    2.55
   3   4  10   12.22    2.55
  -3   4 -10    6.05    1.80
  -3   4 -11    9.17    2.43
  -3  -4 -11    9.17    2.20
   3  -4  11   14.49    2.70
   3  -4  11   12.20    2.51
   3   4  11   10.36    2.31
  -3   4 -12   20.49    3.42
  -3  -4 -12   23.01    3.56
   3  -4  12   26.14    3.59
   3  -4  12   20.69    3.28
   3   4  12   23.73    3.49
  -3  -4 -13    0.73    0.99
   3  -4  13    2.84    1.36
   3  -4  13    1.42    1.47
   3   4  13    1.03    0.98
  -3   4 -13    2.73    1.37
  -3  -4 -14    8.14    2.35
  -3   4 -14   12.07    2.76
   3  -4  14   12.72    2.70
   3  -4  14   12.71    2.58
   3   4  14   10.35    2.61
  -3  -4 -15   14.02    3.02
   3  -4  15   16.04    3.08
   3  -4  15   11.08    2.50
   3   4  15   10.39    2.43
  -3   4 -15   15.38    2.87
  -3  -4 -16   14.11    2.84
   3  -4  16   12.61    2.58
   3  -4  16   12.00    2.59
   3   4  16    9.35    2.44
  -3   4 -16   15.25    3.03
  -3  -4 -17    6.09    1.97
  -3   4 -17    2.63    1.36
   3  -4  17    6.96    2.04
   3  -4  17    3.68    1.69
   3   4  17    5.29    1.96
  -3   4 -18   39.40    4.83
   3  -4  18   37.23    4.47
   3  -4  18   31.24    4.07
   3   4  18   27.37    3.84
   3  -4  19   70.99    6.27
   3  -4  19   61.13    5.66
  -3   4 -19   69.54    6.28
  -3  -5   8   13.38    2.83
  -3  -5   7    9.45    2.36
  -3  -5   6   15.30    3.09
  -3  -5  -4   11.10    2.48
  -3  -5  -5    6.90    2.31
  -4   0  34    7.44    2.61
  -4   0  33    0.89    1.34
  -4   0  33    0.07    1.44
  -4   0  32   81.73    6.85
  -4   0  32   90.91    7.32
  -4   0  31    0.88    1.19
  -4   0  31   -0.84    1.56
   4   0 -31   -0.93    1.21
   4   0 -30   97.52    6.62
  -4   0  30   84.14    7.09
  -4   0  30   92.46    7.11
   4   0 -30   87.98    6.46
   4   0 -29   -0.82    1.08
  -4   0  29   -1.61    1.48
  -4   0  29    0.05    1.28
   4   0 -29   -0.53    1.03
   4   0 -28   19.22    3.11
  -4   0  28   27.16    3.81
  -4   0  28   24.35    3.53
   4   0 -28   24.85    3.36
   4   0 -27   -0.87    1.18
  -4   0  27   -1.08    1.23
  -4   0  27    0.15    1.26
   4   0 -27   -0.30    0.92
   4   0 -26   17.38    2.76
  -4   0  26   22.68    3.38
  -4   0  26   20.47    3.29
   4   0 -26   17.83    2.84
   4   0 -25    0.08    0.88
  -4   0  25   -0.01    1.24
  -4   0  25   -0.23    1.19
   4   0 -25   -0.29    0.79
  -4   0  24  194.11   10.14
   4   0 -24  245.03    9.82
  -4   0  24  269.84   11.19
   4   0 -24  208.64    9.41
   4   0 -23    0.12    0.93
  -4   0  23    0.29    1.10
  -4   0  23   -0.89    1.07
   4   0 -23    0.71    1.01
  -4   0  22  206.46    9.31
   4   0 -22  201.65    8.89
  -4   0  22  204.31    9.84
   4   0 -22  204.79    8.94
   4   0 -21    1.01    0.89
  -4   0  21   -0.93    1.21
  -4   0  21    1.81    1.26
   4   0 -21    0.67    0.99
  -4   0  20   75.94    5.35
   4   0 -20   83.71    5.34
  -4   0  20   95.12    6.21
   4   0 -20   73.10    5.03
   4   0 -19    2.95    1.18
  -4   0  19    0.43    0.83
  -4   0  19    1.49    1.28
  -4   0  19    1.02    1.27
   4   0 -19    2.42    1.21
   4   0 -18  391.10   12.14
  -4   0  18  376.37   12.05
  -4   0  18  406.59   13.18
   4   0 -18  436.16   12.45
  -4   0  18  403.15   13.34
   4   0 -17   -0.25    0.69
   4   0 -17   -0.43    0.75
  -4   0  17   -0.37    0.83
  -4   0  17    1.72    1.08
  -4   0  17    0.90    0.98
  -4   0  16  146.80    6.96
   4   0 -16  147.24    6.69
  -4   0  16  155.57    7.30
  -4   0  16  152.36    7.38
   4   0 -16  150.70    6.89
   4   0 -15   -0.31    0.88
  -4   0  15    0.44    0.77
  -4   0  15   -0.48    0.80
  -4   0  15   -0.22    0.66
   4   0 -15   -1.24    0.89
  -4   0  14   66.65    4.46
   4   0 -14   61.38    4.20
  -4   0  14   67.07    4.47
   4   0 -14   78.27    4.71
  -4   0  14   73.96    4.77
   4   0 -13    1.26    0.98
  -4   0  13   -0.67    0.82
  -4   0  13    0.09    0.75
  -4   0  13   -0.43    0.82
   4   0 -13    0.22    0.81
  -4   0  12  297.27    9.66
  -4   0  12  293.21    9.59
   4   0 -12  316.99    9.86
  -4   0  12  285.45    9.74
   4   0 -11    0.51    0.78
  -4   0  11    0.05    0.71
  -4   0  11   -0.68    0.80
  -4   0  11    0.67    0.80
  -4   0  10  110.10    5.50
  -4   0  10  124.30    3.81
  -4   0  10  116.99    5.57
  -4   0  10  107.64    5.54
   4   0 -10  109.81    5.43
   4   0  -9   -0.28    0.60
  -4   0   9   -0.33    0.62
  -4   0   9   -0.13    0.85
  -4   0   9   -0.33    0.34
  -4   0   8  192.81    7.35
  -4   0   8  186.60    6.86
  -4   0   8  202.59    5.51
   4   0  -8  197.90    7.25
   4   0  -7   -0.09    0.59
  -4   0   7    0.65    0.83
  -4   0   7   -0.28    0.70
  -4   0   7    0.09    0.35
  -4   0   6  370.08   10.57
  -4   0   6  383.32    8.76
  -4   0   6  377.76    9.94
   4   0  -6  366.51   10.16
   4   0  -5    0.66    0.72
  -4   0   5    0.08    0.38
  -4   0   5   -0.37    0.81
  -4   0   5    0.35    0.66
  -4   0   4  194.32    7.05
  -4   0   4  188.68    5.99
  -4   0   4  181.91    6.29
   4   0  -4  187.84    6.73
   4   0  -3   -0.23    0.62
  -4   0   3   -0.31    0.59
  -4   0   3    0.30    0.53
  -4   0   2  154.57    6.13
  -4   0   2  148.31    5.51
   4   0  -2  150.31    5.86
   4   0  -1   -0.36    0.51
  -4   0   1   -0.55    0.61
  -4   0   1    0.87    0.60
  -4   0   0  112.30    5.11
  -4   0   0  123.47    5.09
   4   0   0  107.51    4.86
   4   0   1   -0.48    0.74
  -4   0  -1   -0.03    0.62
  -4   0  -1   -0.23    0.77
  -4   0  -2 1264.23   22.88
  -4   0  -2 1245.44   22.94
   4   0   2 1257.40   22.41
   4   0   3    0.73    0.62
  -4   0  -3    0.60    0.67
  -4   0  -3    0.00    0.66
  -4   0  -4  344.10    9.61
  -4   0  -4  359.91   10.05
   4   0   4  336.82    9.24
   4   0   5    1.05    0.66
  -4   0  -5   -0.97    0.81
  -4   0  -5   -0.48    0.80
  -4   0  -6   14.83    1.83
   4   0   6   12.23    1.65
  -4   0  -6   10.13    1.68
   4   0   7    0.26    0.57
  -4   0  -7    0.64    0.74
  -4   0  -7    0.58    0.90
  -4   0  -8  753.43   15.88
  -4   0  -8  768.38   17.29
   4   0   8  731.19   15.44
   4   0   9    0.09    0.50
  -4   0  -9    0.82    0.76
   4   0   9    0.44    0.56
  -4   0  -9    0.12    0.86
  -4   0 -10  748.71   15.93
   4   0  10  747.98   15.60
  -4   0 -10  783.04   17.87
   4   0  10  743.99   15.76
   4   0  10  759.61   15.23
   4   0  11    0.49    0.44
   4   0  11    0.09    0.73
  -4   0 -11   -2.20    0.86
   4   0  11    0.06    0.58
   4   0  11    0.41    0.70
  -4   0 -11    0.57    0.81
  -4   0 -12   88.73    4.56
   4   0  12   91.66    4.60
  -4   0 -12   86.77    4.50
   4   0  12   87.58    4.93
  -4   0 -12   88.04    5.34
   4   0  12   87.23    4.49
   4   0  12   85.24    4.16
   4   0  13    0.94    0.88
   4   0  13   -0.39    0.62
  -4   0 -13   -0.29    0.63
   4   0  13    0.17    0.57
  -4   0 -13    0.61    0.87
   4   0  13   -0.52    0.65
  -4   0 -13    0.38    1.04
  -4   0 -14 1771.53   29.91
   4   0  14 1727.17   30.02
  -4   0 -14 1718.78   30.12
   4   0  14 1783.26   28.93
   4   0  14 1697.56   31.35
  -4   0 -14 1719.66   32.59
   4   0  15    1.07    1.01
  -4   0 -15   -0.72    0.61
   4   0  15   -0.04    0.64
   4   0  15    0.11    0.78
  -4   0 -15    1.48    1.09
  -4   0 -15   -0.22    0.82
  -4   0 -16  466.82   11.90
   4   0  16  457.73   12.22
  -4   0 -16  434.12   12.20
   4   0  16  436.44   13.01
  -4   0 -16  453.97   14.03
  -4   0 -17   -0.96    0.91
   4   0  17   -0.79    0.67
   4   0  17   -0.01    0.89
  -4   0 -17    0.80    0.86
  -4   0 -17    0.52    0.69
   4   0  18  123.19    6.07
  -4   0 -18  125.06    6.26
   4   0  18  110.09    6.27
  -4   0 -18  113.02    6.84
   4   0  19    0.78    1.07
  -4   0 -19   -0.31    0.85
  -4   0 -19   -0.38    0.88
   4   0  20    5.05    1.64
  -4   0 -20    3.90    1.35
  -4   0 -20    2.63    1.21
   4   0  21    1.30    1.03
  -4   0 -21    0.08    1.00
  -4   0 -21   -0.47    0.85
   4   0  22   11.12    2.25
  -4   0 -22   11.67    2.70
  -4   0 -22    8.64    1.96
   4   0  23    0.90    1.13
  -4   0 -23   -0.23    1.26
  -4   0 -23   -0.45    1.05
   4   0  24   17.30    2.84
  -4   0 -24   14.67    2.76
  -4   0 -24   18.42    2.83
   4   0  25   -1.16    0.89
  -4   0 -25   -0.95    1.20
  -4   0 -25   -0.16    0.75
  -4   0 -26   28.85    3.76
   4   0  26   31.65    4.05
  -4   0 -26   24.32    3.60
   4   0  27    0.49    1.03
  -4   0 -27   -0.77    1.30
  -4   0 -27   -0.88    1.09
  -4   0 -28   76.54    6.08
   4   0  28   80.85    6.57
  -4   0 -28   71.46    6.21
   4   0  29   -0.10    1.48
  -4   0 -29   -0.62    1.51
  -4   0 -29   -1.05    1.20
  -4   0 -30   32.07    4.29
  -4   0 -30   28.16    4.09
   4   1 -33    6.45    2.21
   4  -1 -33    8.53    2.29
   4  -1 -33    6.98    2.09
   4   1 -32   15.20    3.04
   4  -1 -32   12.48    2.53
   4  -1 -32   14.86    3.01
  -4   1  32    8.81    2.47
  -4  -1  32   12.36    2.98
   4   1 -31    7.82    2.23
  -4   1  31    6.27    2.37
   4  -1 -31    3.17    1.63
  -4  -1  31    4.09    1.79
  -4  -1  30   56.94    5.65
   4  -1 -30   74.43    6.20
   4   1 -30   66.43    5.90
  -4   1  30   59.03    5.87
  -4   1  29   21.76    3.66
   4  -1 -29   30.30    3.98
  -4  -1  29   31.55    4.08
   4   1 -29   29.97    4.13
   4   1 -28    0.24    1.35
  -4   1  28    1.20    1.72
   4  -1 -28   -1.19    1.53
  -4  -1  28    2.07    0.96
   4  -1 -27   77.64    6.03
  -4  -1  27   92.69    7.04
   4   1 -27   90.28    6.62
  -4   1  27   85.24    6.83
  -4  -1  26   35.11    4.28
   4  -1 -26   45.41    4.48
  -4   1  26   36.15    4.40
   4   1 -26   39.12    4.55
  -4   1  25   31.78    3.93
  -4  -1  25   29.87    3.99
   4  -1 -25   36.59    4.07
   4  -1 -25   35.13    3.50
   4   1 -25   27.96    3.79
   4   1 -24   19.89    3.04
   4  -1 -24   16.97    2.43
  -4   1  24   16.02    2.97
   4  -1 -24   10.99    2.25
  -4  -1  24   16.75    2.79
   4   1 -23    3.43    1.60
   4  -1 -23    3.09    1.35
  -4  -1  23    1.28    0.90
  -4   1  23    2.50    1.50
   4  -1 -23    1.08    0.98
  -4  -1  23    1.35    1.16
  -4  -1  22   46.95    4.09
  -4  -1  22   59.00    5.03
   4   1 -22   57.68    4.90
  -4   1  22   50.24    4.73
   4  -1 -22   56.63    4.29
   4  -1 -22   61.96    5.03
  -4  -1  21  146.73    7.13
  -4  -1  21  179.35    8.77
   4   1 -21  158.51    8.05
  -4   1  21  149.17    7.98
   4  -1 -21  159.93    7.24
   4  -1 -21  162.27    7.90
  -4  -1  20  136.77    6.75
  -4  -1  20  142.61    7.79
   4   1 -20  144.89    7.73
  -4   1  20  143.11    7.85
   4  -1 -20  145.54    6.83
   4  -1 -20  141.76    7.22
  -4  -1  19  110.82    5.95
   4  -1 -19  110.62    5.85
  -4  -1  19  123.91    6.90
   4   1 -19  117.75    6.70
  -4   1  19  113.48    6.74
   4  -1 -19  103.18    6.09
   4   1 -18   11.08    2.18
   4  -1 -18   12.06    1.91
  -4  -1  18   12.56    2.06
  -4   1  18   12.30    2.21
   4  -1 -18   12.73    2.30
  -4  -1  18   12.86    2.19
  -4  -1  17  101.99    5.62
  -4  -1  17  121.21    6.62
   4   1 -17  121.91    6.59
   4  -1 -17  109.17    6.12
  -4   1  17  112.44    6.43
   4  -1 -17  114.70    5.86
  -4  -1  16   54.25    4.02
  -4  -1  16   66.09    4.68
   4   1 -16   59.47    4.49
   4  -1 -16   50.73    4.11
  -4   1  16   62.41    4.60
   4  -1 -16   60.89    4.15
  -4  -1  15   98.12    5.44
   4   1 -15  102.73    5.86
   4  -1 -15   98.29    5.55
  -4  -1  15   97.07    5.69
  -4   1  15   97.56    5.74
   4  -1 -15   98.77    5.25
  -4  -1  14   56.78    4.08
  -4  -1  14   57.08    4.31
   4  -1 -14   54.37    4.04
   4   1 -14   60.03    4.41
  -4   1  14   59.75    4.47
   4  -1 -14   56.22    3.88
  -4  -1  13   85.64    4.95
  -4  -1  13   88.60    5.20
   4  -1 -13   83.28    4.97
  -4   1  13   87.33    5.26
   4   1 -13   89.40    5.30
   4  -1 -13   91.38    4.95
  -4  -1  12  185.40    7.37
  -4   1  12  176.34    7.63
  -4  -1  12  186.64    7.59
   4  -1 -12  177.49    7.41
   4   1 -12  182.58    7.70
  -4   1  12  184.93    5.63
  -4   1  12  175.88    7.54
   4  -1 -12  193.53    7.27
  -4  -1  11   45.56    3.55
  -4   1  11   48.17    3.80
  -4  -1  11   49.72    3.76
   4  -1 -11   53.03    3.83
   4   1 -11   47.83    3.76
  -4   1  11   54.16    2.91
  -4   1  11   52.66    3.90
   4  -1 -11   53.59    3.66
  -4  -1  10  218.37    7.99
  -4   1  10  219.17    8.19
  -4  -1  10  227.16    8.18
   4  -1 -10  222.19    8.06
   4   1 -10  231.71    8.41
  -4   1  10  221.17    8.15
   4  -1 -10  227.74    7.94
  -4   1  10  231.48    6.61
  -4  -1   9  783.08   17.44
  -4   1   9  786.00   17.77
   4  -1  -9  792.30   17.19
  -4  -1   9  859.50   17.69
   4  -1  -9  787.21   17.41
  -4   1   9  827.34   15.45
   4   1  -9  822.47   17.96
  -4   1   9  829.43   17.85
  -4  -1   8  629.61   14.84
  -4   1   8  585.99   14.86
  -4   1   8  654.90   15.03
  -4  -1   8  681.45   14.86
   4  -1  -8  608.51   14.50
  -4   1   8  640.27   13.10
   4   1  -8  645.71   15.09
   4  -1  -8  634.56   14.56
  -4  -1   7  152.31    6.42
  -4   1   7  148.97    6.45
  -4  -1   7  156.70    6.17
   4  -1  -7  149.69    6.26
  -4   1   7  154.68    5.49
   4   1  -7  144.79    6.25
  -4   1   7  149.15    6.22
   4  -1  -7  147.04    6.15
  -4  -1   6  300.57    9.49
  -4   1   6  306.88    9.48
  -4  -1   6  320.80    9.07
   4  -1  -6  298.49    9.15
  -4   1   6  311.06    8.45
   4   1  -6  319.73    9.62
  -4   1   6  307.64    9.23
   4  -1  -6  309.50    9.28
  -4  -1   5   37.14    3.09
  -4   1   5   36.25    3.03
  -4  -1   5   42.61    2.96
   4  -1  -5   39.18    3.02
   4  -1  -5   43.10    3.18
  -4   1   5   39.65    2.82
   4   1  -5   38.68    3.10
  -4   1   5   42.78    3.12
  -4  -1   4  150.10    6.26
  -4   1   4  149.29    6.28
  -4  -1   4  160.03    5.78
   4  -1  -4  145.22    5.99
  -4   1   4  158.66    5.85
  -4   1   4  158.23    6.00
   4   1  -4  159.40    6.29
   4  -1  -4  149.64    6.11
   4   1  -3    1.53    0.86
   4  -1  -3    3.19    0.89
  -4  -1   3    1.52    0.95
  -4   1   3    2.40    0.89
  -4   1   3    2.86    0.95
  -4  -1   3    1.59    0.71
   4  -1  -3    1.89    0.65
  -4   1   3    3.25    0.91
  -4  -1   2  222.01    7.76
  -4   1   2  223.53    7.61
  -4  -1   2  228.05    6.76
  -4   1   2  221.89    7.34
  -4   1   2  224.42    7.12
   4   1  -2  231.91    7.56
   4  -1  -2  217.13    7.53
  -4  -1   1  277.69    8.82
  -4   1   1  300.36    8.87
   4  -1  -1  270.52    8.64
  -4  -1   1  298.12    7.68
  -4   1   1  284.35    8.56
  -4   1   1  283.31    8.04
   4   1  -1  280.91    8.39
  -4  -1   0   62.63    3.95
  -4   1   0   58.65    3.64
  -4  -1   0   65.75    3.16
  -4   1   0   55.92    3.66
  -4   1   0   60.79    3.37
   4   1   0   56.11    3.45
   4  -1   0   61.04    3.82
  -4  -1  -1  313.87    9.49
  -4   1  -1  310.10    9.08
  -4  -1  -1  334.76    7.66
  -4   1  -1  310.53    9.29
   4   1   1  319.00    8.86
   4  -1   1  302.02    9.18
   4   1   2    0.98    0.63
   4  -1   2    1.23    0.80
  -4  -1  -2    0.49    0.69
  -4   1  -2    1.44    0.81
  -4  -1  -2    0.52    0.37
  -4   1  -2    1.17    0.79
   4   1   3   68.68    3.67
  -4  -1  -3   64.88    4.07
  -4   1  -3   71.65    3.96
  -4  -1  -3   73.57    2.90
   4  -1   3   69.05    4.09
  -4   1  -3   66.71    4.18
  -4  -1  -4  202.63    7.47
  -4   1  -4  213.28    7.05
  -4   1  -4  203.10    7.61
   4   1   4  196.67    6.49
   4  -1   4  205.67    7.40
  -4  -1  -5   24.29    2.49
   4   1   5   25.83    2.22
  -4   1  -5   24.62    2.29
  -4   1  -5   22.32    2.47
   4  -1   5   25.74    2.54
   4   1   6   76.24    4.36
  -4  -1  -6   77.74    4.50
  -4   1  -6   84.23    4.17
   4   1   6   83.37    3.36
   4  -1   6   79.03    3.76
  -4   1  -6   84.33    3.19
   4  -1   6   80.84    3.95
  -4   1  -6   75.46    4.66
   4   1   6   73.49    3.71
   4  -1   6   73.88    4.38
  -4  -1  -7   52.56    3.72
  -4   1  -7   49.59    3.81
  -4   1  -7   55.21    3.35
   4   1   7   56.35    2.78
   4  -1   7   53.82    3.03
  -4   1  -7   59.46    2.79
   4  -1   7   52.92    3.25
   4   1   7   54.95    3.15
   4  -1   7   49.81    3.60
   4   1   7   53.43    3.63
  -4   1  -8   47.77    3.15
   4   1   8   48.14    2.58
   4  -1   8   48.13    2.82
   4   1   8   49.37    2.94
  -4   1  -8   47.95    2.59
   4  -1   8   45.29    3.07
  -4   1  -8   50.26    3.87
  -4  -1  -8   47.21    3.57
   4  -1   8   45.31    3.47
   4   1   8   46.37    3.39
  -4  -1  -9   62.36    4.19
  -4   1  -9   66.21    3.62
   4   1   9   71.55    3.25
   4  -1   9   65.75    3.30
  -4   1  -9   71.20    3.33
   4  -1   9   67.53    3.85
  -4   1  -9   63.48    4.43
   4   1   9   66.10    3.44
   4  -1   9   64.81    4.24
   4   1   9   59.48    3.89
   4   1  10    3.72    1.10
   4   1  10    2.21    0.74
   4  -1  10    3.57    1.22
  -4  -1 -10    2.49    1.06
  -4   1 -10    4.11    0.99
   4  -1  10    4.20    1.28
   4  -1  10    2.73    0.65
   4  -1  10    2.89    0.99
  -4   1 -10    4.06    1.31
  -4  -1 -11 1084.52   22.19
  -4   1 -11 1174.36   20.41
   4  -1  11 1086.88   22.17
   4  -1  11 1102.76   21.40
  -4   1 -11 1107.25   23.41
   4   1  11 1077.95   21.65
   4   1  11 1140.66   19.85
   4  -1  11 1095.33   22.27
  -4  -1 -12  858.33   19.04
   4  -1  12  909.27   19.55
   4   1  12  906.65   17.62
  -4   1 -12  908.98   17.22
   4  -1  12  905.05   18.72
  -4   1 -12  903.00   20.63
   4   1  12  871.34   18.60
   4  -1  13  139.23    6.57
   4   1  13  159.03    5.88
  -4   1 -13  152.11    5.79
   4  -1  13  146.97    6.48
  -4   1 -13  154.48    7.53
  -4  -1 -13  145.17    6.65
   4   1  13  142.00    6.28
   4   1  14  262.06    7.89
   4  -1  14  247.84    9.12
  -4   1 -14  266.32    8.11
   4  -1  14  233.22    8.54
   4   1  14  247.61    8.60
   4   1  14  264.37    9.59
  -4   1 -14  233.22    9.55
  -4  -1 -14  236.93    8.84
   4   1  15   11.11    1.83
   4   1  15    7.76    1.77
  -4  -1 -15    9.08    1.82
   4  -1  15    6.70    1.53
   4  -1  15   10.30    1.95
   4   1  15    8.70    1.39
  -4   1 -15    9.67    2.09
  -4   1 -15    7.25    1.34
   4  -1  16   33.48    3.34
  -4   1 -16   34.37    2.97
   4  -1  16   31.51    3.15
   4   1  16   34.07    3.46
  -4   1 -16   40.39    3.90
   4   1  16   32.27    3.03
  -4  -1 -16   32.72    3.22
   4  -1  17  123.84    6.58
  -4   1 -17  135.91    6.13
   4  -1  17  122.36    6.46
   4   1  17  136.12    7.09
  -4   1 -17  130.10    7.25
  -4  -1 -17  125.84    6.41
   4  -1  18   87.39    5.57
  -4   1 -18   94.97    5.24
   4  -1  18   88.30    5.55
   4   1  18   95.23    6.00
  -4   1 -18   92.43    6.15
  -4  -1 -18   87.94    5.37
  -4   1 -19    6.22    1.41
  -4  -1 -19    9.63    1.85
   4  -1  19    7.48    1.76
   4  -1  19    7.41    1.79
   4   1  19    6.41    1.74
  -4   1 -19    8.98    2.18
   4  -1  20   73.15    5.30
   4  -1  20   72.96    5.31
  -4   1 -20   79.23    5.07
   4   1  20   86.75    5.95
  -4   1 -20   80.49    5.90
  -4  -1 -20   85.88    5.40
   4  -1  21   36.18    3.77
   4  -1  21   37.86    3.89
  -4   1 -21   38.14    3.63
   4   1  21   45.11    4.34
  -4   1 -21   41.51    4.34
  -4  -1 -21   41.69    3.77
  -4   1 -22   17.96    2.57
  -4  -1 -22   14.76    2.34
   4  -1  22   11.58    2.28
   4   1  22   11.74    2.31
  -4   1 -22   14.99    2.74
   4  -1  23   81.29    5.92
  -4   1 -23   86.05    5.64
   4   1  23   87.29    6.32
  -4  -1 -23   71.00    6.02
  -4   1 -23   82.33    6.24
  -4   1 -24   41.54    3.99
   4  -1  24   38.15    4.15
   4   1  24   42.99    4.45
  -4  -1 -24   37.46    4.33
  -4   1 -24   37.10    4.31
  -4   1 -25    0.78    1.26
  -4  -1 -25    3.33    1.44
   4  -1  25    4.47    1.56
   4   1  25    6.45    1.97
  -4   1 -25    3.22    1.25
  -4   1 -26   42.36    4.23
   4  -1  26   49.99    4.90
   4   1  26   35.82    4.36
  -4  -1 -26   40.22    4.64
  -4   1 -26   33.16    4.10
   4  -1  27   10.79    2.65
   4   1  27    6.06    1.99
  -4  -1 -27    5.55    1.81
  -4   1 -27    8.16    2.37
  -4   1 -27    6.14    1.83
   4  -1  28   27.72    3.86
   4   1  28   25.57    3.81
  -4  -1 -28   33.43    4.30
  -4   1 -28   31.58    4.19
  -4   1 -28   28.04    3.65
   4  -1  29    7.37    2.12
  -4  -1 -29    4.75    2.06
  -4   1 -29    4.15    1.61
  -4   1 -29    3.98    1.67
  -4   1 -30   41.07    4.54
  -4  -1 -30   35.47    4.58
  -4   1 -30   37.95    4.53
   4   2 -30   66.54    6.47
   4  -2 -30   64.53    6.05
   4   2 -29   25.25    3.98
   4  -2 -29   20.63    3.42
   4  -2 -29   26.83    3.91
  -4   2  29   24.36    3.91
  -4  -2  29   28.51    4.14
   4   2 -28    0.57    1.30
   4  -2 -28    0.80    1.12
   4  -2 -28    0.93    1.43
  -4   2  28   -1.12    1.18
  -4  -2  28    4.00    1.92
   4   2 -27   31.12    4.21
   4  -2 -27   26.00    3.67
   4  -2 -27   19.61    3.33
  -4   2  27   20.24    3.49
  -4  -2  27   20.30    3.41
   4   2 -26    5.45    2.05
   4  -2 -26    5.72    1.95
  -4   2  26    5.45    1.90
  -4  -2  26    8.09    2.30
   4   2 -25   -2.26    1.43
   4  -2 -25    0.93    1.16
  -4   2  25   -1.08    1.28
  -4  -2  25    0.79    1.27
   4  -2 -24   52.58    4.89
  -4  -2  24   70.26    5.86
   4   2 -24   58.35    5.50
  -4   2  24   55.00    5.26
  -4   2  23   40.91    4.50
   4  -2 -23   38.36    4.18
  -4  -2  23   49.96    4.97
   4   2 -23   45.77    4.78
   4   2 -22   12.21    2.60
   4  -2 -22    6.72    1.90
  -4   2  22    8.76    2.17
  -4  -2  22    4.90    1.47
   4   2 -21    8.03    2.14
   4  -2 -21    7.70    1.90
  -4   2  21    9.96    2.26
  -4  -2  21    7.49    1.80
   4   2 -20   22.92    3.29
   4  -2 -20   21.95    2.99
  -4   2  20   23.75    3.31
  -4  -2  20   21.57    3.13
   4   2 -19    6.82    1.78
   4  -2 -19    9.31    1.77
   4  -2 -19    2.97    0.97
  -4   2  19    6.14    1.91
  -4  -2  19    6.11    1.73
   4   2 -18    1.08    1.35
   4  -2 -18   -0.51    0.85
  -4  -2  18    0.52    0.68
  -4   2  18    2.60    1.15
   4  -2 -18    0.72    1.20
  -4  -2  18   -0.46    0.89
   4   2 -17   15.40    2.59
   4  -2 -17   16.01    2.20
  -4  -2  17   14.41    2.08
   4  -2 -17   12.94    2.23
  -4   2  17   13.44    2.34
  -4  -2  17   15.67    2.56
  -4  -2  16   51.91    3.96
   4  -2 -16   45.89    4.16
  -4  -2  16   43.06    3.99
   4   2 -16   47.52    4.36
  -4   2  16   47.16    4.40
   4  -2 -16   57.05    4.01
   4   2 -15    5.41    1.65
   4  -2 -15    5.97    1.33
  -4  -2  15    4.70    1.26
   4  -2 -15    6.22    1.69
  -4   2  15    6.34    1.71
  -4  -2  15    6.90    1.72
   4   2 -14   -0.08    0.87
   4  -2 -14    0.58    0.82
   4  -2 -14    0.71    0.76
  -4  -2  14   -0.12    0.63
  -4   2  14    1.14    0.91
  -4  -2  14   -0.12    0.93
   4   2 -13    6.95    1.75
   4  -2 -13    8.21    1.60
   4  -2 -13    6.90    1.58
  -4  -2  13    5.83    1.40
  -4   2  13    7.99    1.82
  -4  -2  13    5.53    1.41
  -4   2  13    9.24    1.63
   4  -2 -12  100.71    5.73
  -4  -2  12   99.07    5.49
  -4  -2  12  114.73    6.06
   4   2 -12  109.43    6.30
  -4   2  12  112.16    5.29
  -4   2  12  113.46    6.29
   4  -2 -12  103.57    5.45
  -4  -2  11  964.01   20.74
   4   2 -11 1031.57   22.23
  -4  -2  11  965.81   21.02
   4  -2 -11  980.75   20.39
  -4   2  11 1022.17   19.95
  -4   2  11 1005.36   21.78
   4  -2 -11  951.78   21.06
  -4  -2  10  514.52   13.80
   4   2 -10  518.45   14.54
  -4  -2  10  530.61   13.84
  -4   2  10  543.30   13.14
  -4   2  10  528.89   14.28
   4  -2 -10  517.06   13.48
   4  -2 -10  486.39   13.56
  -4  -2   9   29.81    2.99
  -4  -2   9   34.93    3.17
   4   2  -9   38.36    3.50
  -4   2   9   30.66    2.78
  -4   2   9   30.46    3.06
   4  -2  -9   27.64    2.75
   4  -2  -9   34.76    3.21
  -4  -2   8   22.90    2.59
  -4  -2   8   27.68    2.70
   4   2  -8   28.41    2.99
  -4   2   8   22.06    2.44
  -4   2   8   29.35    2.96
   4  -2  -8   25.53    2.68
   4  -2  -8   24.23    2.65
  -4  -2   7  276.67    9.43
  -4  -2   7  270.34    8.90
   4   2  -7  295.58    9.80
  -4   2   7  281.59    9.08
  -4   2   7  282.80    9.34
   4  -2  -7  276.94    9.13
   4  -2  -7  258.89    9.02
  -4  -2   6   59.12    4.12
   4   2  -6   55.57    4.01
  -4  -2   6   52.66    3.68
  -4   2   6   54.66    3.82
  -4   2   6   62.07    4.09
   4  -2  -6   58.36    4.01
   4  -2  -6   54.61    3.82
  -4  -2   5   61.89    4.22
  -4  -2   5   66.82    4.02
   4   2  -5   56.66    3.98
  -4   2   5   64.46    4.20
  -4   2   5   72.03    4.31
   4  -2  -5   60.65    4.01
   4  -2  -5   71.44    4.38
  -4  -2   4   64.20    4.37
   4  -2  -4   63.78    4.19
  -4  -2   4   64.12    3.85
   4   2  -4   68.06    4.29
  -4   2   4   64.27    4.17
   4  -2  -4   63.19    4.06
  -4   2   4   68.22    4.07
  -4  -2   3   20.51    2.50
  -4  -2   3   24.32    2.26
   4  -2  -3   30.87    2.78
  -4   2   3   24.62    2.64
   4   2  -3   26.29    2.62
  -4   2   3   26.77    2.48
   4  -2  -3   22.90    2.58
  -4  -2   2   77.13    4.85
  -4   2   2   80.54    4.30
  -4  -2   2   81.07    4.12
   4  -2  -2   70.29    4.12
   4   2  -2   76.06    4.44
  -4   2   2   73.33    4.56
   4  -2  -2   82.22    4.81
  -4  -2   1   16.28    2.34
  -4  -2   1   14.97    1.81
   4  -2  -1   17.36    2.00
   4   2  -1   19.02    2.14
  -4   2   1   17.30    1.97
  -4   2   1   15.27    2.16
   4  -2  -1   17.57    2.29
   4   2   0  128.32    6.19
  -4  -2   0  122.04    6.12
  -4   2   0  118.39    6.04
  -4  -2   0  130.25    5.10
   4  -2   0  127.72    5.41
   4   2   0  128.68    5.55
  -4   2   0  148.99    5.64
   4  -2   0  129.55    6.21
   4   2   1    2.23    0.80
   4  -2   1    2.79    1.15
  -4  -2  -1    4.86    1.34
   4   2   1    2.58    1.23
  -4   2  -1    4.26    0.98
  -4  -2  -1    4.69    1.01
   4  -2   1    2.67    0.89
  -4   2  -1    3.37    1.22
   4   2   2   11.02    1.57
   4  -2   2   11.33    1.88
  -4  -2  -2    7.83    1.69
   4   2   2    8.45    1.59
   4  -2   2    6.61    1.21
  -4   2  -2    8.80    1.73
  -4  -2  -3   39.03    3.54
   4  -2   3   39.79    3.28
  -4   2  -3   34.45    3.33
   4   2   3   39.39    2.83
   4  -2   3   38.46    3.45
   4   2   3   38.91    3.47
  -4  -2  -4  113.72    6.10
   4  -2   4  124.00    5.77
  -4   2  -4  120.24    6.35
   4   2   4  121.49    4.99
   4  -2   4  120.79    6.15
   4   2   4  116.12    6.00
  -4  -2  -5   29.34    3.08
   4  -2   5   29.17    2.83
  -4   2  -5   29.18    3.16
   4   2   5   33.17    2.47
   4   2   5   33.51    3.29
   4  -2   5   31.57    3.16
   4  -2   6   85.99    4.82
  -4   2  -6   90.95    5.57
   4   2   6   87.05    5.25
   4  -2   6   82.57    5.21
  -4  -2  -6   83.97    5.26
  -4   2  -7  166.81    7.71
   4  -2   7  150.17    6.41
   4   2   7  151.28    6.98
  -4  -2  -7  155.36    7.24
   4  -2   8   31.87    2.90
  -4   2  -8   36.94    3.69
   4   2   8   31.08    3.17
  -4  -2  -8   31.86    3.32
   4  -2   9  108.39    5.39
  -4   2  -9  102.72    6.18
   4   2   9  108.73    5.94
  -4  -2  -9  104.42    6.00
   4  -2  10   84.94    5.45
   4   2  10   90.78    5.10
   4  -2  10   88.07    4.85
   4   2  10   89.34    5.40
  -4   2 -10   93.92    5.97
  -4  -2 -10   90.80    5.56
   4   2  11   23.59    2.83
   4  -2  11   27.11    3.02
   4   2  11   23.82    2.72
   4  -2  11   25.44    2.54
  -4   2 -11   23.75    3.14
  -4  -2 -11   27.02    3.15
   4  -2  12   19.35    2.64
   4  -2  12   22.93    2.47
   4  -2  12   20.74    2.30
   4   2  12   18.95    2.35
   4   2  12   23.47    2.87
  -4   2 -12   20.11    2.87
  -4  -2 -12   23.00    2.89
   4   2  13   37.38    3.36
   4  -2  13   36.13    3.62
  -4   2 -13   36.00    3.90
   4  -2  13   38.68    3.17
   4  -2  13   37.48    3.10
   4   2  13   33.38    3.49
  -4  -2 -13   38.78    3.81
   4   2  14   41.04    3.54
   4  -2  14   35.27    3.65
   4  -2  14   45.09    3.56
  -4   2 -14   42.77    4.27
   4   2  14   39.29    3.69
  -4  -2 -14   42.59    4.05
   4   2  15   35.91    3.32
  -4   2 -15   31.32    3.72
   4  -2  15   40.06    3.94
   4  -2  15   31.16    3.05
  -4  -2 -15   31.22    3.46
  -4   2 -16  118.61    7.23
   4   2  16  124.21    6.29
   4  -2  16  134.84    7.37
   4  -2  16  120.83    6.22
   4   2  16  120.06    6.90
  -4  -2 -16  115.79    6.78
  -4  -2 -17    7.38    1.72
   4  -2  17    3.28    1.35
   4  -2  17    4.57    1.33
   4   2  17    3.29    1.11
   4   2  17    3.54    1.32
  -4   2 -17    7.39    2.15
   4   2  18   77.06    5.02
   4  -2  18   76.11    5.65
  -4   2 -18   74.80    5.84
   4  -2  18   85.46    5.52
   4   2  18   70.01    5.36
  -4  -2 -18   74.34    5.52
   4   2  19   59.47    4.48
   4  -2  19   71.39    5.51
   4  -2  19   69.72    5.07
   4   2  19   63.08    5.20
  -4   2 -19   64.09    5.48
  -4  -2 -19   60.87    5.03
  -4   2 -20   77.15    6.08
   4  -2  20   78.11    5.94
   4  -2  20   84.14    5.74
   4   2  20   74.43    5.75
  -4  -2 -20   84.41    5.98
   4  -2  21   74.28    5.88
   4  -2  21   74.90    5.50
   4   2  21   61.46    5.30
  -4   2 -21   64.40    5.66
  -4  -2 -21   67.65    5.41
   4  -2  22   51.36    4.98
   4  -2  22   59.15    4.99
   4   2  22   48.80    4.84
  -4   2 -22   47.65    4.98
  -4  -2 -22   45.66    4.56
  -4  -2 -23   11.40    2.35
   4  -2  23    9.10    2.21
   4  -2  23   12.04    2.36
   4   2  23   11.82    2.38
  -4   2 -23   13.90    2.81
   4  -2  24  109.41    7.27
   4   2  24   99.35    7.10
  -4   2 -24   94.22    6.99
  -4  -2 -24  103.73    7.00
  -4  -2 -25   19.48    3.03
   4  -2  25   19.29    3.13
   4   2  25   20.67    3.35
  -4   2 -25   15.12    3.02
  -4  -2 -26   12.13    2.48
   4  -2  26   10.87    2.59
   4   2  26   14.06    2.90
  -4   2 -26   10.45    2.47
   4  -2  27    0.65    0.98
  -4   2 -27   -0.97    1.60
   4  -2  28    0.91    1.27
  -4   2 -28   -1.04    1.18
   4  -3 -25    0.45    1.70
  -4   3  25    4.00    2.25
  -4  -3  25    0.26    1.39
   4   3 -25    3.67    2.20
   4  -3 -24    3.50    1.40
  -4   3  24    3.53    2.11
  -4  -3  24    3.42    1.69
   4  -3 -24    3.49    2.02
   4   3 -24    5.23    2.16
   4  -3 -23    8.37    2.33
  -4   3  23    7.94    2.45
  -4  -3  23    6.75    2.07
   4  -3 -23    3.46    1.66
   4   3 -23    7.34    2.28
   4  -3 -22   53.68    5.32
  -4  -3  22   53.16    5.35
   4   3 -22   56.91    5.74
  -4   3  22   59.23    5.68
   4  -3 -22   55.50    5.48
   4  -3 -21    6.71    2.11
  -4   3  21   -0.38    1.41
  -4  -3  21    1.94    1.58
   4  -3 -21    3.21    1.60
   4   3 -21    5.06    2.00
   4  -3 -20   28.21    3.85
  -4  -3  20   39.47    4.47
  -4   3  20   35.12    4.24
   4   3 -20   34.45    4.36
   4  -3 -20   33.68    3.98
   4  -3 -19   19.01    3.09
   4  -3 -19   19.68    3.18
  -4  -3  19   30.37    3.95
  -4   3  19   25.86    3.74
   4   3 -19   27.95    3.91
   4  -3 -18   38.74    4.28
  -4  -3  18   49.40    4.84
  -4   3  18   52.98    5.07
   4  -3 -18   40.92    4.52
   4   3 -18   52.72    5.17
   4  -3 -17   75.47    5.88
  -4  -3  17   87.11    6.25
  -4   3  17   90.00    6.55
   4  -3 -17   81.65    6.36
   4   3 -17   96.63    6.96
   4  -3 -16   15.58    2.79
  -4   3  16   16.03    2.77
  -4  -3  16   24.58    3.41
   4   3 -16   13.57    2.82
   4  -3 -15   84.54    6.02
  -4  -3  15   91.36    6.28
   4   3 -15   89.91    6.53
  -4   3  15   85.05    6.15
   4  -3 -14   76.74    5.71
  -4   3  14   85.05    6.03
  -4  -3  14   86.07    6.00
   4   3 -14   84.07    6.29
  -4   3  14   78.31    5.28
   4  -3 -13   51.14    4.58
  -4  -3  13   51.42    4.53
   4   3 -13   55.71    4.98
  -4   3  13   49.25    4.20
  -4   3  13   58.46    4.91
   4   3 -12   20.87    3.06
   4  -3 -12   14.47    2.19
  -4  -3  12   14.44    2.22
   4   3 -12   18.87    2.78
  -4   3  12   15.86    2.56
  -4  -3  12   16.91    2.56
  -4   3  12   16.14    2.37
   4  -3 -12   15.20    2.58
   4   3 -11   33.91    3.48
  -4  -3  11   32.13    3.25
   4  -3 -11   31.24    3.47
  -4  -3  11   32.76    3.56
   4   3 -11   38.23    4.10
  -4   3  11   31.75    3.37
  -4   3  11   30.96    3.54
   4  -3 -11   32.95    3.25
  -4  -3  10  167.62    7.65
   4  -3 -10  154.97    7.66
  -4  -3  10  167.98    7.94
   4   3 -10  143.62    7.76
  -4   3  10  153.80    7.48
  -4   3  10  161.28    7.89
   4  -3 -10  169.22    7.51
   4   3 -10  162.10    7.72
  -4  -3   9   44.67    3.93
   4  -3  -9   50.23    4.27
  -4  -3   9   52.52    4.30
  -4   3   9   44.79    3.98
   4   3  -9   48.14    4.36
  -4   3   9   45.05    4.03
   4  -3  -9   55.53    4.22
   4   3  -9   49.97    4.27
  -4  -3   8   39.41    3.71
   4  -3  -8   38.41    3.69
  -4  -3   8   44.10    3.93
   4   3  -8   46.34    4.26
  -4   3   8   42.70    3.87
  -4   3   8   39.60    3.73
   4  -3  -8   48.52    4.00
   4   3  -8   43.51    3.96
  -4  -3   7  129.64    6.78
   4  -3  -7  126.97    6.59
  -4  -3   7  124.53    6.55
   4   3  -7  131.43    7.00
  -4   3   7  124.86    6.77
  -4   3   7  127.45    6.62
   4  -3  -7  139.59    6.88
   4   3  -7  138.87    7.03
   4   3  -6   16.79    2.48
  -4  -3   6   22.69    2.85
   4  -3  -6   23.51    2.85
   4   3  -6   21.68    2.90
  -4  -3   6   20.46    2.59
  -4   3   6   27.47    3.13
  -4   3   6   19.40    2.65
   4  -3  -6   25.02    2.95
  -4  -3   5   23.10    2.87
   4  -3  -5   28.99    2.99
  -4   3   5   26.84    2.97
   4   3  -5   24.79    3.04
  -4  -3   5   23.78    2.73
   4   3  -5   22.88    2.89
  -4   3   5   18.36    2.71
   4  -3  -5   21.08    2.69
  -4  -3   4   31.88    3.38
  -4  -3   4   39.50    3.45
   4   3  -4   34.48    3.34
  -4   3   4   32.10    3.49
  -4   3   4   40.03    3.54
   4  -3  -4   35.56    3.49
   4   3  -4   36.00    3.68
   4  -3  -4   35.23    3.28
   4   3  -3    9.28    1.72
   4   3  -3   11.18    2.15
   4  -3  -3   10.58    1.97
  -4  -3   3    6.87    1.76
  -4   3   3   10.35    1.85
   4  -3  -3    7.54    1.77
  -4  -3   3   10.99    1.88
  -4   3   3    7.64    1.87
   4  -3  -3    7.71    1.62
  -4  -3   2   86.12    5.66
   4  -3  -2   86.24    5.72
  -4  -3   2   94.86    5.16
   4   3  -2   90.06    5.19
  -4   3   2   84.76    5.74
   4  -3  -2   90.55    5.09
   4   3  -2   83.96    5.55
   4  -3  -2   84.84    5.40
  -4  -3   1   75.58    5.29
   4  -3  -1   73.66    5.36
  -4   3   1   83.97    5.71
   4   3  -1   81.82    5.41
   4   3   0   10.39    2.01
  -4  -3   0    9.17    2.03
   4  -3   0   12.96    2.29
  -4   3   0   11.15    2.18
   4   3   1   12.58    2.27
  -4  -3  -1   15.56    2.51
   4  -3   1   13.90    2.43
  -4   3  -1   12.41    2.31
  -4  -3  -2  112.72    6.64
   4  -3   2  116.93    6.65
  -4   3  -2  115.20    6.85
   4   3   2  124.70    6.83
   4   3   3   19.74    2.70
  -4  -3  -3   20.89    2.87
   4  -3   3   21.18    2.92
  -4   3  -3   17.80    2.82
   4  -3   4   45.32    4.14
  -4   3  -4   45.92    4.41
   4   3   4   49.84    4.36
  -4  -3  -4   44.88    4.21
   4   3   5   11.56    2.46
  -4  -3  -5   12.06    2.27
   4  -3   5    8.71    1.85
  -4   3  -5    9.13    2.00
   4   3   6   61.18    4.75
   4  -3   6   63.37    4.80
  -4   3  -6   64.80    5.22
   4   3   6   52.43    4.52
  -4  -3  -6   60.82    4.99
   4   3   7   11.57    2.29
  -4  -3  -7    7.04    1.84
   4   3   7    6.87    1.64
   4  -3   7   13.57    2.27
  -4   3  -7   12.47    2.35
   4   3   8    1.31    1.45
  -4  -3  -8    0.21    0.87
   4  -3   8    5.26    1.82
   4  -3   8    2.79    1.33
   4   3   8    0.30    1.03
  -4   3  -8   -1.93    1.33
   4   3   9    1.61    0.97
  -4  -3  -9    0.19    0.86
   4  -3   9    2.87    1.34
   4  -3   9    2.06    1.11
   4   3   9    2.99    1.39
  -4   3  -9    3.50    1.60
   4   3  10   10.47    2.41
  -4  -3 -10   11.47    2.26
   4  -3  10   11.26    2.23
   4  -3  10   12.57    2.22
   4   3  10   10.66    2.11
  -4   3 -10    8.27    2.13
   4   3  11   39.68    3.92
   4  -3  11   39.49    4.10
   4  -3  11   35.92    3.70
  -4   3 -11   39.20    4.24
  -4  -3 -11   40.30    4.23
  -4  -3 -12   23.34    3.30
   4  -3  12   26.11    3.38
   4  -3  12   22.75    3.05
   4   3  12   23.43    3.09
  -4   3 -12   25.22    3.44
   4   3  13   41.70    4.12
   4  -3  13   36.10    4.05
   4  -3  13   39.12    3.86
  -4   3 -13   39.76    4.31
  -4  -3 -13   42.53    4.38
  -4  -3 -14    8.78    2.15
   4  -3  14    7.84    2.09
   4  -3  14    5.80    1.46
   4   3  14    6.38    2.02
  -4   3 -14    8.96    2.16
  -4  -3 -15   17.17    2.92
   4  -3  15   16.73    2.77
   4  -3  15   18.07    2.65
   4   3  15   14.57    2.36
  -4   3 -15   18.54    3.14
  -4  -3 -16   20.07    3.11
   4  -3  16   20.52    3.18
   4   3  16   18.24    2.81
   4   3  16   14.61    2.60
  -4   3 -16   14.21    2.75
   4  -3  17   28.53    3.75
   4   3  17   29.83    3.71
   4   3  17   25.63    3.46
  -4   3 -17   30.31    4.06
  -4  -3 -17   31.88    3.96
  -4  -3 -18    3.10    1.50
   4  -3  18    3.33    1.40
   4   3  18    4.94    1.82
   4   3  18    5.12    1.73
  -4   3 -18    3.25    1.43
   4   3  19   33.64    3.83
   4  -3  19   30.58    4.07
   4   3  19   33.26    3.99
  -4   3 -19   32.70    4.19
  -4  -3 -19   41.31    4.65
  -4   3 -20   41.71    4.74
   4   3  20   39.04    4.27
   4  -3  20   43.29    4.76
   4   3  20   38.98    4.36
  -4  -3 -20   43.65    4.77
   4   3  21   43.73    4.51
   4  -3  21   47.41    5.12
   4   3  21   49.13    5.02
  -4   3 -21   44.03    4.99
  -4  -3 -21   58.32    5.61
  -4  -3 -22   27.57    3.88
   4   3  22   32.34    4.12
  -4   3 -22   23.90    3.75
   4   3  23    4.65    1.72
  -4   3 -23    7.29    2.35
   4  -4 -18   15.79    3.04
   4  -4 -18   12.27    2.73
   4   4 -18   13.89    3.14
   4  -4 -17   20.84    3.42
  -4   4  17   26.30    3.93
  -4  -4  17   26.81    3.93
   4  -4 -17   17.59    3.39
   4   4 -17   21.49    3.67
   4  -4 -16   13.84    2.72
  -4   4  16   16.65    3.20
  -4  -4  16   14.64    3.07
   4  -4 -16    7.10    2.31
   4   4 -16    8.53    2.33
   4  -4 -15   95.46    7.06
  -4  -4  15   93.36    7.01
   4   4 -15   93.18    7.27
  -4   4  15   92.55    6.68
  -4   4  15   95.07    7.17
   4  -4 -15  104.61    7.41
   4  -4 -14   53.05    5.22
  -4  -4  14   59.34    5.60
   4   4 -14   55.12    5.57
  -4   4  14   64.32    5.57
  -4   4  14   55.30    5.40
   4  -4 -14   62.51    5.60
  -4   4  13   50.99    5.15
   4  -4 -13   48.32    5.22
   4  -4 -13   46.08    4.82
  -4  -4  13   53.61    5.24
   4   4 -13   50.14    5.25
  -4   4  13   42.90    4.52
   4  -4 -13   47.36    4.92
   4   4 -12    5.48    1.95
   4  -4 -12    5.10    1.80
  -4   4  12    6.62    2.19
   4  -4 -12    7.41    2.23
   4  -4 -12    6.24    2.05
  -4  -4  12    6.15    2.00
  -4   4  12    6.87    2.12
   4   4 -11   26.47    3.73
   4  -4 -11   21.21    3.23
  -4   4  11   26.90    3.67
   4  -4 -11   19.35    3.40
  -4  -4  11   26.96    3.67
  -4   4  11   23.04    3.42
   4  -4 -11   31.13    3.79
   4   4 -10   17.16    2.94
   4  -4 -10   18.78    3.03
   4  -4 -10   18.18    2.97
  -4   4  10   20.65    3.20
   4  -4 -10   19.21    3.18
  -4  -4  10   21.29    3.16
  -4   4  10   18.79    3.04
   4   4  -9    3.14    1.65
   4   4  -9    2.41    1.27
   4  -4  -9    3.89    1.60
  -4   4   9    3.17    1.23
   4  -4  -9    1.82    1.38
  -4  -4   9    2.85    1.33
  -4   4   9   -1.25    1.43
   4  -4  -9    4.97    1.80
   4   4  -8    9.22    2.18
   4  -4  -8    8.19    1.95
  -4   4   8    9.56    2.16
   4  -4  -8    8.28    2.36
  -4  -4   8   12.72    2.44
  -4   4   8    7.53    1.88
   4   4  -7    6.34    2.03
   4  -4  -7    3.31    1.38
   4  -4  -7    6.37    2.11
  -4  -4   7    9.16    1.99
  -4   4   7    8.17    2.12
   4   4  -6   13.99    2.68
  -4  -4   6   11.19    2.33
   4  -4  -6   14.20    2.79
  -4  -4   6   17.02    2.73
  -4   4   6   10.02    2.31
   4   4  -5    5.30    1.52
  -4  -4   5    5.20    1.70
   4  -4  -5    5.22    2.00
  -4   4   5    4.18    1.77
   4   4  -4   14.95    2.74
  -4  -4   4   12.36    2.46
   4  -4  -4   12.27    2.72
  -4   4   4   14.21    2.60
  -4  -4   3   28.38    3.67
   4  -4  -3   37.75    4.46
   4   4  -3   34.57    4.13
  -4   4   3   27.34    3.74
   4   4  -2    9.79    2.32
  -4  -4   2   12.23    2.52
   4  -4  -2   10.16    2.42
  -4   4   2   14.03    2.74
  -4  -4   1   75.16    5.94
  -4   4   1   68.52    6.01
   4  -4  -1   71.89    5.96
   4   4  -1   79.42    6.09
  -4  -4   0   42.87    4.48
   4   4   0   48.99    4.84
   4  -4   0   45.70    4.79
  -4   4   0   40.66    4.54
   4   4   0   46.93    4.71
   4   4   1    4.96    1.84
  -4  -4  -1    7.10    2.02
   4  -4   1    5.61    1.92
   4   4   1   11.83    2.48
  -4   4  -1    3.85    1.90
   4   4   2   13.84    2.75
  -4  -4  -2   10.43    2.39
   4  -4   2    8.26    2.08
   4   4   2    9.16    2.17
  -4   4  -2    8.25    2.49
  -4  -4  -3   67.64    5.78
   4   4   3   62.46    5.48
   4  -4   3   61.54    5.47
  -4   4  -3   51.91    5.49
  -4  -4  -4   21.31    3.27
   4  -4   4   15.33    2.85
   4   4   4   13.45    2.60
  -4   4  -4   15.32    3.11
  -4  -4  -5   15.89    2.92
   4  -4   5   18.48    2.99
   4  -4   5   18.88    3.16
   4   4   5   17.69    3.05
  -4   4  -5   15.31    3.12
  -4  -4  -6    0.47    1.16
  -4   4  -6    0.92    1.28
   4  -4   6    2.35    1.11
   4  -4   6    2.12    1.30
   4   4   6    5.87    1.81
  -4  -4  -7   11.77    2.93
   4  -4   7   17.44    3.03
   4  -4   7   10.46    2.41
   4   4   7   10.32    2.33
  -4   4  -7   10.53    2.47
  -4  -4  -8   11.57    2.69
   4  -4   8   15.11    2.86
   4  -4   8    8.24    2.11
   4   4   8    9.60    2.43
  -4   4  -8   11.87    2.86
   4   4   9   37.43    4.49
   4  -4   9   38.88    4.45
   4  -4   9   29.96    3.84
  -4   4  -9   34.27    4.53
  -4  -4  -9   34.94    4.43
   4   4  10   53.69    5.21
   4  -4  10   58.91    5.52
   4  -4  10   56.00    5.35
  -4   4 -10   55.49    5.66
  -4  -4 -10   57.61    5.59
  -4  -4 -11   23.18    3.71
   4  -4  11   25.13    3.73
   4  -4  11   19.77    3.25
   4   4  11   26.08    3.76
  -4   4 -11   29.30    4.36
  -4  -4 -12   12.95    2.89
   4  -4  12   15.48    3.04
   4  -4  12   14.33    2.71
   4   4  12   16.24    3.18
  -4   4 -12   13.69    2.96
  -4  -4 -13    2.22    1.43
   4  -4  13    3.50    1.82
   4  -4  13    1.19    1.19
   4   4  13    1.27    1.14
  -4   4 -13    2.54    1.68
   4  -4  14   13.96    2.93
   4  -4  14    8.89    2.21
   4   4  14   14.11    2.83
   4  -4  15    1.96    1.43
   5   0 -31   -0.93    1.64
   5   0 -30   10.44    2.46
  -5   0  30   12.68    2.94
   5   0 -29   -0.70    1.38
  -5   0  29    1.47    1.10
  -5   0  28  104.55    7.71
   5   0 -28   89.16    6.66
   5   0 -27   -0.37    1.27
  -5   0  27   -0.54    1.25
  -5   0  26  151.80    9.31
   5   0 -26  116.94    7.51
   5   0 -25    2.44    1.41
  -5   0  25    0.25    0.99
   5   0 -24   18.89    2.97
  -5   0  24   17.05    3.14
  -5   0  24   23.99    3.53
   5   0 -23   -0.17    1.28
  -5   0  23   -0.80    1.12
  -5   0  23    0.55    1.23
   5   0 -22    3.38    1.47
  -5   0  22    1.81    1.00
  -5   0  22    0.57    1.35
   5   0 -21   -0.53    0.82
  -5   0  21   -0.53    1.04
  -5   0  21    0.16    0.82
  -5   0  20  247.32   10.28
  -5   0  20  248.26   10.61
   5   0 -20  249.91   10.35
   5   0 -19   -0.73    0.94
  -5   0  19    1.41    0.96
  -5   0  19    0.59    0.93
  -5   0  18  100.70    6.34
  -5   0  18  104.90    6.53
   5   0 -18  100.77    6.26
   5   0 -17    0.91    0.97
  -5   0  17   -0.91    0.84
  -5   0  17   -0.15    0.84
  -5   0  16   36.09    3.68
  -5   0  16   39.07    3.86
   5   0 -16   33.70    3.47
   5   0 -15    0.63    0.79
  -5   0  15   -0.63    0.86
  -5   0  15    0.83    0.92
  -5   0  14  160.43    7.77
  -5   0  14  172.61    7.89
   5   0 -14  167.90    7.73
   5   0 -13   -0.53    0.82
  -5   0  13   -1.11    0.96
  -5   0  13   -0.24    0.73
  -5   0  12  307.87   10.91
  -5   0  12  312.17   10.61
   5   0 -12  317.09   10.79
   5   0 -11    0.28    0.82
  -5   0  11   -0.69    0.78
  -5   0  11    1.51    1.09
  -5   0  10  364.58   11.72
  -5   0  10  363.60   11.19
   5   0 -10  361.18   11.47
   5   0  -9   -0.07    0.97
  -5   0   9   -0.71    1.08
  -5   0   9   -0.07    0.76
  -5   0   8 3006.73   49.19
  -5   0   8 3000.05   47.81
   5   0  -8 3017.14   48.55
   5   0  -7   -0.27    0.93
  -5   0   7   -0.34    0.95
  -5   0   7    0.68    0.88
  -5   0   7    0.77    0.62
  -5   0   6  457.42   13.29
  -5   0   6  492.92   11.45
   5   0  -6  488.74   13.23
   5   0  -5   -0.09    0.64
  -5   0   5   -0.41    0.88
  -5   0   5   -1.29    0.67
  -5   0   4   45.04    3.79
  -5   0   4   51.74    3.40
   5   0  -4   50.60    3.80
   5   0  -3    0.11    0.67
  -5   0   3    0.52    0.67
  -5   0   3   -0.47    0.68
   5   0  -2    9.71    1.70
  -5   0   2   12.16    1.94
  -5   0   2   12.05    1.80
   5   0  -1    0.00    0.65
  -5   0   1    0.15    0.60
  -5   0   1    1.03    0.77
  -5   0   0   32.86    3.13
  -5   0   0   26.21    2.71
   5   0   0   32.10    2.94
   5   0   1    0.15    0.78
  -5   0  -1   -0.05    0.62
  -5   0  -1   -1.15    0.76
  -5   0  -2   32.85    3.11
  -5   0  -2   29.04    3.03
   5   0   2   30.75    2.88
   5   0   3   -0.32    0.70
  -5   0  -3    0.73    0.76
  -5   0  -3   -0.20    0.78
  -5   0  -4   38.95    3.34
  -5   0  -4   37.32    3.35
   5   0   4   40.51    3.28
   5   0   5    0.08    0.68
  -5   0  -5   -0.48    0.80
  -5   0  -5    0.66    0.84
  -5   0  -6  112.54    5.84
  -5   0  -6  134.03    6.65
   5   0   6  127.52    5.93
   5   0   7    1.75    0.75
  -5   0  -7    0.08    0.65
  -5   0  -7   -0.54    1.07
  -5   0  -8  113.72    5.83
  -5   0  -8  108.80    6.20
   5   0   8  110.61    5.54
   5   0   9   -0.62    0.71
  -5   0  -9    0.74    0.96
   5   0   9   -0.46    1.01
  -5   0  -9    0.46    0.96
   5   0  10  163.75    6.65
  -5   0 -10  162.98    7.11
   5   0  10  166.77    6.71
  -5   0 -10  165.52    7.95
   5   0  10  160.06    6.87
   5   0  11   -0.51    0.74
   5   0  11    0.83    0.81
  -5   0 -11   -0.34    0.77
   5   0  11    1.03    0.99
   5   0  11    0.36    0.96
  -5   0 -11    1.27    0.94
  -5   0 -12 1887.29   32.86
   5   0  12 1836.89   32.01
   5   0  12 1748.48   33.07
  -5   0 -12 1817.01   35.13
   5   0  12 1825.55   32.41
   5   0  12 1863.14   31.52
   5   0  13    1.55    1.09
   5   0  13   -0.22    0.60
  -5   0 -13    0.75    0.89
   5   0  13   -0.88    0.73
   5   0  13    1.19    1.06
  -5   0 -13   -1.43    1.68
  -5   0 -14   18.70    2.39
   5   0  14   20.92    2.55
   5   0  14   13.84    2.29
  -5   0 -14   15.70    2.56
   5   0  14   18.80    2.37
  -5   0 -15   -0.15    0.80
   5   0  15    0.98    0.74
   5   0  15   -0.63    0.94
  -5   0 -15    0.15    0.90
   5   0  16   28.80    3.01
   5   0  16   29.27    3.36
  -5   0 -16   34.57    3.98
   5   0  17    0.34    0.84
   5   0  17   -0.10    0.74
  -5   0 -17   -0.08    1.18
   5   0  18   32.84    3.24
   5   0  18   27.51    3.46
  -5   0 -18   27.98    3.68
   5   0  19    1.55    0.74
   5   0  19   -0.55    0.96
  -5   0 -19    0.43    0.97
   5   0  20    7.55    2.03
  -5   0 -20    4.63    1.85
   5   0  21    0.46    1.01
  -5   0 -21    1.30    0.99
  -5   0 -22  152.84    7.95
   5   0  22  145.37    8.36
  -5   0 -22  133.32    8.54
  -5   0 -23    0.32    1.31
   5   0  23   -4.64    1.71
  -5   0 -23   -2.88    1.34
  -5   0 -24  107.19    6.98
   5   0  24  101.01    7.22
  -5   0 -24  102.80    7.50
   5   0  25   -3.43    1.59
  -5   0 -25   -0.07    1.14
  -5   0 -25   -0.53    1.05
  -5   0 -26  145.34    8.51
   5   0  26  179.10   10.01
  -5   0 -26  143.85    9.16
  -5   0 -27    0.07    0.96
  -5   0 -27    1.68    1.21
  -5   0 -28   65.26    5.85
   5   1 -30  236.83   12.03
   5  -1 -30  267.81   12.46
  -5  -1  29   47.44    5.43
   5  -1 -29   55.58    5.56
   5   1 -29   51.66    5.56
  -5   1  29   49.76    5.84
  -5  -1  28   47.47    5.28
   5  -1 -28   45.00    4.94
   5   1 -28   47.65    5.11
  -5   1  28   55.15    5.92
   5   1 -27   30.13    4.30
  -5   1  27   37.29    4.66
  -5  -1  27   44.54    4.89
   5  -1 -27   43.77    4.76
   5   1 -26    7.00    2.05
   5  -1 -26    3.80    1.34
  -5   1  26    6.04    2.09
  -5  -1  26    1.94    1.07
   5  -1 -26    3.60    1.46
   5   1 -25    4.56    1.89
   5  -1 -25    1.85    0.94
  -5   1  25    2.71    1.22
  -5  -1  25    0.71    1.25
   5  -1 -25   -0.24    1.30
   5  -1 -24    3.15    1.62
   5   1 -24    5.09    1.67
   5  -1 -24    4.00    1.46
  -5  -1  24    2.76    1.34
  -5   1  24    3.93    1.57
  -5  -1  24    3.37    1.73
   5   1 -23   87.77    6.52
  -5  -1  23   76.26    5.68
  -5  -1  23   90.39    6.56
   5  -1 -23   83.94    6.42
  -5   1  23   80.58    6.41
   5  -1 -23   82.17    5.79
   5  -1 -22    3.37    1.31
   5   1 -22    2.54    1.55
   5  -1 -22   -0.08    0.80
  -5  -1  22    3.27    1.38
  -5   1  22    1.71    1.30
  -5  -1  22    3.62    1.43
  -5  -1  21   41.24    4.11
  -5  -1  21   44.61    4.56
   5  -1 -21   38.93    4.13
   5   1 -21   45.78    4.55
  -5   1  21   39.76    4.35
   5  -1 -21   43.15    4.12
  -5  -1  20   33.51    3.65
  -5  -1  20   44.41    4.42
   5  -1 -20   33.99    3.94
   5   1 -20   31.79    3.78
  -5   1  20   37.67    4.09
   5  -1 -20   33.27    3.50
   5   1 -19   26.55    3.42
  -5  -1  19   27.97    3.34
  -5  -1  19   38.19    4.07
  -5   1  19   28.39    3.66
   5  -1 -19   30.68    3.38
   5  -1 -19   23.87    3.18
  -5  -1  18   91.83    5.99
  -5  -1  18   97.99    6.41
   5  -1 -18   81.63    5.90
   5   1 -18   92.84    6.29
  -5   1  18   99.66    6.54
   5  -1 -18   84.54    5.52
  -5  -1  17   38.51    3.78
  -5  -1  17   33.74    3.68
   5  -1 -17   32.77    3.63
   5   1 -17   33.39    3.69
  -5   1  17   38.65    3.97
   5  -1 -17   36.17    3.58
  -5  -1  16   70.59    5.04
  -5  -1  16   69.47    5.17
   5  -1 -16   64.01    4.93
   5   1 -16   67.12    5.19
  -5   1  16   70.38    5.39
   5  -1 -16   74.72    5.13
   5   1 -15   25.20    3.14
  -5  -1  15   24.66    3.01
  -5  -1  15   31.76    3.43
   5  -1 -15   29.92    3.27
  -5   1  15   36.09    3.80
   5  -1 -15   25.52    2.97
  -5  -1  14   41.10    3.89
  -5   1  14   41.70    4.01
  -5  -1  14   45.02    4.02
   5  -1 -14   49.79    4.23
   5   1 -14   46.85    4.24
  -5   1  14   45.34    4.18
   5  -1 -14   43.96    3.85
  -5  -1  13   93.61    5.72
  -5   1  13   79.22    5.47
  -5  -1  13   94.88    5.68
   5  -1 -13   93.67    5.84
  -5   1  13   87.11    5.71
   5   1 -13   95.69    5.98
   5  -1 -13   92.60    5.55
  -5  -1  12   38.90    3.69
  -5   1  12   46.20    4.11
  -5  -1  12   44.90    3.81
   5  -1 -12   36.13    3.51
  -5   1  12   46.40    4.07
   5   1 -12   47.15    4.12
   5  -1 -12   42.39    3.68
  -5  -1  11  675.56   17.50
  -5   1  11  685.34   17.85
  -5  -1  11  733.39   17.26
   5  -1 -11  684.30   17.30
  -5   1  11  709.06   17.76
   5   1 -11  716.17   17.96
   5  -1 -11  699.25   17.31
  -5  -1  10  648.62   16.91
  -5   1  10  646.27   17.05
   5  -1 -10  662.18   16.72
  -5  -1  10  679.91   16.21
  -5   1  10  676.90   16.95
   5   1 -10  672.42   17.07
   5  -1 -10  680.91   16.68
  -5  -1   9   76.78    5.13
  -5   1   9   74.08    5.06
   5  -1  -9   69.07    4.68
  -5  -1   9   71.55    4.53
  -5   1   9   81.30    4.15
  -5   1   9   74.81    4.96
   5   1  -9   77.33    5.10
   5  -1  -9   66.09    4.58
  -5  -1   8   81.42    5.25
  -5   1   8   82.72    5.25
   5  -1  -8   83.54    5.10
  -5  -1   8   81.25    4.81
  -5   1   8   86.03    4.40
  -5   1   8   83.59    5.16
   5   1  -8   81.46    5.18
   5  -1  -8   78.45    4.95
  -5  -1   7   57.57    4.34
  -5   1   7   55.38    4.27
  -5  -1   7   59.49    4.01
  -5   1   7   55.91    3.65
  -5   1   7   58.66    4.20
   5   1  -7   56.31    4.22
   5  -1  -7   60.06    4.26
  -5  -1   6   53.36    4.20
  -5   1   6   54.81    4.28
  -5  -1   6   56.63    3.78
  -5  -1   6   55.71    3.54
  -5   1   6   55.17    3.64
  -5   1   6   58.68    4.15
   5   1  -6   51.64    4.01
   5  -1  -6   55.59    4.12
  -5  -1   5  284.07   10.05
  -5   1   5  268.03    9.77
  -5  -1   5  292.07    8.96
  -5  -1   5  281.03    8.51
  -5   1   5  280.82    8.93
  -5   1   5  291.91    9.57
   5   1  -5  289.16    9.72
   5  -1  -5  266.55    9.46
  -5  -1   4  333.75   11.02
  -5   1   4  325.01   10.70
  -5  -1   4  330.34    9.49
  -5   1   4  334.97   10.25
   5   1  -4  326.82   10.42
  -5   1   4  321.28    9.90
   5  -1  -4  332.83   10.63
   5   1  -3    6.69    1.54
   5  -1  -3    7.91    1.70
  -5  -1   3    7.25    1.68
  -5   1   3    7.10    1.57
  -5  -1   3    5.53    1.22
  -5   1   3    4.18    1.14
  -5  -1   2   70.41    4.75
  -5   1   2   65.08    4.46
  -5  -1   2   65.85    3.71
  -5   1   2   65.01    4.25
   5   1  -2   69.17    4.40
   5  -1  -2   63.55    4.36
  -5  -1   1   58.30    4.29
  -5   1   1   57.77    4.16
  -5  -1   1   61.39    3.46
  -5   1   1   56.73    4.02
   5   1  -1   61.14    4.07
   5  -1  -1   56.67    4.11
  -5  -1   0   57.36    4.30
  -5   1   0   49.15    3.80
  -5   1   0   49.02    3.84
   5   1   0   54.02    3.81
   5  -1   0   48.14    3.81
  -5  -1  -1   98.54    5.64
  -5   1  -1  101.81    5.52
  -5   1  -1   97.28    5.43
   5   1   1   97.16    5.10
   5  -1   1  100.94    5.56
   5   1   2    5.56    1.31
   5  -1   2    6.87    1.54
  -5  -1  -2    6.12    1.56
  -5   1  -2    6.22    1.48
  -5   1  -2    7.80    1.75
   5   1   3    9.53    1.60
   5  -1   3   10.51    1.95
  -5  -1  -3    8.25    1.62
  -5   1  -3   10.06    1.85
  -5   1  -3    6.54    1.59
  -5  -1  -4  235.58    8.98
  -5   1  -4  237.24    8.54
  -5   1  -4  228.34    8.92
   5   1   4  235.27    8.02
   5  -1   4  228.38    8.74
  -5  -1  -5   22.98    2.78
  -5   1  -5   24.79    2.71
   5  -1   5   22.48    2.30
  -5   1  -5   21.05    2.74
   5   1   5   23.16    2.37
   5  -1   5   22.88    2.71
  -5  -1  -6   70.92    4.83
  -5   1  -6   72.17    4.50
   5  -1   6   67.68    3.78
   5  -1   6   70.39    4.12
  -5   1  -6   64.92    4.77
   5   1   6   67.87    4.07
   5  -1   6   73.57    4.86
  -5  -1  -7   62.13    4.49
  -5   1  -7   56.95    3.94
   5  -1   7   62.01    3.98
  -5   1  -7   62.44    4.72
   5   1   7   57.44    3.70
   5  -1   7   59.40    4.32
   5   1   7   59.55    4.32
  -5  -1  -8   69.17    4.86
  -5   1  -8   77.34    4.56
   5  -1   8   80.67    4.56
  -5   1  -8   75.49    5.34
   5   1   8   78.22    4.33
   5  -1   8   77.70    5.05
   5   1   8   77.01    4.90
  -5  -1  -9  171.94    7.79
  -5   1  -9  192.48    7.34
   5  -1   9  176.26    7.09
  -5   1  -9  170.59    8.20
   5   1   9  187.30    6.90
   5  -1   9  178.24    7.87
   5   1   9  175.42    7.60
  -5  -1 -10   60.53    4.62
   5  -1  10   70.29    4.77
   5  -1  10   73.87    4.54
  -5   1 -10   62.41    5.00
   5   1  10   73.97    4.20
   5  -1  10   74.46    4.97
   5   1  10   67.48    4.64
  -5  -1 -11   90.03    5.59
   5  -1  11   92.25    5.57
   5  -1  11   97.31    5.35
  -5   1 -11   96.74    6.21
   5   1  11   96.27    5.52
   5  -1  11  100.47    5.84
  -5  -1 -12   85.97    5.58
   5  -1  12   84.95    5.37
   5  -1  12   88.57    5.22
  -5   1 -12   77.88    5.67
   5   1  12   79.12    4.98
   5  -1  12   83.83    5.40
  -5  -1 -13   84.10    5.53
   5  -1  13   77.99    5.22
   5  -1  13   87.76    5.31
  -5   1 -13   85.02    6.07
   5   1  13   90.95    5.36
  -5  -1 -14  148.30    7.43
   5  -1  14  142.70    7.25
   5  -1  14  154.66    7.27
   5   1  14  145.74    7.64
  -5   1 -14  164.25    8.45
   5   1  14  161.37    7.31
  -5  -1 -15  349.78   11.93
   5  -1  15  342.33   11.82
   5  -1  15  348.88   11.57
   5   1  15  349.49   12.37
  -5   1 -15  347.21   12.95
   5   1  15  350.24   11.34
  -5  -1 -16   75.91    5.34
   5  -1  16   70.54    5.19
   5  -1  16   69.81    5.09
   5   1  16   76.06    5.59
  -5   1 -16   76.51    5.93
   5   1  16   86.80    5.37
  -5  -1 -17   34.51    3.67
   5  -1  17   32.13    3.53
   5  -1  17   26.99    3.22
   5   1  17   30.68    3.57
  -5  -1 -17   29.84    3.98
   5   1  17   30.79    3.33
  -5   1 -17   27.54    3.69
  -5  -1 -18   11.33    2.10
   5  -1  18   15.15    2.51
   5  -1  18   13.72    2.46
   5   1  18   15.54    2.77
  -5  -1 -18   14.20    2.77
  -5   1 -18   16.94    2.86
  -5  -1 -19   30.21    3.43
   5  -1  19   26.56    3.28
   5  -1  19   24.08    3.22
   5   1  19   21.71    3.26
  -5  -1 -19   22.46    3.40
  -5   1 -19   21.91    3.35
  -5  -1 -20   18.83    2.74
   5  -1  20   22.33    3.12
   5  -1  20   20.06    2.90
   5   1  20   19.51    3.12
  -5  -1 -20   21.21    3.34
  -5   1 -20   17.97    3.13
   5  -1  21   69.31    5.51
   5  -1  21   71.45    5.63
   5   1  21   67.57    5.69
  -5  -1 -21   70.90    6.13
  -5   1 -21   63.11    5.82
   5  -1  22   52.55    4.98
   5  -1  22   45.68    4.63
   5   1  22   50.61    4.99
  -5  -1 -22   41.47    4.74
  -5   1 -22   55.89    5.51
   5  -1  23    0.46    0.89
   5   1  23    0.52    0.87
  -5  -1 -23    0.40    1.19
   5  -1  24   19.01    3.11
   5   1  24   16.31    3.01
  -5  -1 -24   19.87    3.27
  -5   1 -24   13.23    2.82
   5  -1  25   44.71    4.82
   5   1  25   46.79    5.15
  -5  -1 -25   41.54    4.83
  -5   1 -25   51.84    5.42
   5  -1  26    1.70    1.66
  -5   1 -26   -1.24    1.55
   5   2 -26    5.62    2.13
  -5   2  26    9.18    2.87
   5  -2 -26    5.49    1.84
  -5  -2  26    6.70    2.27
   5   2 -25   10.20    2.52
  -5   2  25   15.22    3.12
   5  -2 -25    8.94    2.28
  -5  -2  25    8.69    2.28
   5   2 -24   -0.73    1.20
  -5   2  24   -3.38    1.67
   5  -2 -24   -0.45    1.10
  -5  -2  24    2.81    1.21
   5   2 -23   11.27    2.72
  -5   2  23   10.35    2.55
   5  -2 -23   17.26    2.94
  -5  -2  23    8.55    2.17
  -5  -2  22   93.31    6.94
   5   2 -22   77.75    6.51
   5  -2 -22   84.49    6.47
  -5   2  22   91.94    7.07
   5   2 -21    8.98    2.04
  -5   2  21    8.48    2.29
   5  -2 -21   14.31    2.82
  -5  -2  21    8.63    2.51
  -5  -2  20   35.58    3.78
  -5  -2  20   39.48    4.37
   5  -2 -20   35.77    4.04
  -5   2  20   35.28    4.27
   5  -2 -20   38.14    3.75
   5   2 -20   37.09    4.39
   5   2 -19    9.00    2.35
   5  -2 -19   10.05    2.10
  -5  -2  19    7.28    1.91
  -5   2  19    6.00    1.76
   5  -2 -19    8.83    2.19
  -5  -2  19    7.40    2.18
  -5  -2  18   99.00    6.26
  -5  -2  18  107.28    6.91
   5  -2 -18   83.85    6.23
   5   2 -18  105.24    7.13
  -5   2  18  109.04    7.23
   5  -2 -18  105.27    6.24
   5   2 -17   21.56    3.22
   5  -2 -17   19.32    2.64
  -5  -2  17   22.93    2.99
  -5   2  17   21.91    3.21
   5  -2 -17   13.55    2.55
  -5  -2  17   18.57    2.95
  -5  -2  16  101.94    6.28
  -5  -2  16  111.50    6.86
   5  -2 -16   98.75    6.53
   5   2 -16  101.70    6.87
  -5   2  16   99.04    6.80
   5  -2 -16  104.94    6.15
  -5  -2  15  158.91    7.93
  -5  -2  15  161.64    8.29
   5  -2 -15  147.93    7.97
   5   2 -15  155.23    8.41
  -5   2  15  165.31    8.61
   5  -2 -15  164.60    7.75
   5   2 -14    9.90    2.11
   5  -2 -14   11.65    2.09
  -5  -2  14    9.22    1.86
  -5   2  14   13.08    2.54
   5  -2 -14    9.76    2.04
  -5  -2  14   13.45    2.43
  -5  -2  13   40.73    3.91
  -5  -2  13   42.87    4.03
   5  -2 -13   31.88    3.57
   5   2 -13   39.20    4.10
  -5   2  13   35.63    3.85
   5  -2 -13   40.28    3.71
   5   2 -12   15.71    2.57
   5  -2 -12   16.12    2.34
  -5  -2  12   15.32    2.45
   5  -2 -12   13.88    2.36
  -5   2  12   11.04    2.17
  -5  -2  12   17.11    2.60
   5   2 -11   22.10    3.05
  -5  -2  11   18.67    2.62
  -5   2  11   20.56    2.83
  -5  -2  11   19.43    2.71
   5  -2 -11   24.82    3.17
   5  -2 -11   19.31    2.64
   5   2 -10   18.28    2.73
   5  -2 -10   14.64    2.31
  -5  -2  10   18.15    2.61
   5  -2 -10   16.32    2.55
  -5   2  10   21.87    2.83
  -5  -2  10   20.87    2.73
  -5   2  10   16.54    2.20
  -5  -2   9   49.35    4.28
  -5  -2   9   58.47    4.33
   5  -2  -9   53.42    4.38
   5   2  -9   56.97    4.64
  -5   2   9   49.76    3.82
  -5   2   9   53.94    4.33
   5  -2  -9   52.59    4.19
   5   2  -8   17.28    2.59
   5  -2  -8   13.57    2.29
   5  -2  -8   14.50    2.28
  -5  -2   8   15.12    2.38
  -5   2   8   13.50    2.16
  -5  -2   8   15.75    2.18
  -5   2   8   14.30    2.04
  -5  -2   7   40.82    3.91
  -5  -2   7   54.56    4.05
   5  -2  -7   46.82    4.00
  -5   2   7   50.57    3.92
   5   2  -7   50.11    4.20
  -5   2   7   49.92    4.04
   5  -2  -7   48.12    4.04
  -5  -2   6   97.56    5.97
  -5  -2   6   99.31    5.43
   5  -2  -6   93.75    5.59
  -5   2   6   84.14    5.12
   5   2  -6   92.99    5.66
  -5   2   6   98.65    5.60
   5  -2  -6   88.24    5.47
   5   2  -5    4.10    1.43
   5  -2  -5    6.76    1.67
  -5  -2   5    4.61    1.23
  -5   2   5    6.12    1.51
  -5  -2   5    8.31    1.62
  -5   2   5    3.70    1.23
   5  -2  -5    7.71    1.72
   5   2  -4   17.31    2.44
   5  -2  -4   16.48    2.35
  -5  -2   4   14.75    2.33
  -5   2   4   16.66    2.21
  -5  -2   4   18.99    2.29
   5  -2  -4   14.04    2.12
  -5   2   4   13.40    2.19
  -5  -2   3   91.36    5.75
  -5  -2   3  110.87    5.33
   5  -2  -3   87.50    5.17
  -5   2   3   88.51    5.42
   5   2  -3   92.69    5.45
  -5   2   3   95.03    5.15
   5  -2  -3   87.34    5.51
  -5  -2   2   24.58    3.07
   5  -2  -2   22.26    2.58
  -5   2   2   24.56    2.55
   5   2  -2   22.37    2.63
  -5   2   2   19.97    2.61
   5  -2  -2   26.88    3.07
  -5  -2   1  125.57    6.87
  -5   2   1  121.63    6.54
   5   2  -1  126.25    6.21
   5  -2  -1  123.52    6.65
  -5  -2   0  160.28    7.81
  -5   2   0  145.43    6.81
  -5   2   0  142.62    7.18
   5   2   0  160.13    6.85
   5  -2   0  153.84    7.46
   5   2   1   17.73    2.20
   5  -2   1   14.53    2.34
  -5  -2  -1   17.20    2.64
   5   2   1   20.66    2.80
  -5   2  -1   17.36    2.34
  -5   2  -1   15.83    2.52
  -5  -2  -2  253.11   10.07
  -5   2  -2  260.19    9.17
  -5   2  -2  248.14    9.87
   5   2   2  279.90    9.09
   5  -2   2  258.89   10.03
   5   2   2  260.31    9.95
  -5  -2  -3   75.21    5.30
  -5   2  -3   71.25    4.55
   5  -2   3   73.39    4.69
  -5   2  -3   59.32    4.76
   5   2   3   70.57    4.24
   5  -2   3   61.33    4.78
   5   2   3   61.81    4.78
  -5  -2  -4   53.22    4.50
  -5   2  -4   52.80    3.79
   5  -2   4   55.62    4.12
  -5   2  -4   45.99    4.24
   5  -2   4   60.48    4.69
   5   2   4   48.84    4.22
   5   2   5    7.91    1.90
   5  -2   5    6.77    1.71
  -5  -2  -5    6.76    1.82
   5  -2   5    6.44    1.42
  -5   2  -5    5.35    1.59
  -5  -2  -6   42.43    4.06
   5  -2   6   50.60    3.88
  -5   2  -6   49.75    4.45
   5  -2   6   47.56    4.25
   5   2   6   48.46    4.22
   5   2   7   15.32    2.53
   5  -2   7   14.98    2.42
  -5  -2  -7   15.94    2.57
   5  -2   7   16.05    2.18
  -5   2  -7   15.10    2.65
  -5  -2  -8   38.91    4.02
   5  -2   8   48.18    3.73
  -5   2  -8   49.99    4.54
   5   2   8   43.49    3.98
  -5  -2  -9   36.40    3.82
  -5   2  -9   39.86    4.25
   5   2   9   45.21    4.14
  -5  -2 -10   25.55    3.24
   5  -2  10   37.36    3.82
  -5   2 -10   29.36    3.68
   5   2  10   34.69    3.68
  -5  -2 -11  100.26    6.46
   5  -2  11  103.56    6.54
   5   2  11   90.70    5.60
  -5   2 -11   97.73    6.68
   5   2  11   94.48    6.09
  -5  -2 -12   53.09    4.76
   5  -2  12   48.29    4.46
   5   2  12   46.70    4.02
  -5   2 -12   47.29    4.74
   5   2  12   55.44    4.69
  -5  -2 -13   67.12    5.37
   5  -2  13   59.32    5.00
   5   2  13   62.64    4.51
  -5   2 -13   68.19    5.63
   5   2  13   60.71    4.93
   5   2  14   16.62    2.64
  -5  -2 -14   12.52    2.49
   5  -2  14   16.80    2.74
   5   2  14   13.59    2.26
  -5   2 -14   11.72    2.60
  -5  -2 -15   69.79    5.54
   5   2  15   69.74    4.90
   5  -2  15   62.11    5.36
  -5   2 -15   62.03    5.57
   5   2  15   70.57    5.39
  -5  -2 -16   33.30    3.91
   5  -2  16   35.88    4.03
   5   2  16   37.50    4.17
  -5   2 -16   32.55    4.06
  -5  -2 -17  219.16   10.27
   5  -2  17  220.80   10.30
   5   2  17  205.11   10.01
  -5   2 -17  220.41   10.91
  -5  -2 -18   41.64    4.44
   5  -2  18   37.42    4.16
   5   2  18   45.95    4.74
  -5   2 -18   41.74    4.72
  -5  -2 -19   39.61    4.40
   5  -2  19   28.44    3.79
   5   2  19   36.14    4.29
  -5   2 -19   31.42    4.09
  -5  -2 -20   32.75    4.06
   5  -2  20   28.89    3.98
   5   2  20   32.61    4.01
  -5   2 -20   32.14    4.34
  -5  -2 -21   20.42    3.18
   5  -2  21   21.25    3.37
   5   2  21   18.25    3.16
  -5   2 -21   22.47    3.76
  -5  -2 -22   24.85    3.61
   5  -2  22   29.06    4.07
   5   2  22   27.29    3.86
  -5   2 -22   27.09    3.93
  -5  -2 -23    0.97    0.98
   5  -2  23    5.44    2.16
  -5   2 -23    4.24    1.76
  -5  -2 -24   22.57    3.45
  -5   3  22    1.64    1.59
  -5  -3  22    1.26    1.43
   5   3 -21    0.24    1.29
  -5   3  21    1.57    1.34
  -5  -3  21    2.71    1.20
   5  -3 -21   -0.17    1.31
  -5  -3  20   74.37    6.44
   5   3 -20   69.97    6.46
  -5   3  20   67.45    6.18
   5  -3 -20   67.35    6.08
   5   3 -19   24.69    3.84
  -5   3  19   29.70    4.08
  -5  -3  19   25.46    3.83
   5  -3 -19   26.10    3.82
   5   3 -18    7.66    2.30
  -5   3  18   10.20    2.40
  -5  -3  18    7.62    2.08
   5  -3 -18   12.14    2.68
  -5  -3  17   50.72    5.06
   5   3 -17   53.26    5.49
  -5   3  17   49.65    5.16
   5  -3 -17   50.72    5.13
   5   3 -16    6.16    2.17
  -5   3  16   10.89    2.59
  -5  -3  16    8.86    2.35
   5  -3 -16    9.36    2.27
   5   3 -15    7.21    2.05
  -5   3  15   11.11    2.42
  -5  -3  15   11.57    2.51
   5  -3 -15   15.67    2.77
   5   3 -14    8.88    2.32
  -5  -3  14    6.38    1.57
  -5   3  14    7.44    2.11
  -5  -3  14    7.90    2.05
   5  -3 -14    7.28    1.79
   5   3 -13   27.55    3.66
   5  -3 -13   22.66    2.96
  -5  -3  13   24.46    3.24
  -5   3  13   21.11    3.24
  -5  -3  13   22.60    3.20
   5  -3 -13   22.21    3.28
   5   3 -12   24.76    3.47
  -5  -3  12   31.69    3.68
  -5  -3  12   30.45    3.66
   5  -3 -12   22.05    3.22
  -5   3  12   29.76    3.64
   5  -3 -12   27.87    3.32
   5   3 -11   24.11    3.40
  -5  -3  11   26.76    3.35
  -5   3  11   25.93    3.37
  -5  -3  11   25.86    3.32
  -5   3  11   26.39    3.18
   5  -3 -11   28.68    3.60
   5  -3 -11   26.32    3.24
   5   3 -10   22.77    3.28
  -5  -3  10   16.72    2.80
   5   3 -10   20.72    3.04
  -5   3  10   20.74    2.99
  -5  -3  10   25.20    3.20
  -5   3  10   24.76    3.16
   5  -3 -10   23.42    3.46
   5  -3 -10   24.61    3.14
   5   3  -9   47.32    4.50
  -5  -3   9   51.86    4.62
  -5  -3   9   47.08    4.32
   5   3  -9   61.24    5.14
  -5   3   9   48.06    4.34
  -5   3   9   48.31    4.42
   5  -3  -9   47.34    4.42
   5  -3  -9   48.10    4.36
  -5  -3   8   33.25    3.75
   5   3  -8   26.74    3.41
  -5  -3   8   31.65    3.40
   5   3  -8   31.52    3.55
   5  -3  -8   29.21    3.48
  -5   3   8   26.07    3.25
  -5   3   8   29.46    3.41
   5  -3  -8   27.10    3.25
   5   3  -7   14.11    2.45
   5  -3  -7    7.16    1.85
   5   3  -7   13.70    2.44
  -5  -3   7   13.57    2.55
  -5   3   7   12.72    2.31
   5  -3  -7   12.80    2.41
  -5  -3   7   15.75    2.38
  -5   3   7   10.53    2.12
   5  -3  -6   20.31    2.81
   5   3  -6   27.34    3.55
  -5  -3   6   22.86    3.12
   5  -3  -6   22.83    2.89
   5   3  -6   28.25    3.31
  -5   3   6   21.43    3.02
   5   3  -5   11.84    2.24
   5  -3  -5   16.78    2.63
   5   3  -5   15.52    2.74
  -5  -3   5   17.54    2.84
   5  -3  -5   15.14    2.38
  -5   3   5   11.34    2.29
   5   3  -4    0.88    1.04
   5  -3  -4    2.08    1.15
   5   3  -4    1.89    1.45
  -5  -3   4   -0.16    1.23
  -5   3   4   -0.30    0.90
   5   3  -3   23.61    3.19
   5  -3  -3   22.42    3.04
  -5  -3   3   16.41    2.70
  -5   3   3   21.92    3.13
   5   3  -2   26.22    3.49
  -5  -3   2   20.89    3.09
   5  -3  -2   13.67    2.66
  -5   3   2   22.75    3.19
   5  -3  -2   26.00    3.39
  -5  -3   1   73.29    5.63
   5  -3  -1   75.41    5.62
  -5   3   1   71.31    5.62
   5   3  -1   75.86    5.74
   5  -3  -1   76.71    5.64
   5   3   0   23.07    3.21
   5  -3   0   17.39    2.80
  -5  -3   0   14.92    2.77
   5  -3   0   17.97    2.80
  -5   3   0   18.01    2.92
   5   3   1    2.41    1.76
  -5  -3  -1    0.98    1.14
   5  -3   1    0.77    0.75
  -5   3  -1    0.34    1.02
   5   3   2    1.15    1.47
  -5  -3  -2   -0.49    1.36
   5  -3   2    2.80    1.41
  -5   3  -2   -0.34    1.35
  -5  -3  -3   55.25    5.01
   5  -3   3   62.30    5.12
  -5   3  -3   54.45    4.95
   5   3   3   57.00    4.99
  -5  -3  -4   49.74    4.82
   5  -3   4   41.33    4.15
  -5   3  -4   49.39    4.68
   5   3   4   49.05    4.67
  -5  -3  -5   37.03    4.18
   5  -3   5   39.36    4.01
  -5   3  -5   42.06    4.52
   5   3   5   41.75    4.25
   5   3   6   21.41    3.27
  -5  -3  -6   20.77    3.23
   5  -3   6   18.00    2.82
  -5   3  -6   18.90    3.11
  -5  -3  -7   44.32    4.66
   5  -3   7   36.05    3.76
  -5   3  -7   41.86    4.53
   5   3   7   44.96    4.58
   5   3   8    5.94    1.82
  -5  -3  -8    7.24    2.33
   5  -3   8   10.75    2.35
   5  -3   8    6.66    1.84
   5   3   8    8.66    2.09
  -5   3  -8    8.14    2.20
   5   3   9   18.85    3.04
  -5  -3  -9   21.69    3.27
   5  -3   9   23.38    3.45
   5  -3   9   17.99    2.78
   5   3   9   21.25    3.06
  -5   3  -9   19.78    3.32
   5   3  10   19.98    3.20
  -5  -3 -10   18.34    3.04
   5  -3  10   18.94    3.18
   5  -3  10   14.73    2.52
   5   3  10   20.59    3.07
  -5   3 -10   21.24    3.32
  -5  -3 -11  111.19    7.47
   5  -3  11   89.16    6.68
   5   3  11   90.26    6.35
  -5   3 -11   95.87    7.06
   5   3  11   98.55    6.88
  -5  -3 -12   30.57    4.10
   5   3  12   33.76    3.91
   5  -3  12   28.21    3.84
  -5   3 -12   35.43    4.47
   5   3  12   35.70    4.23
  -5  -3 -13    2.46    1.18
   5  -3  13    0.34    1.23
   5   3  13   -0.06    1.14
  -5   3 -13    0.26    1.07
  -5  -3 -14    8.03    2.07
   5  -3  14    8.17    2.22
   5   3  14    6.41    2.06
  -5   3 -14    7.80    2.36
  -5  -3 -15    3.61    1.73
   5  -3  15    1.53    1.38
   5   3  15    2.84    1.44
  -5   3 -15    1.69    1.23
  -5  -3 -16   29.67    4.01
   5  -3  16   30.49    4.09
   5   3  16   26.30    3.47
  -5   3 -16   29.66    4.38
  -5  -3 -17    9.45    2.46
   5  -3  17    7.86    1.97
   5   3  17    9.82    2.25
   5   3  17    8.87    2.39
  -5   3 -17    8.90    2.61
  -5  -3 -18    6.66    2.13
   5   3  18    6.50    1.88
   5   3  18    3.39    1.78
   5   4 -14    0.17    1.16
   5  -4 -14    3.77    1.77
  -5   4  14    2.88    1.85
   5  -4 -14    0.12    1.28
   5   4 -13    4.52    1.88
   5  -4 -13    5.43    2.00
  -5  -4  13    2.60    1.50
   5  -4 -13    4.27    1.71
  -5  -4  12   62.47    5.78
   5   4 -12   58.15    5.66
   5  -4 -12   51.10    5.38
   5  -4 -12   54.37    5.38
   5  -4 -11    9.03    2.33
  -5  -4  11   14.02    2.63
  -5   4  11   10.29    2.44
   5   4 -10    4.85    1.76
   5  -4 -10    4.55    1.68
  -5   4  10    5.38    1.81
   5   4  -9   10.25    2.45
   5  -4  -9   10.12    2.53
  -5   4   9   11.09    2.57
   5   4  -8   10.46    2.23
   5  -4  -8   10.04    2.58
  -5   4   8    7.75    2.39
   5   4  -7    7.10    1.82
  -5  -4   7   12.78    2.86
   5  -4  -7   10.22    2.51
  -5   4   7    7.45    2.35
   5   4  -6    2.27    1.61
  -5  -4   6    1.30    1.40
   5  -4  -6    0.38    1.17
  -5   4   6    0.41    1.13
   5   4  -5    4.41    2.01
  -5  -4   5    3.74    1.42
   5  -4  -5    9.39    2.46
  -5   4   5   12.44    2.76
  -5  -4   4   40.30    4.50
   5  -4  -4   42.08    4.83
  -5   4   4   44.84    4.97
   5   4  -4   48.28    5.06
   5   4  -3   11.75    2.56
  -5  -4   3    9.26    2.42
   5  -4  -3   12.05    2.82
  -5   4   3    7.77    2.26
   5   4  -2    3.28    1.30
  -5  -4   2    2.86    1.46
   5  -4  -2    6.22    2.17
  -5   4   2    6.22    2.26
   5   4  -1    6.00    1.85
  -5  -4   1    1.79    1.00
   5  -4  -1   -0.52    1.04
  -5   4   1    2.77    1.64
   5   4   0    0.45    1.54
  -5  -4   0   -1.84    1.70
   5  -4   0    0.41    1.32
  -5   4   0    2.07    1.48
   5   4   1    0.14    1.38
  -5  -4  -1    1.01    1.28
   5  -4   1    2.34    1.49
  -5   4  -1    2.83    2.04
   5   4   2   -0.38    1.29
  -5  -4  -2    2.73    1.78
   5  -4   2    5.11    1.99
   5   4   2   -0.24    1.53
  -5   4  -2    0.70    1.03
   5   4   3    4.46    2.14
  -5  -4  -3    0.48    0.96
   5  -4   3    1.37    1.47
   5   4   3    1.43    1.93
  -5   4  -3    0.83    1.29
   5   4   4   -1.96    1.45
  -5  -4  -4   -0.58    1.19
   5  -4   4   -0.97    1.12
   5   4   4   -1.17    1.51
  -5   4  -4    2.06    1.20
   5   4   5    8.39    2.36
  -5  -4  -5    3.35    1.89
   5  -4   5    5.24    1.93
   5  -4   5    6.42    2.11
   5   4   5    3.47    1.86
  -5   4  -5    3.23    1.93
  -5  -4  -6    2.05    1.36
   5  -4   6    5.79    2.02
   5  -4   6    3.21    1.56
   5   4   6    2.47    1.32
  -5  -4  -7    7.87    2.57
   5  -4   7    6.54    2.05
   5  -4   7    7.50    2.08
   5  -4   8   35.65    4.40
   5  -4   9   17.59    3.19
   5  -4  10    0.34    1.18
   6   0 -28   65.20    6.06
   6   0 -27   -2.75    1.53
  -6   0  26  194.05   10.82
   6   0 -26  184.28   10.06
   6   0 -25    0.64    1.18
  -6   0  25    1.98    1.88
  -6   0  24   58.52    5.85
   6   0 -24   54.31    5.31
   6   0 -23    0.93    1.26
  -6   0  23    0.83    1.02
  -6   0  22   70.71    6.16
   6   0 -22   68.76    5.79
   6   0 -21    0.51    1.10
  -6   0  21   -0.21    1.23
  -6   0  21    1.63    1.66
  -6   0  20   87.16    6.50
  -6   0  20   92.52    7.00
   6   0 -20   87.07    6.43
   6   0 -19   -0.65    1.24
  -6   0  19   -0.40    0.93
  -6   0  19    2.16    1.30
   6   0 -18   15.57    2.54
  -6   0  18   17.46    2.91
  -6   0  18   19.05    3.17
   6   0 -17    0.11    1.00
  -6   0  17    0.93    0.99
  -6   0  17    1.47    1.16
  -6   0  16  130.86    7.76
  -6   0  16  135.16    7.73
   6   0 -16  132.69    7.64
   6   0 -15    0.98    1.05
  -6   0  15   -1.55    1.11
  -6   0  15   -0.76    1.26
  -6   0  14  128.67    7.48
  -6   0  14  126.56    7.31
   6   0 -14  131.37    7.50
   6   0 -13   -0.71    1.13
  -6   0  13   -1.48    0.93
  -6   0  12   72.76    5.57
   6   0 -12   72.27    5.39
   6   0 -11    0.01    1.01
  -6   0  11   -0.32    1.07
  -6   0  10  801.53   20.66
   6   0 -10  817.87   20.25
   6   0  -9    0.83    0.86
  -6   0   9    0.79    0.97
   6   0  -8    4.94    1.52
  -6   0   8    4.80    1.59
   6   0  -7    0.95    1.04
  -6   0   7    1.31    0.99
  -6   0   6  223.04    9.58
   6   0  -6  223.88    9.29
   6   0  -5    0.79    0.79
  -6   0   5    0.03    0.90
  -6   0   5   -0.13    0.63
  -6   0   4  119.06    6.80
  -6   0   4  127.03    6.09
   6   0  -4  121.35    6.62
   6   0  -3    0.95    0.90
  -6   0   3    0.65    0.91
  -6   0   3    0.15    0.78
   6   0  -2    0.22    1.11
  -6   0   2    0.73    0.90
  -6   0   2    0.73    0.76
   6   0  -1   -0.47    1.02
  -6   0   1   -0.14    0.83
  -6   0   1    1.00    0.69
  -6   0   0  378.87   12.58
  -6   0   0  386.90   12.00
   6   0   0  366.62   11.96
   6   0   1    0.72    0.72
  -6   0  -1    0.17    1.16
  -6   0  -1   -0.14    0.90
  -6   0  -2  218.26    9.23
  -6   0  -2  211.30    8.93
   6   0   2  210.11    8.69
   6   0   3    0.50    0.85
  -6   0  -3    1.16    0.90
  -6   0  -3   -0.94    0.92
  -6   0  -4  221.70    9.28
  -6   0  -4  223.36    9.34
   6   0   4  226.21    8.93
   6   0   5    1.10    0.79
  -6   0  -5    0.26    0.76
  -6   0  -5    0.89    1.10
  -6   0  -6   40.40    3.90
  -6   0  -6   43.56    4.14
   6   0   6   37.39    3.53
   6   0   7    0.58    0.67
  -6   0  -7    0.23    0.74
  -6   0  -7   -0.32    0.86
  -6   0  -8   23.80    3.06
   6   0   8   18.85    2.58
  -6   0  -8   20.07    2.83
   6   0   9   -0.42    0.78
  -6   0  -9    1.16    1.07
   6   0   9    0.20    0.70
  -6   0  -9    0.41    1.09
   6   0  10    9.08    1.99
  -6   0 -10    6.18    1.63
   6   0  10    8.83    1.69
   6   0  10    5.76    1.37
  -6   0 -10    5.08    1.98
   6   0  11    0.34    0.57
  -6   0 -11   -0.58    0.75
   6   0  11    0.39    0.80
   6   0  11    0.53    1.18
  -6   0 -11    0.45    0.93
   6   0  12   16.71    2.48
  -6   0 -12   12.69    2.37
   6   0  12   13.97    2.22
   6   0  12   13.29    2.43
  -6   0 -12    9.87    2.34
   6   0  13   -0.32    0.86
  -6   0 -13    1.48    0.76
   6   0  13    0.79    1.13
  -6   0 -13    1.46    1.12
   6   0  14   23.75    2.90
   6   0  14   19.37    2.91
  -6   0 -14   26.08    3.63
   6   0  15   -1.03    1.46
  -6   0 -15    0.12    1.17
   6   0  16   50.24    4.67
  -6   0 -16   41.97    4.80
   6   0  17   -0.34    1.32
  -6   0 -17   -5.05    1.94
   6   0  18   20.18    3.10
  -6   0 -18   17.24    3.09
   6   0  19   -0.35    0.98
  -6   0 -19   -2.85    1.55
   6   0  20   37.95    4.43
  -6   0 -20   29.90    4.22
   6   0  21   -0.17    0.88
  -6   0 -21   -1.46    1.51
   6   0  22  111.27    7.69
  -6   0 -22   96.26    7.61
   6  -1 -26   99.36    7.53
  -6  -1  26   99.72    7.63
   6   1 -26   98.57    7.68
   6  -1 -26   98.66    7.00
   6   1 -25    3.98    1.44
   6  -1 -25    6.61    1.99
  -6  -1  25    4.43    1.92
  -6   1  25    4.48    1.89
  -6  -1  25    6.40    2.13
   6  -1 -25    4.90    1.94
   6   1 -24   18.00    3.31
   6  -1 -24   18.31    3.04
  -6  -1  24   15.35    2.77
  -6   1  24   22.85    3.72
  -6  -1  24   12.78    2.82
   6  -1 -24    9.24    2.21
   6   1 -23    3.42    1.58
   6  -1 -23    6.92    1.98
  -6  -1  23    1.44    0.83
  -6   1  23    4.20    1.74
  -6  -1  23    5.23    1.83
   6  -1 -23    4.99    1.90
  -6  -1  22   29.14    3.79
  -6  -1  22   36.75    4.30
   6  -1 -22   34.12    4.16
  -6   1  22   36.75    4.56
   6   1 -22   42.36    4.85
   6  -1 -22   33.95    3.98
  -6  -1  21   51.95    4.96
   6  -1 -21   57.45    5.37
  -6  -1  21   55.32    5.27
  -6   1  21   56.34    5.52
   6   1 -21   52.19    5.27
   6  -1 -21   52.07    4.84
  -6  -1  20   48.55    4.73
   6  -1 -20   51.62    5.05
  -6  -1  20   50.97    4.95
  -6   1  20   46.35    4.95
   6   1 -20   49.23    5.07
   6  -1 -20   50.66    4.83
   6   1 -19   20.39    3.24
   6  -1 -19   22.47    3.18
  -6  -1  19   17.52    2.97
  -6   1  19   17.28    3.23
  -6  -1  19   20.26    3.13
   6  -1 -19   14.58    2.74
  -6  -1  18  127.38    7.68
   6  -1 -18  111.75    7.28
  -6  -1  18  116.24    7.34
  -6   1  18  120.95    7.77
   6   1 -18  132.60    8.06
   6  -1 -18  132.66    7.67
   6   1 -17   11.38    2.53
   6  -1 -17   11.46    2.29
  -6  -1  17    7.15    1.80
  -6   1  17   12.04    2.57
  -6  -1  17    9.54    2.19
   6   1 -16    5.62    1.91
   6  -1 -16    8.61    2.10
  -6  -1  16    8.75    2.22
  -6   1  16    8.80    2.12
  -6  -1  16    5.66    1.66
  -6  -1  15   58.93    5.06
  -6   1  15   54.32    5.05
  -6  -1  15   54.83    4.70
  -6   1  15   50.73    4.87
   6   1 -15   52.68    4.89
   6  -1 -15   52.80    4.74
   6   1 -14    6.72    2.04
   6  -1 -14    6.73    1.84
  -6  -1  14   12.03    2.43
  -6   1  14    7.96    2.15
  -6   1  14    7.41    1.88
  -6  -1  14    9.77    2.22
   6   1 -13   19.39    3.00
   6  -1 -13   16.50    2.62
  -6  -1  13   18.38    2.80
  -6   1  13   16.86    2.81
  -6   1  13   21.28    3.07
  -6  -1  13   18.21    2.78
  -6  -1  12   39.62    4.19
  -6   1  12   41.35    4.24
  -6  -1  12   37.39    3.87
  -6   1  12   28.97    3.57
   6   1 -12   34.70    3.93
   6  -1 -12   40.98    4.10
  -6  -1  11   27.06    3.36
  -6   1  11   25.80    3.44
  -6   1  11   22.82    3.14
  -6  -1  11   29.46    3.25
   6   1 -11   24.29    3.27
   6  -1 -11   27.64    3.37
  -6  -1  10   89.20    6.19
  -6   1  10   93.00    6.31
  -6  -1  10   91.79    5.63
  -6   1  10   85.78    5.92
   6   1 -10   94.72    6.16
   6  -1 -10   92.47    6.06
  -6  -1   9  178.23    8.73
  -6   1   9  171.41    8.62
  -6  -1   9  188.81    7.99
   6   1  -9  175.65    8.50
   6  -1  -9  170.37    8.30
  -6  -1   8  295.38   11.48
  -6   1   8  289.28   11.31
  -6  -1   8  297.77   10.20
   6   1  -8  279.11   10.89
   6  -1  -8  291.68   11.00
  -6  -1   7  383.66   13.24
  -6   1   7  349.38   12.59
  -6  -1   7  395.42   11.69
   6   1  -7  355.74   12.33
   6  -1  -7  368.49   12.52
   6   1  -6   15.12    2.59
   6  -1  -6   18.08    2.75
  -6  -1   6   15.77    2.54
  -6   1   6   21.70    3.00
  -6  -1   6   18.02    2.39
  -6   1   6   16.49    2.29
  -6  -1   5  106.89    6.59
  -6   1   5   93.76    6.16
  -6  -1   5  118.53    5.81
  -6   1   5  109.85    5.81
   6   1  -5  102.48    6.14
   6  -1  -5  110.76    6.48
  -6  -1   4   92.39    6.06
  -6   1   4   94.75    6.09
  -6   1   4   98.84    5.62
   6   1  -4   99.59    5.99
   6  -1  -4   95.78    6.03
   6   1  -3   19.51    2.60
  -6  -1   3   19.24    2.82
  -6   1   3   18.99    2.74
  -6  -1   3   11.41    2.14
  -6   1   3   16.97    2.43
   6  -1  -3   21.29    2.90
   6   1  -2    0.53    0.73
   6  -1  -2    1.71    1.16
  -6  -1   2    0.98    1.20
  -6   1   2   -0.23    0.92
  -6  -1   2    0.38    0.69
  -6   1   2    2.26    1.34
  -6  -1   1   58.55    4.85
  -6   1   1   64.87    4.89
  -6  -1   1   62.91    4.52
  -6   1   1   60.69    4.61
   6   1  -1   57.52    4.43
   6  -1  -1   54.03    4.46
  -6  -1   0   88.17    5.94
  -6   1   0   88.01    5.72
  -6  -1   0   83.58    5.32
  -6   1   0   77.42    5.27
   6   1   0   86.09    5.43
   6  -1   0   98.76    6.03
   6   1   1    4.53    1.45
   6  -1   1    2.58    1.17
  -6  -1  -1    4.74    1.41
  -6   1  -1    4.12    1.43
  -6  -1  -1    4.09    1.43
  -6   1  -1    0.90    0.97
   6   1   2   14.73    2.26
   6  -1   2   16.35    2.54
  -6  -1  -2   13.28    2.34
  -6   1  -2   19.77    2.72
  -6  -1  -2   15.94    2.53
  -6   1  -2   12.67    2.26
  -6  -1  -3  130.35    7.24
  -6   1  -3  125.83    6.84
  -6  -1  -3  110.10    6.65
  -6   1  -3  114.07    6.72
   6   1   3  132.31    6.54
   6  -1   3  125.47    6.90
  -6  -1  -4   38.16    3.85
  -6   1  -4   34.34    3.48
  -6  -1  -4   31.00    3.56
  -6   1  -4   33.40    3.64
   6   1   4   38.77    3.46
   6  -1   4   35.41    3.67
   6   1   5    0.92    0.65
   6  -1   5    0.33    0.90
  -6  -1  -5    0.23    1.00
  -6   1  -5    0.67    1.09
   6  -1   5    0.19    0.74
  -6  -1  -5   -0.20    0.87
  -6   1  -5   -0.94    0.98
  -6  -1  -6  132.13    7.35
  -6   1  -6  132.86    6.94
   6  -1   6  141.32    6.50
  -6  -1  -6  118.87    7.10
  -6   1  -6  109.03    6.84
   6   1   6  125.08    6.28
   6  -1   6  134.40    7.25
   6   1   7   13.71    2.06
   6  -1   7   11.96    2.16
  -6  -1  -7   11.76    2.31
   6   1   7   11.53    2.15
  -6   1  -7   13.45    2.27
   6  -1   7   12.27    2.04
  -6  -1  -7    9.81    2.22
  -6   1  -7   11.87    2.29
  -6  -1  -8   55.10    4.79
   6  -1   8   64.62    4.48
  -6  -1  -8   48.32    4.75
  -6   1  -8   54.85    4.92
   6   1   8   59.80    4.26
   6  -1   8   59.26    4.85
   6   1   8   57.25    4.65
   6  -1   9   11.38    2.25
   6   1   9    9.06    1.94
  -6  -1  -9   10.87    2.22
   6  -1   9   11.13    2.00
  -6  -1  -9    7.12    2.10
  -6   1  -9   14.14    2.62
  -6  -1 -10   53.18    4.81
   6  -1  10   56.97    4.68
   6  -1  10   62.90    4.61
  -6  -1 -10   59.94    5.21
  -6   1 -10   52.33    5.04
   6  -1  10   61.44    4.93
   6   1  10   66.97    5.00
   6   1  11    5.27    1.57
   6  -1  11    7.52    1.85
  -6  -1 -11    4.72    1.56
   6  -1  11    4.70    1.53
   6  -1  11    4.92    1.48
  -6  -1 -11    7.79    2.22
  -6   1 -11    8.17    2.17
  -6  -1 -12   98.28    6.55
   6  -1  12   94.38    6.17
   6  -1  12  105.53    6.19
  -6  -1 -12  100.93    6.97
  -6   1 -12   92.47    6.75
   6   1  12  110.31    6.47
   6  -1  12  112.75    6.82
  -6  -1 -13  135.58    7.74
   6  -1  13  147.72    7.84
   6  -1  13  152.25    7.64
  -6  -1 -13  137.75    8.50
  -6   1 -13  154.82    8.78
   6   1  13  153.36    7.77
  -6  -1 -14   52.81    4.76
   6  -1  14   59.94    4.97
   6  -1  14   57.48    4.74
   6   1  14   49.65    4.82
  -6  -1 -14   53.72    5.33
  -6   1 -14   51.68    5.14
   6   1  14   54.53    4.53
  -6  -1 -15   64.36    5.30
   6  -1  15   62.74    5.14
   6  -1  15   66.17    5.16
   6   1  15   65.27    5.52
  -6  -1 -15   63.54    5.76
  -6   1 -15   61.75    5.78
   6   1  15   70.02    5.20
  -6  -1 -16    7.43    1.83
   6  -1  16    9.58    2.16
   6  -1  16    4.48    1.63
   6   1  16    3.64    1.44
  -6  -1 -16    8.25    2.16
  -6   1 -16    5.68    1.99
  -6  -1 -17   13.50    2.46
   6  -1  17    6.60    1.79
   6  -1  17   10.04    2.27
   6   1  17    5.22    1.53
  -6  -1 -17    8.92    2.18
  -6   1 -17   12.05    2.64
  -6  -1 -18   52.55    4.84
   6  -1  18   49.03    4.71
   6  -1  18   41.84    4.31
   6   1  18   45.91    4.88
  -6  -1 -18   47.07    5.18
  -6   1 -18   46.01    5.18
   6  -1  19    2.48    1.37
   6  -1  19    6.89    2.06
   6   1  19   -0.10    0.89
  -6  -1 -19   -0.27    1.49
  -6   1 -19    6.26    2.23
   6  -1  20    3.36    1.75
   6  -1  20    0.75    1.12
   6   1  20    6.86    2.19
  -6  -1 -20   -0.14    1.25
  -6   1 -20    7.36    2.24
   6  -1  21    1.49    1.21
   6  -1  21    1.07    1.27
   6   1  21    3.24    1.60
  -6  -1 -21    2.09    1.36
  -6   1 -21    2.49    1.58
   6  -1  22   14.90    2.84
   6  -1  22   18.00    3.03
   6  -1  23   56.63    5.43
   6  -1  23   57.38    5.53
  -6  -2  23   63.84    6.07
  -6   2  23   60.51    6.09
   6   2 -22   26.37    4.08
  -6   2  22   35.44    4.75
  -6  -2  22   30.08    4.09
   6  -2 -22   24.32    3.66
   6   2 -21    2.54    1.51
  -6   2  21   -0.55    1.26
  -6  -2  21    1.92    1.16
   6  -2 -21   -3.15    1.61
  -6  -2  20   63.16    5.55
  -6  -2  20   73.67    6.19
   6  -2 -20   65.50    5.96
   6   2 -20   68.74    6.29
  -6   2  20   65.87    6.12
   6  -2 -20   65.42    5.46
  -6  -2  19   50.86    5.01
  -6  -2  19   57.31    5.48
   6  -2 -19   55.16    5.41
   6   2 -19   44.87    5.10
  -6   2  19   54.59    5.41
   6  -2 -19   52.18    4.84
   6   2 -18    9.73    2.40
   6  -2 -18    6.67    1.93
  -6  -2  18   10.12    2.34
  -6   2  18    8.46    2.27
  -6  -2  18    5.96    2.01
   6  -2 -18    5.38    2.05
   6   2 -17   11.48    2.60
   6  -2 -17    8.89    2.05
  -6  -2  17    7.86    2.02
  -6   2  17    4.17    1.76
  -6  -2  17    7.18    1.91
   6  -2 -17    4.42    1.48
  -6  -2  16  172.22    9.06
  -6  -2  16  190.33    9.54
   6  -2 -16  175.45    9.43
   6   2 -16  186.75    9.91
  -6   2  16  176.49    9.51
   6  -2 -16  169.63    8.75
   6   2 -15    5.75    1.82
   6  -2 -15    6.33    1.81
  -6  -2  15    5.66    1.80
  -6   2  15    8.77    2.42
  -6  -2  15    4.54    1.73
   6  -2 -15    5.92    1.85
   6   2 -14   23.52    3.46
   6  -2 -14   21.89    3.03
  -6  -2  14   18.14    2.92
  -6   2  14   24.94    3.44
  -6  -2  14   31.50    3.84
   6  -2 -14   18.58    3.03
   6   2 -13   30.06    3.77
  -6  -2  13   25.35    3.43
  -6   2  13   31.62    3.80
  -6  -2  13   33.39    3.82
   6  -2 -13   26.91    3.52
   6  -2 -13   29.03    3.50
  -6  -2  12   50.96    4.83
  -6  -2  12   64.94    5.15
   6  -2 -12   53.70    4.94
  -6   2  12   63.72    5.32
   6   2 -12   56.17    5.16
   6  -2 -12   55.65    4.89
  -6  -2  11   86.13    6.26
  -6  -2  11   88.25    5.98
   6  -2 -11   88.47    6.19
  -6   2  11   87.16    6.18
   6   2 -11   81.60    6.13
   6  -2 -11   85.06    5.93
  -6  -2  10   62.46    5.36
   6  -2 -10   50.76    4.75
  -6  -2  10   64.51    5.00
  -6   2  10   69.03    5.41
   6   2 -10   49.21    4.75
   6  -2 -10   56.79    4.86
  -6  -2   9   71.48    5.68
   6  -2  -9   73.01    5.52
  -6  -2   9   85.62    5.60
  -6   2   9   76.00    5.49
   6   2  -9   77.80    5.82
   6  -2  -9   73.26    5.57
  -6  -2   8   32.08    3.81
   6  -2  -8   30.30    3.60
  -6  -2   8   36.03    3.54
  -6   2   8   31.07    3.56
   6   2  -8   29.41    3.57
   6  -2  -8   33.29    3.70
  -6  -2   7   26.16    3.44
  -6   2   7   34.14    3.63
  -6   2   7   30.67    3.28
   6   2  -7   32.93    3.71
   6  -2  -7   29.53    3.55
  -6  -2   6   50.87    4.79
  -6   2   6   62.38    4.72
  -6   2   6   57.48    4.56
   6   2  -6   44.87    4.26
   6  -2  -6   53.32    4.72
  -6  -2   5  232.78   10.40
  -6   2   5  235.87    9.59
   6   2  -5  240.58    9.99
   6  -2  -5  226.75   10.01
  -6  -2   4   46.98    4.56
  -6   2   4   54.18    4.57
   6   2  -4   57.36    4.67
   6  -2  -4   54.03    4.71
  -6  -2   3   51.54    4.81
  -6   2   3   55.41    4.60
   6   2  -3   55.14    4.55
   6  -2  -3   52.94    4.71
  -6  -2   2   32.39    3.85
  -6   2   2   27.20    3.35
  -6   2   2   28.61    3.42
   6   2  -2   27.41    3.23
   6  -2  -2   31.55    3.70
  -6  -2   1   28.70    3.67
  -6   2   1   31.99    3.52
  -6   2   1   30.09    3.55
   6   2  -1   28.22    3.15
   6  -2  -1   28.53    3.56
  -6  -2   0   31.27    3.75
  -6   2   0   30.47    3.42
  -6   2   0   29.34    3.60
   6   2   0   35.35    3.49
   6  -2   0   33.72    3.85
   6   2   1   13.59    2.13
   6  -2   1   10.87    2.11
  -6  -2  -1    8.27    2.15
   6   2   1   11.30    2.26
  -6   2  -1    9.46    2.13
  -6   2  -1    9.20    2.13
   6  -2   2    1.19    1.11
  -6  -2  -2    1.92    1.41
   6   2   2    0.51    1.22
  -6   2  -2    3.27    1.24
  -6   2  -2    1.07    0.94
   6  -2   3   11.24    2.43
   6   2   3    7.99    2.03
  -6  -2  -3    9.39    2.19
   6  -2   3    6.60    1.68
  -6   2  -3    8.05    2.21
  -6  -2  -4   45.57    4.61
  -6   2  -4   39.05    4.31
   6  -2   4   50.72    4.76
   6   2   4   43.81    4.36
   6   2   5   10.27    2.26
   6  -2   5   10.88    2.38
  -6  -2  -5   10.68    2.31
  -6   2  -5   11.77    2.45
   6   2   6   12.50    2.41
   6  -2   6   13.41    2.71
  -6  -2  -6   11.48    2.51
  -6   2  -6   11.46    2.51
   6   2   7    2.14    1.42
   6  -2   7    1.71    1.25
  -6  -2  -7    0.27    0.85
  -6   2  -7    2.56    1.36
   6   2   8   10.43    2.24
   6  -2   8   13.36    2.64
  -6  -2  -8   10.90    2.42
  -6   2  -8   12.11    2.55
  -6  -2  -9  149.84    8.53
  -6   2  -9  140.50    8.54
   6   2   9  159.93    8.46
  -6  -2 -10   43.99    4.64
   6  -2  10   45.61    4.59
  -6   2 -10   42.52    4.73
   6   2  10   45.15    4.53
  -6  -2 -11  134.00    8.22
   6  -2  11  143.72    8.23
   6   2  11  154.17    7.67
  -6   2 -11  154.97    9.09
   6   2  11  148.74    8.18
  -6  -2 -12   60.45    5.48
   6  -2  12   49.38    4.83
  -6   2 -12   55.63    5.57
   6   2  12   54.04    4.96
  -6  -2 -13   30.15    3.97
   6   2  13   28.29    3.77
   6  -2  13   29.74    3.95
  -6   2 -13   23.93    3.67
  -6  -2 -14   44.59    4.75
   6  -2  14   47.75    4.88
  -6   2 -14   48.02    5.33
   6   2  14   42.28    4.44
  -6  -2 -15  134.25    8.40
   6  -2  15  135.35    8.33
  -6   2 -15  150.59    9.32
   6   2  15  126.86    7.81
   6   2  16   16.83    2.97
  -6  -2 -16   13.94    2.86
   6  -2  16   17.47    3.13
   6   2  16   17.29    3.16
  -6   2 -16   13.04    3.01
  -6  -2 -17   17.37    3.05
   6  -2  17   10.32    2.71
   6   2  17   15.56    3.17
  -6   2 -17    9.99    2.65
  -6  -2 -18   21.00    3.55
   6  -2  18   15.20    2.94
  -6  -2 -19    1.91    1.26
  -6  -2 -20    4.53    1.95
  -6  -3  18   37.08    4.59
  -6   3  18   37.25    4.84
   6   3 -17   16.95    3.39
   6  -3 -17   14.67    3.12
  -6   3  17   18.86    3.29
  -6  -3  17   16.75    3.16
   6   3 -16    5.51    1.60
   6  -3 -16    9.45    2.45
  -6   3  16    4.77    1.48
  -6  -3  16   14.26    2.87
  -6  -3  15   55.97    5.38
   6  -3 -15   61.03    5.75
   6   3 -15   55.24    5.51
  -6   3  15   59.33    5.85
   6   3 -14   15.59    3.11
   6  -3 -14   13.49    2.83
   6  -3 -14   16.62    2.84
  -6  -3  14   11.83    2.53
  -6   3  14   13.54    2.90
  -6  -3  14   10.36    2.32
   6   3 -13    7.98    2.13
   6  -3 -13   12.15    2.67
   6  -3 -13   14.46    2.58
  -6  -3  13   13.85    2.69
  -6   3  13   15.41    2.87
  -6  -3  13    8.89    2.11
  -6  -3  12   34.90    4.16
  -6  -3  12   36.57    4.17
   6  -3 -12   35.62    4.16
   6   3 -12   33.20    4.30
  -6   3  12   33.75    4.17
   6  -3 -12   36.07    4.24
  -6  -3  11   64.46    5.65
   6  -3 -11   58.29    5.41
   6   3 -11   70.46    5.99
  -6   3  11   69.00    5.69
   6  -3 -11   68.86    5.67
   6   3 -10   24.07    3.54
   6  -3 -10   19.14    3.08
  -6  -3  10   22.02    3.24
   6   3 -10   23.55    3.42
   6  -3 -10   20.34    3.20
   6   3  -9    5.97    1.68
   6  -3  -9    3.21    1.50
  -6  -3   9    2.78    1.43
   6   3  -9    3.55    1.76
   6  -3  -9    5.78    1.75
   6   3  -8    6.50    1.94
   6  -3  -8    7.52    1.93
  -6  -3   8    4.70    1.56
   6   3  -8    3.79    1.84
   6  -3  -8    5.55    1.73
  -6   3   8    4.38    1.42
   6   3  -7   13.60    2.58
   6  -3  -7   14.07    2.65
   6   3  -7   17.93    3.15
  -6  -3   7   13.35    2.62
  -6   3   7   11.20    2.38
   6   3  -6   12.45    2.53
   6  -3  -6   14.91    2.88
   6   3  -6   14.83    2.91
  -6  -3   6   13.05    2.71
  -6   3   6   11.61    2.39
   6  -3  -5    0.82    1.12
   6   3  -5   -1.10    1.75
  -6  -3   5    2.34    1.49
   6  -3  -4    9.51    2.10
   6   3  -4    8.43    2.06
  -6  -3   4    8.44    2.24
  -6   3   4    6.82    2.01
  -6  -3   3   39.40    4.56
   6  -3  -3   39.65    4.48
  -6   3   3   40.52    4.42
   6  -3  -3   49.39    4.95
   6   3  -3   50.04    5.03
  -6  -3   2   38.88    4.49
   6  -3  -2   33.45    4.07
  -6   3   2   35.33    4.11
   6  -3  -2   41.98    4.59
   6   3  -2   41.14    4.68
  -6  -3   1   44.29    4.91
   6   3  -1   32.40    4.08
   6  -3  -1   29.44    3.84
   6  -3  -1   23.17    3.59
  -6   3   1   23.78    3.48
  -6  -3   0   53.50    5.36
   6  -3   0   54.42    5.09
  -6   3   0   62.42    5.62
   6   3   0   69.65    5.97
   6  -3   0   67.34    5.80
   6   3   1   11.70    2.70
   6  -3   1   10.20    2.38
  -6  -3  -1    6.97    2.13
   6  -3   1   11.27    2.39
  -6   3  -1    6.24    1.98
   6   3   2   23.01    3.58
  -6  -3  -2   26.26    3.73
   6  -3   2   21.55    3.24
  -6   3  -2   23.48    3.55
   6   3   3   20.25    3.31
  -6  -3  -3   24.61    3.69
   6  -3   3   16.38    2.90
  -6   3  -3   22.73    3.44
   6   3   4    9.96    2.36
  -6  -3  -4   19.00    3.45
   6  -3   4   12.52    2.72
  -6   3  -4   13.73    3.01
  -6  -3  -5   31.55    4.20
   6  -3   5   26.20    3.48
  -6   3  -5   35.77    4.43
   6   3   5   39.76    4.57
   6   3   6    2.53    1.86
  -6  -3  -6    3.08    1.55
  -6   3  -6   -0.42    1.20
   6   3   7    2.86    1.80
  -6  -3  -7    1.48    1.46
  -6   3  -7    4.21    1.92
   6   3   8   13.62    2.93
  -6  -3  -8   15.96    3.09
   6  -3   8   14.35    2.77
   6   3   8   10.71    2.31
  -6   3  -8   13.81    3.07
   6   3   9   20.91    3.54
  -6  -3  -9   30.86    4.27
   6  -3   9   22.67    3.70
   6   3   9   14.36    2.76
  -6   3  -9   11.62    2.62
  -6  -3 -10   35.86    4.62
   6  -3  10   37.42    4.61
   6   3  10   26.27    3.62
   6   3  10   44.30    4.88
  -6   3 -10   30.69    4.34
  -6  -3 -11   53.65    5.63
   6  -3  11   50.21    5.23
   6   3  11   54.73    5.10
  -6   3 -11   49.55    5.49
   6   3  11   53.67    5.43
   6   3  12   67.89    5.72
   6   3  13   13.19    2.71
  -7   0  22   81.14    6.90
   7   0 -22   82.03    6.85
   7   0 -21    0.21    1.09
  -7   0  21    1.56    1.70
  -7   0  20  137.98    8.87
   7   0 -20  124.18    8.31
   7   0 -19   -0.38    1.31
  -7   0  19    0.55    0.99
  -7   0  18   76.72    6.44
   7   0 -18   75.21    6.30
   7   0 -17   -1.05    1.31
  -7   0  17   -0.67    1.09
  -7   0  16   33.22    4.16
   7   0 -16   34.04    4.21
   7   0 -15   -0.78    1.09
  -7   0  15    1.33    1.29
  -7   0  14   74.53    6.18
   7   0 -14   74.21    6.10
   7   0 -13   -0.61    1.31
  -7   0  13    1.90    1.58
  -7   0  12   45.94    4.87
   7   0 -12   47.99    4.78
   7   0 -11   -1.19    0.95
  -7   0  11    0.03    0.97
   7   0 -10    1.30    1.12
  -7   0  10    1.83    1.08
   7   0  -9   -0.47    1.33
  -7   0   9    1.42    1.52
   7   0  -8    6.40    1.99
  -7   0   8    9.86    2.35
   7   0  -7    0.28    0.84
  -7   0   7    1.01    0.92
  -7   0   6   28.38    3.67
   7   0  -6   27.09    3.55
   7   0  -5    0.66    1.09
  -7   0   5   -3.44    1.49
  -7   0   4   75.95    6.01
   7   0  -4   68.87    5.46
   7   0  -3   -0.34    0.90
  -7   0   3   -0.48    0.83
  -7   0   2   34.22    4.03
   7   0  -2   29.18    3.56
   7   0  -1    0.57    1.08
  -7   0   1    1.92    1.15
  -7   0   1   -0.77    0.79
  -7   0   0   64.82    5.47
  -7   0   0   52.44    4.62
   7   0   0   61.72    5.12
   7   0   1    0.83    0.78
  -7   0  -1    0.23    1.36
  -7   0  -1   -0.46    0.96
   7   0   2   19.98    2.95
  -7   0  -2   20.54    3.16
  -7   0  -2   18.36    2.79
   7   0   3    0.35    0.95
  -7   0  -3   -0.52    0.90
  -7   0  -4  139.52    8.05
  -7   0  -4  117.76    7.37
   7   0   4  133.71    7.45
   7   0   5    0.63    0.92
  -7   0  -5    0.34    0.95
  -7   0  -5   -0.84    1.41
  -7   0  -6   29.91    3.73
  -7   0  -6   24.08    3.46
   7   0   6   30.10    3.54
  -7   0  -7    0.23    1.19
  -7   0  -7   -0.45    0.94
   7   0   8   15.33    2.57
  -7   0  -8   18.44    3.05
  -7   0  -8   12.59    2.72
   7   0   9    1.45    1.31
  -7   0  -9    1.69    1.15
  -7   0  -9    0.60    1.41
   7   0  10   21.89    3.02
  -7   0 -10   23.08    3.31
   7   0  10   25.99    3.44
  -7   0 -10   19.68    3.37
   7   0  11   -2.53    1.23
  -7   0 -11    2.35    1.37
   7   0  11    1.67    1.15
  -7   0 -11    1.23    1.17
   7   0  12   44.82    4.54
  -7   0 -12   43.50    4.87
   7   0  12   49.86    4.63
   7   0  13   -1.03    1.38
  -7   0 -13   -0.04    1.15
  -7   0 -14   32.91    4.52
   7   0  14   30.47    3.84
   7   0  15    1.35    1.26
  -7   0 -15    3.46    1.67
   7   0  16   98.94    7.15
  -7   0 -16   91.24    7.36
   7   0  17    0.99    1.36
  -7  -1  23   23.02    3.77
   7  -1 -22   16.00    3.18
  -7  -1  22   15.91    3.06
   7  -1 -21   19.37    3.33
  -7  -1  21   14.88    2.99
  -7  -1  21   14.78    3.14
   7   1 -20    5.29    1.74
   7  -1 -20    8.96    2.23
  -7  -1  20    7.30    2.25
  -7  -1  20    8.42    2.20
  -7  -1  19  100.06    7.38
  -7  -1  19   91.66    7.04
   7   1 -19  109.15    7.85
   7  -1 -19  107.96    7.56
  -7  -1  18   33.75    4.31
  -7  -1  18   36.53    4.46
   7   1 -18   36.93    4.66
   7  -1 -18   36.99    4.44
   7   1 -17    2.54    1.29
   7  -1 -17    3.99    1.58
  -7  -1  17    4.53    1.39
  -7  -1  17    1.93    1.05
  -7  -1  16  117.33    7.88
  -7  -1  16  106.37    7.28
   7   1 -16  109.79    7.71
   7  -1 -16  115.17    7.62
   7   1 -15   15.34    2.88
   7  -1 -15   15.69    2.89
  -7  -1  15   17.69    3.20
  -7   1  15   13.85    2.85
  -7  -1  15   22.05    3.44
   7   1 -14   16.07    2.91
   7  -1 -14   17.90    2.95
  -7  -1  14   15.41    2.89
  -7   1  14   17.10    3.09
  -7  -1  14   14.83    2.78
   7   1 -13   14.63    2.89
   7  -1 -13   13.80    2.76
  -7  -1  13   18.90    3.21
  -7   1  13   17.95    3.20
  -7  -1  13   16.97    2.93
  -7  -1  12   62.00    5.61
  -7   1  12   74.29    6.17
  -7  -1  12   62.65    5.30
   7   1 -12   65.43    5.70
   7  -1 -12   69.17    5.79
   7   1 -11   13.58    2.57
   7  -1 -11   11.42    2.39
  -7  -1  11    7.59    1.98
  -7   1  11   14.84    2.89
  -7  -1  11    9.76    2.29
  -7   1  10   36.69    4.43
  -7  -1  10   30.00    3.82
  -7  -1  10   37.51    3.95
   7   1 -10   39.30    4.31
   7  -1 -10   36.33    4.14
  -7  -1   9   44.37    4.78
  -7   1   9   56.93    5.36
   7   1  -9   52.05    4.94
   7  -1  -9   60.21    5.30
  -7  -1   8   25.56    3.64
  -7   1   8   28.25    3.71
   7   1  -8   30.53    3.81
   7  -1  -8   30.93    3.82
  -7  -1   7  109.68    7.46
  -7   1   7  104.01    7.17
   7   1  -7  101.51    6.84
   7  -1  -7  115.68    7.37
   7   1  -6   15.77    2.72
   7  -1  -6   17.65    2.89
  -7  -1   6   17.07    2.92
  -7   1   6   21.13    3.29
   7   1  -5    7.08    2.03
   7  -1  -5    5.90    1.88
  -7  -1   5    8.21    2.01
  -7   1   5    9.56    2.28
  -7  -1   4   83.02    6.52
  -7   1   4   84.95    6.31
   7   1  -4   81.84    5.95
   7  -1  -4   79.91    6.07
   7   1  -3    0.43    0.82
   7  -1  -3    1.08    0.89
  -7  -1   3    1.11    1.18
  -7   1   3   -0.42    1.17
  -7   1   3    0.49    1.05
   7   1  -2    0.98    1.08
   7  -1  -2    1.99    1.27
  -7  -1   2    1.32    1.34
  -7   1   2    0.63    0.81
  -7   1   2    0.83    0.79
   7   1  -1   11.21    2.23
   7  -1  -1   10.26    2.32
  -7  -1   1    8.98    2.25
  -7   1   1    9.19    2.21
  -7   1   1    9.52    2.13
   7  -1   0   25.63    3.35
  -7  -1   0   26.36    3.61
  -7   1   0   27.13    3.50
  -7  -1   0   21.05    2.98
   7   1   0   26.77    3.33
  -7   1   0   27.02    3.46
  -7  -1  -1   93.85    6.74
  -7   1  -1   88.22    6.21
  -7  -1  -1   65.84    5.45
  -7   1  -1   78.13    5.79
   7   1   1   72.82    5.48
   7  -1   1   87.96    6.33
  -7  -1  -2   33.23    4.12
  -7   1  -2   35.12    4.00
  -7  -1  -2   24.70    3.41
   7   1   2   28.65    3.35
  -7   1  -2   24.40    3.36
   7  -1   2   38.83    4.30
   7   1   3   24.42    3.08
  -7  -1  -3   26.31    3.65
  -7   1  -3   22.62    3.16
  -7  -1  -3   19.14    3.07
  -7   1  -3   19.77    3.07
   7  -1   3   27.93    3.67
  -7  -1  -4   25.95    3.73
   7   1   4   22.08    2.96
   7  -1   4   17.80    2.87
  -7   1  -4   19.81    2.92
  -7  -1  -4   15.91    2.73
  -7   1  -4   13.14    2.37
  -7  -1  -5   69.11    5.86
  -7   1  -5   67.69    5.37
  -7  -1  -5   40.41    4.51
  -7   1  -5   46.45    4.83
   7   1   5   57.06    4.72
   7  -1   5   61.52    5.30
   7  -1   6    3.82    1.55
  -7  -1  -6    4.45    1.90
   7   1   6    1.30    1.08
  -7  -1  -6    3.09    1.44
  -7   1  -6    0.48    1.00
  -7  -1  -7   57.76    5.36
  -7  -1  -7   41.40    4.57
  -7   1  -7   42.21    4.76
   7  -1   7   52.14    4.89
   7   1   7   43.65    4.46
   7  -1   8    0.60    1.24
   7   1   8   -0.92    1.21
  -7  -1  -8    0.31    1.07
  -7  -1  -8    0.50    0.99
  -7   1  -8    0.22    1.21
  -7  -1  -9   37.76    4.26
   7  -1   9   28.81    3.66
  -7   1  -9   33.17    4.28
  -7  -1  -9   24.59    3.68
   7  -1   9   35.37    4.10
   7   1   9   35.23    3.96
   7   1  10   16.32    2.83
   7  -1  10   12.32    2.45
  -7  -1 -10   18.58    3.12
   7  -1  10   16.46    2.83
  -7  -1 -10    8.81    2.25
  -7   1 -10   12.56    2.78
   7   1  11   15.61    2.78
   7  -1  11   10.97    2.45
  -7  -1 -11    8.58    2.38
   7  -1  11    9.62    2.43
  -7  -1 -11    8.96    2.42
  -7   1 -11    9.61    2.51
  -7  -1 -12   60.16    5.53
   7  -1  12   52.40    4.93
  -7  -1 -12   48.09    5.21
  -7   1 -12   51.95    5.43
   7   1  12   58.09    5.08
   7  -1  12   52.83    5.09
  -7  -1 -13   14.75    3.06
   7  -1  13   13.32    2.52
   7   1  13    7.61    2.04
  -7  -1 -13   10.25    2.63
  -7   1 -13    6.29    2.03
  -7  -1 -14   13.42    2.74
   7  -1  14   12.42    2.52
   7   1  14   12.49    2.79
  -7  -1 -14    8.17    2.09
  -7   1 -14    8.56    2.66
  -7  -1 -15    1.06    0.88
   7  -1  15    3.94    1.80
   7   1  15    1.54    1.04
  -7  -1 -15    2.13    1.50
  -7   1 -15    3.08    1.95
  -7  -1 -16   16.76    3.02
   7  -1  16   15.61    2.88
   7  -2 -19    7.58    2.24
  -7  -2  19    6.03    2.22
  -7  -2  19    6.16    1.89
   7  -2 -18   15.31    2.73
  -7  -2  18   16.86    3.21
  -7   2  18   18.19    3.47
  -7  -2  18   21.15    3.36
   7  -2 -17    3.15    1.49
  -7  -2  17    2.27    1.11
  -7   2  17    3.21    1.23
  -7  -2  17    0.07    1.25
   7   2 -16    0.60    0.94
   7  -2 -16   -0.07    1.03
  -7  -2  16   -0.73    1.12
  -7   2  16    1.91    0.96
  -7  -2  16   -1.65    1.17
   7   2 -15    1.25    1.35
   7  -2 -15    4.58    1.49
  -7  -2  15    5.79    1.75
  -7   2  15    3.54    1.53
  -7  -2  15    0.01    1.01
   7   2 -14    8.43    2.44
   7  -2 -14    5.52    1.85
  -7  -2  14    8.15    2.22
  -7   2  14    1.42    1.16
  -7  -2  14    5.95    1.84
  -7  -2  13   34.21    4.34
  -7   2  13   44.05    4.86
   7   2 -13   39.53    4.65
   7  -2 -13   31.95    4.10
   7   2 -12    4.37    1.84
   7  -2 -12    3.20    1.53
  -7  -2  12    6.20    2.17
  -7   2  12   -0.40    1.20
  -7  -2  11   76.07    6.40
  -7   2  11   72.76    6.06
   7   2 -11   76.00    6.35
   7  -2 -11   71.47    6.01
  -7  -2  10   49.32    5.20
   7   2 -10   50.65    5.07
   7  -2 -10   48.69    4.93
  -7  -2   9   60.80    5.78
   7   2  -9   49.65    5.01
   7  -2  -9   49.27    4.97
  -7  -2   8   62.47    5.83
   7   2  -8   64.96    5.65
   7  -2  -8   71.94    5.99
  -7  -2   7  219.42   11.01
   7   2  -7  218.49   10.41
   7  -2  -7  229.71   10.89
   7   2  -6   17.27    3.09
   7  -2  -6   15.11    2.76
  -7  -2   6   15.96    3.03
   7   2  -5    2.20    1.02
   7  -2  -5    3.45    1.73
  -7  -2   5    4.25    1.62
  -7  -2   4   66.56    6.08
   7   2  -4   83.32    6.11
   7  -2  -4   76.55    6.16
   7   2  -3    7.67    2.05
   7  -2  -3    7.71    2.17
  -7  -2   3   12.76    2.72
  -7   2   3   11.45    2.32
   7   2  -2   -0.17    1.05
   7  -2  -2    1.76    1.18
  -7  -2   2    2.86    1.85
  -7   2   2    1.16    1.14
  -7   2   2   -1.16    1.06
  -7  -2   1   41.26    4.73
  -7   2   1   37.79    4.17
   7   2  -1   33.07    3.79
  -7   2   1   27.13    3.68
   7  -2  -1   40.39    4.55
   7  -2   0    4.65    1.80
  -7  -2   0    3.58    1.75
   7   2   0    2.08    1.43
  -7   2   0    3.53    1.64
  -7  -2  -1   60.80    5.67
  -7   2  -1   52.49    5.18
   7  -2   1   63.80    5.73
   7   2   1   64.59    5.75
  -7  -2  -2   53.83    5.39
  -7   2  -2   34.54    4.26
   7  -2   2   50.37    5.18
   7   2   2   39.02    4.40
   7  -2   3    0.62    1.00
   7   2   3    2.23    1.60
  -7  -2  -3   -0.21    0.98
  -7   2  -3   -0.45    1.11
   7  -2   4   22.89    3.58
   7   2   4   21.51    3.54
  -7  -2  -4   20.87    3.48
  -7   2  -4   14.06    2.87
   7   2   5   23.89    3.45
   7  -2   5   17.64    3.13
  -7  -2  -5   20.73    3.36
  -7   2  -5   17.53    3.18
   7   2   6   24.06    3.56
   7  -2   6   24.09    3.60
  -7  -2  -6   29.22    4.01
  -7   2  -6   17.72    3.13
  -7  -2  -7   76.27    6.51
  -7   2  -7   53.49    5.47
   7   2   7   67.83    5.89
   7  -2   7   60.92    5.76
   7  -2   8    0.40    1.15
  -7  -2  -8    0.32    0.95
  -7   2  -8   -2.64    1.58
  -7  -2  -9   36.77    4.54
   7   2   9   24.22    3.51
   7  -2   9   29.35    3.95
  -7   2  -9   19.82    3.39
  -7  -2 -10   37.60    4.84
   7   2  10   32.02    4.09
   7  -2  10   33.05    4.27
  -7   2 -10   32.52    4.49
  -7  -2 -11   46.43    5.15
   7  -2  11   40.68    4.84
  -7  -2 -11   43.92    5.12
   7   2  11   55.94    5.49
   7   2  12    0.91    1.64
  -7  -2 -12    0.82    1.06
   7  -2  12    3.29    1.68
   7   2  13   72.29    6.25
   7  -3  -4   17.73    3.20
   7  -3  -3   68.61    6.16
  -7   3   3   75.73    6.38
   7  -3  -2  100.68    7.38
  -7   3   2   95.49    7.24
   7  -3  -1   20.82    3.40
  -7   3   1   19.06    3.22
  -7   3   0    6.59    2.26
  -7   3  -1    0.53    1.37
  -8   0  12   41.10    5.10
   8   0 -12   35.00    4.60
   8   0 -11   -0.16    1.04
  -8   0  11   -0.14    1.12
  -8   0  10   75.49    6.66
   8   0 -10   77.89    6.57
   8   0  -9   -0.18    1.10
  -8   0   9    0.73    1.73
  -8   0   8   29.30    4.06
   8   0  -8   32.61    4.15
   8   0  -7    0.13    0.90
  -8   0   7   -7.89    2.30
  -8   0   6  152.76    9.39
   8   0  -6  134.52    8.50
   8   0  -5   -0.59    1.01
  -8   0   5   -0.04    1.04
  -8   0   4  104.13    7.67
   8   0  -4   98.84    7.26
   8   0  -3   -0.47    1.31
  -8   0   3   -2.29    1.43
   8   0  -2    0.45    0.90
  -8   0   2    0.25    1.16
   8   0  -1    0.19    1.00
  -8   0   1    0.72    0.96
   8   0   0    4.34    1.53
  -8   0   0    7.48    2.29
   8   0   1    2.00    1.54
  -8   0  -1    0.79    1.01
   8   0   2    6.46    2.19
  -8   0  -2    9.37    2.32
   8   0   3    2.31    1.64
  -8   0  -3    3.58    1.70
  -8   0  -3    0.39    1.46
   8   0   4    0.70    0.93
  -8   0  -4    1.98    1.46
  -8   0  -4    0.40    1.11
   8   0   5    1.48    1.16
  -8   0  -5   -0.70    1.32
  -8   0  -5   -2.34    1.50
  -8   0  -6   76.50    6.50
  -8   0  -6   56.81    5.77
   8   0   6   80.37    6.31
   8   0   7   -0.38    0.95
  -8   0  -7    1.40    1.28
  -8   0  -7    1.18    1.11
  -8   0  -8  149.31    8.98
  -8   0  -8   94.61    7.67
   8   0   8  127.39    7.98
   8   0   9   -0.28    1.03
  -8   0  -9   -4.50    1.91
   8   1 -11   20.21    3.39
  -8   1  11   28.70    4.18
  -8  -1  10   44.24    5.27
  -8   1  10   45.12    5.19
   8   1 -10   45.13    4.97
   8  -1 -10   47.04    5.19
   8   1  -9   13.31    2.58
   8  -1  -9   12.38    2.74
  -8  -1   9   18.16    3.31
  -8   1   9   12.57    2.83
   8   1  -8    5.04    1.72
   8  -1  -8    4.56    1.62
  -8  -1   8    9.93    2.60
  -8   1   8    9.32    2.47
   8   1  -7   19.93    3.34
   8  -1  -7   23.45    3.67
  -8  -1   7   23.36    3.95
  -8   1   7   18.32    3.32
   8  -1  -6   25.91    3.84
  -8  -1   6   31.45    4.44
  -8   1   6   28.42    4.05
   8   1  -6   34.83    4.34
  -8  -1   5   37.69    4.76
  -8   1   5   40.94    4.86
   8   1  -5   42.02    4.66
   8  -1  -5   39.79    4.67
   8   1  -4   23.19    3.57
   8  -1  -4   18.98    3.24
  -8  -1   4   24.38    3.94
  -8   1   4   29.70    4.12
   8   1  -3    5.87    1.74
   8  -1  -3    7.13    2.07
  -8  -1   3    8.20    2.48
  -8   1   3    7.96    2.31
   8   1  -2    3.10    1.31
   8  -1  -2    5.83    1.76
  -8  -1   2    7.92    2.15
  -8   1   2    7.93    2.33
   8   1  -1    4.46    1.62
   8  -1  -1    7.54    2.07
  -8  -1   1    8.60    2.65
  -8   1   1    9.42    2.35
  -8  -1   0   55.26    5.70
  -8   1   0   61.43    5.72
   8   1   0   50.93    5.06
   8  -1   0   54.11    5.48
   8   1   1   12.62    2.59
   8  -1   1   11.52    2.67
  -8  -1  -1   15.51    3.03
  -8   1  -1    7.65    2.23
  -8   1  -1    8.37    2.28
  -8  -1  -2   44.86    5.10
  -8   1  -2   47.84    4.94
  -8   1  -2   27.82    3.97
   8   1   2   47.82    4.75
   8  -1   2   45.66    4.95
   8   1   3   19.15    3.09
   8  -1   3   21.27    3.64
  -8  -1  -3   19.44    3.46
  -8   1  -3   14.01    2.96
   8  -1   4    7.60    2.23
  -8  -1  -4    9.35    2.52
  -8  -1  -4    3.05    1.52
  -8   1  -4    2.90    1.84
  -8  -1  -5   36.79    4.54
   8   1   5   36.52    4.46
  -8  -1  -5   25.89    3.93
  -8   1  -5   28.31    4.16
   8  -1   5   34.62    4.47
  -8  -1  -6   75.53    6.62
  -8   1  -6   52.41    5.50
  -8  -1  -6   36.02    4.64
   8  -1   6   63.84    6.01
   8   1   6   58.89    5.62
  -8  -1  -7   56.24    5.73
  -8  -1  -7   31.58    4.37
  -8   1  -7   36.85    4.84
   8   1   7   47.92    5.08
   8   1   8   13.86    2.81
  -8  -1  -8   10.40    2.74
   8   2  -7    3.72    1.90
   0   0   0    0.00    0.00
TITL PABA_POA150_pl_jp_inc_bkg3 in P2/c
REM P2/c (#13 in standard setting)
CELL 0.71073   5.958424   3.737689  25.594298  90.0000  95.3617  90.0000
ZERR    2.00   0.000156   0.000095   0.000644   0.0000   0.0024   0.0000
LATT  1
SYMM -x, y,-z+1/2
SFAC C H N O
UNIT 24.00 22.00 6.00 8.00
TREF
HKLF 4
END
_computing_structure_solution     'SHELXT 2014/5 (Sheldrick, 2014)'
;
_shelx_hkl_checksum     86091
_shelx_res_file
;
TITL paba_poa150
    paba_poa150.res
    created by SHELXL-2017/1 at 19:48:04 on 27-Jun-2018
CELL 0.71073 5.958424 3.737689 25.594298 90 95.3617 90
ZERR 2 0.000156 0.000095 0.000644 0 0.0024 0
LATT -1
SYMM +X,-Y,0.5+Z
SFAC C H N O
UNIT 24 22 6 8
EQIV $1 1+X,2-Y,0.5+Z
EQIV $2 +X,2-Y,0.5+Z
EQIV $3 1+X,1-Y,0.5+Z
L.S. 4 0 0
PLAN  20
SIZE 0.192 0.238 0.184
HTAB O1 N3
HTAB N1 O3_$1
HTAB N1 O4_$2
HTAB N1 N2_$3
BOND $H
BOND
CONF
list 4
fmap 2 53
acta
REM <olex2.extras>
REM <HklSrc "%.\\PABA_POA150.hkl">
REM </olex2.extras>
WGHT    0.092500
FVAR       1.19044
O3    4    0.313783    0.393886    0.254761    11.00000    0.02260    0.03587 =
         0.01455   -0.00092    0.00255    0.00763
O4    4    0.622433    0.543212    0.307349    11.00000    0.02006    0.04225 =
         0.02101    0.00667    0.00342   -0.00567
O1    4    0.440739    0.583080    0.534443    11.00000    0.02639    0.04703 =
         0.01508   -0.00625    0.00283   -0.01165
O2    4    0.757036    0.745523    0.500220    11.00000    0.03374    0.04639 =
         0.01568   -0.00586    0.00847   -0.01225
N2    3    0.101217    0.187571    0.338418    11.00000    0.01646    0.02290 =
         0.01711   -0.00159    0.00138    0.00008
N1    3    0.934022    1.204868    0.744691    11.00000    0.01633    0.02036 =
         0.01377   -0.00065    0.00129    0.00040
N3    3    0.285547    0.351450    0.439163    11.00000    0.02377    0.02723 =
         0.01381   -0.00092    0.00212   -0.00237
C8    1    0.424274    0.434105    0.298595    11.00000    0.01742    0.02366 =
         0.01400    0.00212    0.00423    0.00419
C5    1    0.862577    1.083470    0.691726    11.00000    0.01740    0.01832 =
         0.01180   -0.00029    0.00170    0.00136
C9    1    0.303995    0.341107    0.346572    11.00000    0.01662    0.01965 =
         0.01376   -0.00080    0.00181    0.00213
C6    1    0.648174    0.945049    0.681518    11.00000    0.01656    0.02434 =
         0.01441    0.00055    0.00358   -0.00166
C1    1    0.644495    0.724690    0.537367    11.00000    0.02535    0.02419 =
         0.01471   -0.00112    0.00048   -0.00177
C7    1    0.578375    0.825947    0.631245    11.00000    0.01720    0.02433 =
         0.01421   -0.00051    0.00167   -0.00334
C2    1    0.721991    0.850483    0.591393    11.00000    0.01907    0.02159 =
         0.01217   -0.00020    0.00183    0.00006
C3    1    0.937556    0.993149    0.602247    11.00000    0.02083    0.02709 =
         0.01284   -0.00194    0.00566   -0.00174
C12   1    0.396974    0.419958    0.397228    11.00000    0.01613    0.02416 =
         0.01610   -0.00035    0.00152   -0.00291
C4    1    1.009460    1.109997    0.652523    11.00000    0.01599    0.02427 =
         0.01606   -0.00147    0.00339   -0.00332
C10   1   -0.007713    0.114770    0.380373    11.00000    0.01830    0.02481 =
         0.01931   -0.00165    0.00266   -0.00349
C11   1    0.082154    0.198157    0.430810    11.00000    0.02143    0.02547 =
         0.01682    0.00149    0.00502   -0.00191
H7    2    0.436588    0.716528    0.622056    11.00000    0.02126
H10   2   -0.150155   -0.003053    0.372662    11.00000    0.03695
H4    2    1.155865    1.214450    0.661867    11.00000    0.02024
H3    2    1.032689    1.002988    0.576953    11.00000    0.02093
H12   2    0.550449    0.517152    0.405426    11.00000    0.01983
H1A   2    1.046363    1.361519    0.744980    11.00000    0.02781
H11   2    0.005146    0.146883    0.462781    11.00000    0.02686
H1B   2    0.978377    1.036936    0.761080    11.00000    0.03351
H6    2    0.552895    0.918683    0.707864    11.00000    0.01958
H1C   2    0.822559    1.291391    0.760042    11.00000    0.02575
H1    2    0.399473    0.505059    0.506184    11.00000    0.04649
HKLF 4
REM  paba_poa150
REM R1 =  0.0441 for    3244 Fo > 4sig(Fo)  and  0.0465 for all    3426 data
REM    216 parameters refined using      2 restraints
END
WGHT      0.0925      0.0000
REM Highest difference peak  0.389,  deepest hole -0.279,  1-sigma level  0.092
Q1    1   0.6817  0.7967  0.5635  11.00000  0.05    0.39
Q2    1   0.8381  0.8615  0.5986  11.00000  0.05    0.37
Q3    1   0.5089  0.5939  0.2971  11.00000  0.05    0.37
Q4    1   0.7342  1.0922  0.6828  11.00000  0.05    0.35
Q5    1   0.5485  0.3614  0.2995  11.00000  0.05    0.34
Q6    1   0.3906  0.4046  0.2792  11.00000  0.05    0.32
Q7    1   0.5205  0.8859  0.2976  11.00000  0.05    0.31
Q8    1   0.2894  0.4421  0.2750  11.00000  0.05    0.30
Q9    1   0.1805  0.3132  0.3412  11.00000  0.05    0.29
Q10   1   0.4948  0.1363  0.2965  11.00000  0.05    0.27
Q11   1   0.2167  0.1463  0.3431  11.00000  0.05    0.27
Q12   1   0.6981  0.3410  0.3153  11.00000  0.05    0.27
Q13   1   0.7470  0.4189  0.4986  11.00000  0.05    0.26
Q14   1   1.1738  0.9920  0.7424  11.00000  0.05    0.25
Q15   1   0.2915 -0.0848  0.2642  11.00000  0.05    0.25
Q16   1   0.2244  0.1379  0.4399  11.00000  0.05    0.25
Q17   1   0.7738  0.5944  0.3190  11.00000  0.05    0.25
Q18   1   0.5923  0.6550  0.4809  11.00000  0.05    0.25
Q19   1   0.7173  0.8083  0.3188  11.00000  0.05    0.25
Q20   1   0.7827  0.9911  0.4998  11.00000  0.05    0.24
;
_shelx_res_checksum     73071
data_Ib
_audit_creation_method
;
Olex2 1.2
(compiled 2018.05.29 svn.r3508 for OlexSys, GUI svn.r5506)
;
_chemical_name_systematic
;
4-Carboxyanilinium pyrazine-2-carboxylate
;
_chemical_name_common     '4-Carboxyanilinium pyrazine-2-carboxylate'
_chemical_formula_moiety     'C7 H8 N O2 +, C5 H3 N2 O2 -'
_chemical_formula_sum     'C12 H11 N3 O4'
_chemical_formula_iupac     'C7 H8 N O2 +, C5 H3 N2 O2 -'
_chemical_formula_weight     261.24
_chemical_melting_point     ?
_chemical_absolute_configuration     syn
_space_group_crystal_system     monoclinic
_space_group_name_H-M_alt     'P c'
_space_group_name_Hall     'P -2yc'
loop_
    _space_group_symop_operation_xyz
    'x, y, z'
    'x, -y, z+1/2'
_cell_length_a     5.95233(16)
_cell_length_b     3.80345(11)
_cell_length_c     25.6879(7)
_cell_angle_alpha     90
_cell_angle_beta     95.037(2)
_cell_angle_gamma     90
_cell_volume     579.31(3)
_cell_formula_units_Z     2
_cell_measurement_reflns_used     4235
_cell_measurement_theta_min     3.1750
_cell_measurement_theta_max     29.2440
_cell_measurement_temperature     293
_exptl_crystal_description     block
_exptl_crystal_colour     'light colourless'
_exptl_crystal_size_max     0.238
_exptl_crystal_size_mid     0.192
_exptl_crystal_size_min     0.184
_exptl_crystal_density_diffrn     1.498
_exptl_crystal_density_meas     ?
_exptl_crystal_density_method     ?
_exptl_crystal_F_000     272
_exptl_absorpt_coefficient_mu     0.115
_exptl_absorpt_correction_type     multi-scan
_exptl_absorpt_process_details
;
(CrysAlis PRO; Rigaku OD, 2018)
;
_exptl_absorpt_correction_T_min     0.82169
_exptl_absorpt_correction_T_max     1.00000
_diffrn_ambient_temperature     293
_diffrn_source     'fine-focus sealed X-ray tube'
_diffrn_radiation_type     MoK\a
_diffrn_radiation_wavelength     0.71073
_diffrn_radiation_monochromator     graphite
_diffrn_measurement_device_type
                         'Rigaku Oxford Diffraction Xcalibur Ruby Gemini ultra'
_diffrn_measurement_device     'four-circle diffractometer'
_diffrn_measurement_method     '\w scans'
_diffrn_detector     'CCD plate'
_diffrn_detector_area_resol_mean     10.3457
_diffrn_reflns_number     8036
_diffrn_reflns_av_R_equivalents     0.0333
_diffrn_reflns_av_unetI/netI     0.0339
_diffrn_reflns_theta_min     1.592
_diffrn_reflns_theta_max     29.572
_diffrn_reflns_theta_full     25.242
_diffrn_measured_fraction_theta_max     0.939
_diffrn_measured_fraction_theta_full     0.989
_diffrn_reflns_limit_h_min     -7
_diffrn_reflns_limit_h_max     8
_diffrn_reflns_limit_k_min     -5
_diffrn_reflns_limit_k_max     5
_diffrn_reflns_limit_l_min     -35
_diffrn_reflns_limit_l_max     33
_diffrn_radiation_probe     x-ray
_refine_special_details     ?
_reflns_number_total     2981
_reflns_number_gt     2746
_reflns_threshold_expression     'I > 2\s(I)'
_refine_ls_structure_factor_coef     Fsqd
_refine_ls_matrix_type     full
_refine_ls_R_factor_all     0.0530
_refine_ls_R_factor_gt     0.0491
_refine_ls_wR_factor_gt     0.1398
_refine_ls_wR_factor_ref     0.1445
_refine_ls_goodness_of_fit_ref     1.111
_refine_ls_restrained_S_all     1.110
_refine_ls_number_reflns     2981
_refine_ls_number_parameters     174
_refine_ls_number_restraints     2
_refine_ls_hydrogen_treatment     constr
_refine_ls_weighting_scheme     calc
_refine_ls_weighting_details
                      'w=1/[\s^2^(Fo^2^)+(0.0973P)^2^] where P=(Fo^2^+2Fc^2^)/3'
_atom_sites_solution_hydrogens     geom
_atom_sites_solution_primary     ?
_atom_sites_solution_secondary     ?
_refine_ls_shift/su_max     0.001
_refine_ls_shift/su_mean     0.000
_refine_diff_density_max     0.290
_refine_diff_density_min     -0.282
_refine_ls_extinction_method     none
_refine_ls_extinction_coef     .
loop_
    _atom_type_symbol
    _atom_type_description
    _atom_type_scat_dispersion_real
    _atom_type_scat_dispersion_imag
    _atom_type_scat_source
    'C' 'C' 0.0033 0.0016
                         'International Tables Vol C Tables 4.2.6.8 and 6.1.1.4'
    'H' 'H' 0.0000 0.0000
                         'International Tables Vol C Tables 4.2.6.8 and 6.1.1.4'
    'N' 'N' 0.0061 0.0033
                         'International Tables Vol C Tables 4.2.6.8 and 6.1.1.4'
    'O' 'O' 0.0106 0.0060
                         'International Tables Vol C Tables 4.2.6.8 and 6.1.1.4'
_computing_data_collection
;
CrysAlis PRO (Rigaku OD, 2018)
;
_computing_cell_refinement
;
CrysAlis PRO (Rigaku OD, 2018)
;
_computing_data_reduction
;
CrysAlis PRO (Rigaku OD, 2018)
;
_computing_structure_solution
;
SHELXT2014 (Sheldrick, 2015a)
;
_computing_structure_refinement
;
SHELXL2017 (Sheldrick, 2015b)
;
_computing_molecular_graphics
;
<i>OLEX2</i> (Dolomanov <i>et al.</i>,  2009)
;
_computing_publication_material
;
<i>OLEX2</i> (Dolomanov <i>et al.</i>,  2009)
;
loop_
    _atom_site_type_symbol
    _atom_site_label
    _atom_site_fract_x
    _atom_site_fract_y
    _atom_site_fract_z
    _atom_site_U_iso_or_equiv
    _atom_site_adp_type
    _atom_site_calc_flag
    _atom_site_occupancy
    _atom_site_disorder_assembly
    _atom_site_disorder_group
    O O3 0.3114(4) 0.4159(6) 0.25493(8) 0.0428(6) Uani d 1 . .
    O O4 0.6195(4) 0.5580(8) 0.30677(9) 0.0505(6) Uani d 1 . .
    O O1 0.4431(4) 0.5870(8) 0.53404(9) 0.0547(7) Uani d 1 . .
    H H1 0.415003 0.501947 0.504859 0.082 Uiso calc 1 . .
    O O2 0.7585(5) 0.7517(8) 0.50073(10) 0.0588(7) Uani d 1 . .
    N N2 0.1020(4) 0.2017(6) 0.33869(9) 0.0328(5) Uani d 1 . .
    N N1 0.9323(4) 1.1834(6) 0.74503(8) 0.0282(5) Uani d 1 . .
    H H1A 1.042185 1.341470 0.744245 0.034 Uiso calc 1 . .
    H H1B 0.982136 0.999337 0.764065 0.034 Uiso calc 1 . .
    H H1C 0.815616 1.279554 0.759180 0.034 Uiso calc 1 . .
    N N3 0.2877(4) 0.3635(7) 0.43878(10) 0.0383(6) Uani d 1 . .
    C C8 0.4229(4) 0.4514(8) 0.29826(10) 0.0314(6) Uani d 1 . .
    C C5 0.8611(4) 1.0681(7) 0.69163(9) 0.0262(5) Uani d 1 . .
    C C9 0.3039(4) 0.3555(7) 0.34649(10) 0.0273(5) Uani d 1 . .
    C C6 0.6491(4) 0.9282(8) 0.68141(10) 0.0312(6) Uani d 1 . .
    H H6 0.552972 0.909327 0.707932 0.037 Uiso calc 1 . .
    C C1 0.6453(5) 0.7272(9) 0.53745(10) 0.0365(6) Uani d 1 . .
    C C7 0.5796(4) 0.8159(8) 0.63147(11) 0.0319(6) Uani d 1 . .
    H H7 0.436812 0.718844 0.624423 0.038 Uiso calc 1 . .
    C C2 0.7226(4) 0.8473(8) 0.59157(10) 0.0301(5) Uani d 1 . .
    C C3 0.9362(5) 0.9920(8) 0.60255(11) 0.0356(6) Uani d 1 . .
    H H3 1.032069 1.014408 0.576030 0.043 Uiso calc 1 . .
    C C12 0.3970(5) 0.4333(8) 0.39670(11) 0.0335(6) Uani d 1 . .
    H H12 0.538987 0.536543 0.401120 0.040 Uiso calc 1 . .
    C C4 1.0070(4) 1.1027(8) 0.65257(11) 0.0330(6) Uani d 1 . .
    H H4 1.149948 1.198795 0.659963 0.040 Uiso calc 1 . .
    C C10 -0.0051(5) 0.1270(8) 0.38076(13) 0.0376(6) Uani d 1 . .
    H H10 -0.144761 0.016045 0.376452 0.045 Uiso calc 1 . .
    C C11 0.0861(5) 0.2102(9) 0.43080(12) 0.0390(7) Uani d 1 . .
    H H11 0.005353 0.158345 0.459237 0.047 Uiso calc 1 . .
loop_
    _atom_site_aniso_label
    _atom_site_aniso_U_11
    _atom_site_aniso_U_22
    _atom_site_aniso_U_33
    _atom_site_aniso_U_12
    _atom_site_aniso_U_13
    _atom_site_aniso_U_23
    O3 0.0390(12) 0.0655(15) 0.0241(10) 0.0140(10) 0.0039(8) -0.0003(9)
    O4 0.0356(12) 0.0830(18) 0.0336(12) -0.0103(11) 0.0068(9) 0.0122(11)
    O1 0.0491(13) 0.0908(18) 0.0241(10) -0.0236(13) 0.0034(9) -0.0131(11)
    O2 0.0618(16) 0.0920(19) 0.0244(10) -0.0238(15) 0.0149(10) -0.0122(12)
    N2 0.0273(10) 0.0424(12) 0.0285(11) -0.0009(9) 0.0011(8) -0.0052(9)
    N1 0.0288(10) 0.0343(11) 0.0211(10) 0.0011(8) 0.0007(7) -0.0007(8)
    N3 0.0429(14) 0.0498(14) 0.0221(11) -0.0049(10) 0.0027(9) -0.0028(10)
    C8 0.0295(12) 0.0427(14) 0.0226(12) 0.0078(10) 0.0059(9) 0.0036(10)
    C5 0.0292(12) 0.0305(13) 0.0190(11) 0.0026(9) 0.0022(9) 0.0009(9)
    C9 0.0269(12) 0.0331(12) 0.0218(11) 0.0028(9) 0.0022(9) -0.0011(9)
    C6 0.0288(12) 0.0441(15) 0.0215(12) -0.0042(10) 0.0067(9) 0.0011(10)
    C1 0.0420(15) 0.0458(15) 0.0217(12) -0.0049(12) 0.0033(11) -0.0035(11)
    C7 0.0278(12) 0.0429(14) 0.0253(12) -0.0056(11) 0.0045(10) -0.0015(10)
    C2 0.0339(13) 0.0363(14) 0.0202(11) 0.0010(10) 0.0028(9) -0.0004(9)
    C3 0.0349(14) 0.0514(16) 0.0218(12) -0.0053(11) 0.0092(10) -0.0024(11)
    C12 0.0287(12) 0.0443(16) 0.0274(13) -0.0059(11) 0.0017(10) -0.0027(11)
    C4 0.0265(12) 0.0441(15) 0.0286(13) -0.0065(10) 0.0042(9) -0.0035(11)
    C10 0.0303(13) 0.0466(16) 0.0364(15) -0.0082(12) 0.0061(10) -0.0033(12)
    C11 0.0413(16) 0.0484(16) 0.0285(14) -0.0042(12) 0.0109(11) -0.0001(11)
_geom_special_details
;
 All esds (except the esd in the dihedral angle between two l.s. planes)
 are estimated using the full covariance matrix.  The cell esds are taken
 into account individually in the estimation of esds in distances, angles
 and torsion angles; correlations between esds in cell parameters are only
 used when they are defined by crystal symmetry.  An approximate (isotropic)
 treatment of cell esds is used for estimating esds involving l.s. planes.
;
loop_
    _geom_bond_atom_site_label_1
    _geom_bond_atom_site_label_2
    _geom_bond_site_symmetry_2
    _geom_bond_distance
    _geom_bond_publ_flag
    O3 C8 . 1.252(3) ?
    O4 C8 . 1.240(4) ?
    O1 H1 . 0.8200 ?
    O1 C1 . 1.313(4) ?
    O2 C1 . 1.210(4) ?
    N2 C9 . 1.336(4) ?
    N2 C10 . 1.332(4) ?
    N1 H1A . 0.8900 ?
    N1 H1B . 0.8900 ?
    N1 H1C . 0.8900 ?
    N1 C5 . 1.467(3) ?
    N3 C12 . 1.336(4) ?
    N3 C11 . 1.334(4) ?
    C8 C9 . 1.524(4) ?
    C5 C6 . 1.374(3) ?
    C5 C4 . 1.390(4) ?
    C9 C12 . 1.390(4) ?
    C6 H6 . 0.9300 ?
    C6 C7 . 1.380(4) ?
    C1 C2 . 1.497(4) ?
    C7 H7 . 0.9300 ?
    C7 C2 . 1.394(4) ?
    C2 C3 . 1.391(4) ?
    C3 H3 . 0.9300 ?
    C3 C4 . 1.382(4) ?
    C12 H12 . 0.9300 ?
    C4 H4 . 0.9300 ?
    C10 H10 . 0.9300 ?
    C10 C11 . 1.388(4) ?
    C11 H11 . 0.9300 ?
loop_
    _geom_angle_atom_site_label_1
    _geom_angle_atom_site_label_2
    _geom_angle_atom_site_label_3
    _geom_angle_site_symmetry_1
    _geom_angle_site_symmetry_3
    _geom_angle
    _geom_angle_publ_flag
    C1 O1 H1 . . 109.5 ?
    C10 N2 C9 . . 117.4(2) ?
    H1A N1 H1B . . 109.5 ?
    H1A N1 H1C . . 109.5 ?
    H1B N1 H1C . . 109.5 ?
    C5 N1 H1A . . 109.5 ?
    C5 N1 H1B . . 109.5 ?
    C5 N1 H1C . . 109.5 ?
    C11 N3 C12 . . 117.3(3) ?
    O3 C8 C9 . . 116.7(2) ?
    O4 C8 O3 . . 127.6(3) ?
    O4 C8 C9 . . 115.7(2) ?
    C6 C5 N1 . . 118.7(2) ?
    C6 C5 C4 . . 121.4(2) ?
    C4 C5 N1 . . 120.0(2) ?
    N2 C9 C8 . . 117.3(2) ?
    N2 C9 C12 . . 120.8(2) ?
    C12 C9 C8 . . 121.8(2) ?
    C5 C6 H6 . . 120.2 ?
    C5 C6 C7 . . 119.5(2) ?
    C7 C6 H6 . . 120.2 ?
    O1 C1 C2 . . 113.0(2) ?
    O2 C1 O1 . . 123.3(3) ?
    O2 C1 C2 . . 123.6(3) ?
    C6 C7 H7 . . 119.8 ?
    C6 C7 C2 . . 120.3(2) ?
    C2 C7 H7 . . 119.8 ?
    C7 C2 C1 . . 119.9(2) ?
    C3 C2 C1 . . 120.6(2) ?
    C3 C2 C7 . . 119.4(2) ?
    C2 C3 H3 . . 119.8 ?
    C4 C3 C2 . . 120.5(2) ?
    C4 C3 H3 . . 119.8 ?
    N3 C12 C9 . . 121.7(3) ?
    N3 C12 H12 . . 119.1 ?
    C9 C12 H12 . . 119.1 ?
    C5 C4 H4 . . 120.5 ?
    C3 C4 C5 . . 118.9(2) ?
    C3 C4 H4 . . 120.5 ?
    N2 C10 H10 . . 119.1 ?
    N2 C10 C11 . . 121.8(3) ?
    C11 C10 H10 . . 119.1 ?
    N3 C11 C10 . . 121.0(3) ?
    N3 C11 H11 . . 119.5 ?
    C10 C11 H11 . . 119.5 ?
loop_
    _geom_torsion_atom_site_label_1
    _geom_torsion_atom_site_label_2
    _geom_torsion_atom_site_label_3
    _geom_torsion_atom_site_label_4
    _geom_torsion_site_symmetry_1
    _geom_torsion_site_symmetry_2
    _geom_torsion_site_symmetry_3
    _geom_torsion_site_symmetry_4
    _geom_torsion
    _geom_torsion_publ_flag
    O3 C8 C9 N2 . . . . 8.0(4) ?
    O3 C8 C9 C12 . . . . -170.1(3) ?
    O4 C8 C9 N2 . . . . -172.4(3) ?
    O4 C8 C9 C12 . . . . 9.5(4) ?
    O1 C1 C2 C7 . . . . -2.3(4) ?
    O1 C1 C2 C3 . . . . 177.9(3) ?
    O2 C1 C2 C7 . . . . 178.7(3) ?
    O2 C1 C2 C3 . . . . -1.0(5) ?
    N2 C9 C12 N3 . . . . -1.1(5) ?
    N2 C10 C11 N3 . . . . -1.2(5) ?
    N1 C5 C6 C7 . . . . -179.6(3) ?
    N1 C5 C4 C3 . . . . 180.0(3) ?
    C8 C9 C12 N3 . . . . 176.9(3) ?
    C5 C6 C7 C2 . . . . -0.7(4) ?
    C9 N2 C10 C11 . . . . 1.1(5) ?
    C6 C5 C4 C3 . . . . -0.3(4) ?
    C6 C7 C2 C1 . . . . -179.6(3) ?
    C6 C7 C2 C3 . . . . 0.2(4) ?
    C1 C2 C3 C4 . . . . 180.0(3) ?
    C7 C2 C3 C4 . . . . 0.2(4) ?
    C2 C3 C4 C5 . . . . -0.2(4) ?
    C12 N3 C11 C10 . . . . 0.1(5) ?
    C4 C5 C6 C7 . . . . 0.7(4) ?
    C10 N2 C9 C8 . . . . -178.1(2) ?
    C10 N2 C9 C12 . . . . 0.0(4) ?
    C11 N3 C12 C9 . . . . 1.1(5) ?
loop_
    _geom_hbond_atom_site_label_D
    _geom_hbond_atom_site_label_H
    _geom_hbond_atom_site_label_A
    _geom_hbond_site_symmetry_A
    _geom_hbond_distance_DH
    _geom_hbond_distance_HA
    _geom_hbond_distance_DA
    _geom_hbond_angle_DHA
    _geom_hbond_publ_flag
    O1 H1 N3 . 0.82 1.87 2.677(3) 166.7 yes
    N1 H1A O3 2_675 0.89 1.85 2.716(3) 164.4 yes
    N1 H1B N2 2_665 0.89 2.13 2.920(3) 147.9 yes
    N1 H1C O4 2_575 0.89 1.87 2.732(3) 163.3 yes
_shelx_space_group_comment
;
The symmetry employed for this shelxl refinement is uniquely defined
by the following loop, which should always be used as a source of
symmetry information in preference to the above space-group names.
They are only intended as comments.
;
_shelx_estimated_absorpt_T_min     0.973
_shelx_estimated_absorpt_T_max     0.979
_shelx_hkl_file
;
  -1   0   0  386.24    8.74
  -1   0   0  389.59    7.61
   1   0   0  402.72    9.14
  -2   0   0  639.02   15.34
  -2   0   0  651.44   13.17
   2   0   0  668.17   16.00
  -3   0   0 4092.99   68.08
   3   0   0 4033.14   73.32
  -3   0   0 4139.39   72.67
   4   0   0  235.99   11.44
  -4   0   0  244.59   11.33
  -4   0   0  251.60    8.55
   5   0   0   60.30    6.34
  -5   0   0   51.10    5.62
   6   0   0  404.77   18.97
  -6   0   0  418.96   18.81
   7   0   0   71.69    8.78
  -7   0   0   73.98    8.49
   0  -1   0   48.77    2.85
   0   1   0   49.51    2.39
   0   1   0   51.90    3.06
  -2  -1   0 1625.58   32.38
  -2   1   0 1593.71   31.72
  -2   1   0 1621.84   31.85
   2   1   0 1628.59   33.18
   2  -1   0 1623.55   32.13
   2  -1   0 1647.16   31.81
   3   1   0  209.95    7.16
   3   1   0  216.33   10.12
  -3   1   0  201.91    8.44
  -3   1   0  218.15    9.41
   3  -1   0  226.22    9.73
  -3  -1   0  214.46    9.12
  -3  -1   0  231.14    7.51
  -3  -1   0  215.09    9.60
   3  -1   0  207.16    9.27
  -4   1   0  115.55    7.71
   4  -1   0  123.34    8.10
  -4  -1   0  118.00    7.70
  -4  -1   0  125.33    5.70
   4   1   0  127.10    5.18
  -4  -1   0  122.40    8.17
   4   1   0  117.25    8.46
  -4   1   0  129.94    7.19
   5   1   0   69.50    7.28
   5  -1   0   64.37    6.76
  -5  -1   0   67.84    6.46
  -5   1   0   67.39    5.45
  -5  -1   0   72.11    7.05
  -5   1   0   58.80    6.35
  -6  -1   0  129.59   10.06
   6   1   0  105.73    9.98
   6  -1   0  116.91    9.81
  -6   1   0  105.41    9.44
   7  -1   0   15.61    4.40
  -7   1   0   35.94    6.19
  -7  -1   0   15.93    4.21
   7   1   0   22.67    4.93
   7  -1   0   27.99    5.65
   0  -2   0    0.49    1.16
   0   2   0    0.33    1.10
   1   2   0  482.52   14.70
   1  -2   0  463.74   14.02
  -1  -2   0  501.56   14.75
   1   2   0  470.92   14.24
  -1  -2   0  475.35   13.27
  -1   2   0  459.05   14.98
  -1   2   0  499.61   13.14
   1  -2   0  480.25   10.61
  -2   2   0  837.15   22.91
   2  -2   0  874.35   22.12
  -2   2   0  871.76   21.36
  -2  -2   0  882.40   22.88
   2   2   0  873.28   23.41
   2  -2   0  879.81   21.42
  -2  -2   0  890.34   20.19
   3  -2   0   73.81    5.73
  -3   2   0   85.91    6.17
  -3   2   0   79.16    6.19
  -3  -2   0   69.03    5.94
   3   2   0   80.72    6.74
   3   2   0   81.19    5.83
   3  -2   0   71.31    5.82
   4  -2   0  119.89    8.36
  -4   2   0  121.85    8.40
  -4  -2   0  127.33    8.87
   4   2   0  132.70    9.64
   4  -2   0  118.25    8.27
  -4   2   0  127.40    8.40
  -4  -2   0  121.65    8.02
   4   2   0  141.56    7.94
  -5   2   0  137.51   10.03
  -5   2   0  138.99    9.51
  -5  -2   0  145.37    9.97
  -5  -2   0  138.85   10.41
   5  -2   0  143.58   10.11
   5   2   0  144.35   11.32
   5  -2   0  131.36    9.83
   6  -2   0   38.07    5.86
  -6   2   0   49.47    6.74
  -6  -2   0   43.65    6.15
   6  -2   0   36.01    5.88
   6   2   0   43.49    7.19
  -6  -2   0   36.08    5.94
   7  -2   0   12.49    3.91
  -7  -2   0    5.75    3.09
  -7   2   0   14.54    4.39
   7  -2   0    6.05    3.48
   7   2   0   12.09    4.24
   0  -3   0  191.36    9.96
   0   3   0  188.64   10.46
   0   3   0  196.38    9.86
   0  -3   0  188.04    9.93
   1   3   0   69.28    6.12
  -1  -3   0   70.83    6.15
   1   3   0   71.80    6.26
  -1  -3   0   72.51    5.75
   1  -3   0   75.25    6.17
  -1   3   0   75.17    5.32
  -1   3   0   68.76    6.46
  -2  -3   0  304.87   13.92
  -2   3   0  318.22   12.41
   2   3   0  300.90   13.89
  -2  -3   0  314.80   12.11
   2  -3   0  275.44   12.69
  -2   3   0  311.54   14.59
   3   3   0   85.51    7.85
   3   3   0  107.31    8.90
   3  -3   0  100.65    7.87
  -3   3   0   97.05    7.19
  -3   3   0   78.42    7.50
  -3  -3   0   90.87    7.93
  -4   3   0   33.96    4.95
   4   3   0   28.31    5.00
  -4   3   0   36.56    5.48
   4   3   0   30.45    4.63
  -4  -3   0   38.58    4.88
   4  -3   0   35.83    5.33
  -4  -3   0   32.48    5.22
   4  -3   0   28.45    4.46
   5   3   0   33.66    6.03
   5  -3   0   34.37    5.55
  -5   3   0   35.51    5.65
  -5   3   0   40.51    6.10
  -5  -3   0   31.80    5.53
   6   3   0   38.69    7.00
  -6  -3   0   32.08    6.00
   6  -3   0   31.09    5.74
  -6   3   0   42.27    6.48
  -6   3   0   30.74    5.51
   0  -4   0   36.50    5.16
   0   4   0   25.41    4.59
   0  -4   0   34.08    5.12
  -1  -4   0   27.37    4.39
  -1   4   0   22.08    4.48
   1   4   0   20.13    4.43
   1  -4   0   21.48    4.02
   1  -4   0   24.78    4.82
  -1  -4   0   28.01    4.87
   2   4   0   27.51    5.44
  -2   4   0   11.72    3.02
  -2  -4   0   33.99    5.47
  -2   4   0   29.17    5.54
   2  -4   0   27.49    4.68
   2   4   0   29.36    4.94
  -3   4   0   33.03    5.71
   3  -4   0   52.68    6.57
  -3  -4   0   47.99    6.74
  -3   4   0   44.63    6.59
   3   4   0   33.22    5.90
   3   4   0   39.82    6.50
   4   4   0   36.25    6.05
   4   4   0   29.92    5.54
  -4  -4   0   36.19    6.10
   4  -4   0   46.55    6.54
  -4   4   0   35.81    6.19
   5  -4   0   -0.16    2.41
   5   4   0   -0.42    2.45
  -5   4   0   -0.43    2.27
   0   5   0   14.58    5.68
   0  -5   0    6.41    3.30
   1  -5   0    9.11    3.54
  -1  -5   0   14.06    4.28
   1  -5   0    7.35    3.38
  -1   5   0   18.57    5.19
  -1   5   0   16.11    5.61
   2  -5   0    5.12    2.87
   2  -5   0   -0.67    2.92
  -2  -5   0    7.32    3.77
   7   0  -1   -0.05    2.54
  -7   0   1    3.27    2.87
  -6   0   1    0.86    2.02
   6   0  -1    1.63    2.02
   5   0  -1    1.93    2.48
  -5   0   1    0.93    1.95
  -4   0   1    0.06    0.82
  -4   0   1   -0.64    1.27
   4   0  -1   -0.24    1.38
  -3   0   1   -0.54    1.22
   3   0  -1    0.57    1.18
  -3   0   1   -0.41    0.80
  -2   0   1   -0.37    0.51
   2   0  -1    0.32    1.04
  -2   0   1   -0.52    0.93
   1   0  -1    0.19    0.67
  -1   0   1   -0.03    0.58
   1   0   1    0.74    0.79
  -1   0  -1    1.06    0.67
  -1   0  -1    0.27    0.58
  -2   0  -1    0.44    0.91
   2   0   1    1.27    1.15
  -2   0  -1    1.03    0.74
  -3   0  -1   -0.04    1.03
   3   0   1    1.19    1.35
  -3   0  -1    0.24    0.81
   4   0   1    2.50    1.64
  -4   0  -1   -1.31    1.29
  -4   0  -1    1.90    1.24
   5   0   1    3.83    2.15
  -5   0  -1    0.06    0.93
  -5   0  -1    3.09    1.84
   6   0   1    4.07    3.54
  -6   0  -1    1.33    1.80
  -7   0  -1    2.29    2.66
   7   0   1    1.86    2.15
  -7  -1   1   21.66    4.76
  -7   1   1   13.57    4.50
   7   1  -1   20.44    5.08
   7  -1  -1   16.48    4.18
   7  -1  -1   14.30    3.99
  -6   1   1   75.82    8.03
  -6  -1   1   81.84    8.06
   6   1  -1   75.50    8.35
   6  -1  -1   70.48    7.62
  -5   1   1  108.70    8.55
   5  -1  -1  104.20    8.31
  -5  -1   1  113.32    8.42
  -5   1   1  115.57    7.00
   5   1  -1   95.30    8.57
   4  -1  -1  387.61   15.00
  -4  -1   1  393.93   14.81
  -4   1   1  392.78   15.22
  -4   1   1  420.74   13.52
   4   1  -1  423.99   10.73
  -4  -1   1  435.28   11.13
  -4  -1   1  413.54   15.62
   4   1  -1  422.36   16.71
  -3  -1   1  228.57    9.91
  -3  -1   1  242.69    9.69
   3   1  -1  235.15   10.69
  -3   1   1  230.31    6.82
  -3  -1   1  247.49    7.43
  -3   1   1  234.48    8.92
  -3   1   1  225.73    9.77
   3  -1  -1  231.20   10.01
   3  -1  -1  246.04    9.87
   3   1  -1  232.85    7.58
   2  -1  -1  795.09   18.75
  -2   1   1  777.20   17.94
   2   1  -1  791.53   19.63
  -2  -1   1  766.39   18.64
   2  -1  -1  784.12   17.90
  -2   1   1  759.65   18.30
  -1   1   1 2229.97   33.53
   1   1  -1 2200.11   34.92
   1   1  -1 2159.80   32.57
   1  -1  -1 2240.34   32.42
  -1  -1   1 2237.11   32.94
  -1  -1   1 2191.99   33.88
   1  -1  -1 2210.83   34.01
  -1   1   1 2196.62   34.37
   0  -1  -1 2825.56   48.24
   0   1   1 2835.90   47.16
   0   1   1 2852.89   48.66
   2  -1   1 1379.12   28.24
  -2   1  -1 1384.45   28.14
   2  -1   1 1378.17   28.00
  -2   1  -1 1344.01   27.72
  -2  -1  -1 1375.59   28.57
   2   1   1 1377.13   26.69
   2   1   1 1405.80   29.31
   3   1   1  834.49   22.51
   3   1   1  797.10   17.68
   3  -1   1  828.31   21.32
  -3   1  -1  800.94   20.87
   3  -1   1  804.58   21.36
  -3  -1  -1  861.80   18.55
  -3  -1  -1  799.97   21.32
  -3   1  -1  800.24   20.07
  -4  -1  -1  460.94   16.48
   4   1   1  484.71   18.14
   4  -1   1  477.53   17.20
  -4   1  -1  487.89   15.33
  -4   1  -1  461.06   16.56
  -4  -1  -1  496.21   13.50
   4   1   1  484.42   12.07
  -4  -1  -1  455.36   16.75
  -5  -1  -1  114.33    8.84
  -5   1  -1  126.11    7.68
  -5  -1  -1  120.04    8.77
   5  -1   1   95.39    8.14
  -5   1  -1  115.20    8.76
   5   1   1  116.85    9.46
   6   1   1    5.36    3.03
  -6  -1  -1    5.60    2.77
   6  -1   1    4.07    1.96
  -6   1  -1    5.77    3.02
  -7   1  -1   94.65    9.99
  -7  -1  -1   71.68    8.56
   7   1   1   71.67    8.99
   7  -1   1   89.76    9.45
  -7  -2   1   33.71    6.21
   7  -2  -1   23.00    5.22
  -7   2   1   34.19    6.14
   7   2  -1   34.81    6.98
   7  -2  -1   30.12    5.87
   6   2  -1   23.19    5.29
   6  -2  -1   12.32    3.58
  -6   2   1   20.21    4.65
  -6  -2   1   21.68    4.47
  -6  -2   1   14.72    3.79
   6  -2  -1   17.76    4.18
  -5  -2   1  178.76   11.09
  -5   2   1  202.78   11.30
   5  -2  -1  189.64   11.84
   5  -2  -1  204.44   12.07
  -5   2   1  179.24   11.59
  -5  -2   1  192.99   12.27
   5   2  -1  174.83   12.50
  -4   2   1   36.38    4.59
   4   2  -1   32.48    4.98
   4  -2  -1   30.60    4.29
   4   2  -1   35.02    3.95
  -4  -2   1   32.15    4.11
   4  -2  -1   33.97    4.53
  -4  -2   1   36.08    5.01
  -4   2   1   37.10    4.82
   3  -2  -1  194.78    9.88
  -3   2   1  197.72   10.06
  -3  -2   1  188.95    9.96
   3   2  -1  180.05   10.36
  -3   2   1  196.71    9.74
   3  -2  -1  208.18    9.60
   2   2  -1  444.30   15.42
   2  -2  -1  458.99   13.50
  -2   2   1  430.30   13.80
  -2   2   1  445.79   15.13
  -2  -2   1  448.05   14.82
  -2  -2   1  445.02   13.04
   2  -2  -1  442.65   14.41
   1   2  -1 2252.31   45.09
   1   2  -1 2353.51   44.36
  -1   2   1 2306.42   42.79
  -1  -2   1 2314.05   44.43
   1  -2  -1 2274.85   44.24
  -1   2   1 2284.48   45.71
  -1  -2   1 2303.46   43.15
   0   2   1  258.16    9.29
   0  -2   1  259.91    9.55
   0  -2   1  261.73    9.87
   0   2  -1  256.43   10.09
   0   2   1  247.84   10.04
   0  -2  -1  261.65    9.78
  -1   2  -1   33.61    3.80
   1   2   1   36.33    3.57
   1  -2   1   43.95    3.80
   1  -2   1   36.02    2.32
  -1  -2  -1   43.59    4.03
  -1  -2  -1   36.25    3.19
  -1   2  -1   44.76    3.31
  -2   2  -1 5030.17   85.89
   2  -2   1 4967.01   86.60
  -2  -2  -1 4847.04   88.10
   2  -2   1 4946.93   86.66
  -2   2  -1 4893.09   88.66
  -2  -2  -1 5067.74   83.77
   2   2   1 5104.52   89.05
  -3   2  -1  154.03    8.36
   3  -2   1  151.79    8.46
  -3   2  -1  152.89    8.83
  -3  -2  -1  143.01    8.71
   3  -2   1  140.71    8.07
   3   2   1  156.39    9.43
   3   2   1  150.73    8.11
   4   2   1    4.51    2.02
  -4  -2  -1    7.14    2.67
   4  -2   1    4.64    1.87
  -4  -2  -1    2.03    2.12
   4   2   1    4.41    2.68
  -4   2  -1    1.51    1.64
   4  -2   1    0.14    1.44
  -4   2  -1    4.98    2.20
   5  -2   1   34.70    5.10
   5   2   1   45.96    6.58
   5  -2   1   37.22    5.26
  -5   2  -1   41.87    5.61
  -5   2  -1   41.70    5.30
  -5  -2  -1   38.42    5.35
  -5  -2  -1   35.83    5.26
   6  -2   1   12.11    3.61
  -6  -2  -1   11.70    3.31
   6  -2   1   19.16    4.28
  -6   2  -1   16.47    3.80
   6   2   1   20.07    5.10
  -6  -2  -1   14.85    4.23
   7   2   1   35.61    6.72
   7  -2   1   31.55    5.77
   7  -2   1   39.93    6.82
  -7  -2  -1   35.67    6.13
  -7   2  -1   43.69    6.99
  -6   3   1   32.07    5.58
   6   3  -1   31.55    6.64
   6  -3  -1   26.54    5.42
  -6  -3   1   40.52    7.09
  -5   3   1   52.79    6.79
  -5   3   1   57.72    6.98
  -5  -3   1   53.56    6.87
   5   3  -1   59.46    8.06
   5  -3  -1   64.22    7.52
   4  -3  -1   75.80    7.41
  -4   3   1   77.20    7.26
  -4  -3   1   77.85    7.71
   4   3  -1   73.10    8.13
   4  -3  -1   78.78    7.02
  -4   3   1   62.25    6.87
   4   3  -1   76.49    7.22
  -3   3   1   52.18    6.03
   3   3  -1   50.29    6.16
  -3  -3   1   51.95    5.96
  -3   3   1   57.26    5.76
   3  -3  -1   47.16    5.49
  -3   3   1   50.09    5.69
   3   3  -1   44.28    5.52
   2  -3  -1  173.34    9.94
  -2  -3   1  178.98    9.05
  -2  -3   1  173.55   10.24
  -2   3   1  152.96   10.04
   2   3  -1  170.91   10.39
  -2   3   1  180.09    9.34
  -1  -3   1  303.75   12.34
   1   3  -1  281.17   12.67
  -1  -3   1  298.92   12.98
  -1   3   1  298.64   11.32
  -1   3   1  279.44   13.37
   1   3  -1  290.22   12.97
   1  -3  -1  286.63   12.63
   0   3   1  123.43    7.64
   0   3  -1  124.15    8.03
   0  -3   1  131.91    8.22
   0   3  -1  131.70    8.57
   0  -3   1  111.68    7.54
   0  -3  -1  131.86    8.15
   0   3   1  120.83    8.31
   0  -3  -1  110.22    7.62
  -1   3  -1  161.47   10.02
  -1   3  -1  179.93    8.03
  -1  -3  -1  177.35    9.89
  -1  -3  -1  173.61    8.83
   1  -3   1  169.37    9.29
   1   3   1  167.39    9.27
  -2   3  -1  230.61   12.54
   2   3   1  217.69   11.68
  -2   3  -1  242.74   10.51
   2   3   1  223.10   12.29
  -2  -3  -1  254.33   10.37
  -2  -3  -1  244.71   12.37
   2  -3   1  231.41   11.31
  -3   3  -1  199.50   10.50
   3   3   1  173.49   10.92
  -3   3  -1  179.50   11.46
   3   3   1  171.13   11.10
  -3  -3  -1  175.96   11.07
   3  -3   1  179.71   10.48
   4   3   1    4.87    2.07
  -4  -3  -1   15.65    3.88
  -4   3  -1   14.88    3.32
   4  -3   1    6.26    2.46
   4  -3   1   11.30    3.15
  -4   3  -1   15.52    4.10
   4   3   1    8.27    2.93
   5   3   1    3.75    2.27
  -5   3  -1    7.14    3.29
  -5   3  -1    8.13    3.20
  -5  -3  -1    9.24    3.86
   5  -3   1    7.14    3.01
   5  -3   1    4.24    2.47
  -6   3  -1    4.19    3.60
   6  -3   1    2.60    2.98
   6   3   1    3.52    2.85
  -6   3  -1    3.76    2.90
  -6  -3  -1   13.02    4.42
   5   4  -1    4.55    3.39
   5  -4  -1    1.53    1.96
  -5   4   1    0.73    2.43
   4   4  -1   80.25    9.16
  -4  -4   1   84.91    8.92
  -4   4   1   81.70    9.16
   4   4  -1   79.10    8.74
   4  -4  -1   59.23    7.36
  -3  -4   1   44.89    6.54
  -3   4   1   47.62    6.49
   3   4  -1   45.68    6.49
   3   4  -1   52.90    7.20
   3  -4  -1   48.13    6.17
  -3   4   1   40.90    6.37
  -2   4   1   27.61    5.05
  -2   4   1   28.07    5.22
   2   4  -1   28.88    5.55
   2   4  -1   26.44    4.64
  -2  -4   1   32.00    5.47
   2  -4  -1   22.96    4.32
   1  -4  -1    5.59    2.68
  -1   4   1    9.11    3.60
  -1   4   1   10.44    3.32
  -1  -4   1    9.36    2.95
   1  -4  -1    5.55    2.46
   1   4  -1    8.04    2.70
  -1  -4   1    5.99    2.45
   0   4  -1   39.57    5.76
   0  -4  -1   41.39    5.40
   0  -4  -1   41.13    5.62
   0   4   1   50.05    6.68
   0   4   1   34.57    5.76
   0  -4   1   41.00    5.62
   0  -4   1   50.82    6.11
   1  -4   1   37.98    5.33
   1  -4   1   46.14    5.97
  -1  -4  -1   47.30    5.95
  -1   4  -1   45.00    6.25
   1   4   1   43.48    6.37
  -2   4  -1    3.01    3.05
   2  -4   1    4.90    2.70
  -2  -4  -1    2.10    2.14
   2   4   1    6.90    3.57
  -3   4  -1  121.56   10.87
  -3  -4  -1  122.52   10.54
   3  -4   1  132.10   10.18
   3   4   1  107.56   10.23
  -3   4  -1  134.98   11.00
   3   4   1  136.49   10.87
  -4  -4  -1   -0.28    2.03
   4   4   1    0.29    2.42
   4  -4   1   -2.87    3.02
  -4   4  -1   -1.60    2.54
   4   4   1    6.74    2.89
   5   4   1    2.14    2.89
  -5   4  -1   -1.22    1.96
  -2  -5   1    9.12    4.07
   2  -5  -1    4.21    2.94
   2  -5  -1    7.51    3.22
   1  -5  -1   14.84    4.28
  -1  -5   1   11.76    4.38
   1  -5  -1   10.02    3.77
  -1   5   1    3.64    3.54
   0  -5  -1   -0.88    2.20
   0   5   1   -2.59    2.27
   0  -5   1   -0.45    1.97
   1  -5   1    4.92    2.81
  -1   5  -1    5.85    3.54
  -1   5  -1    1.04    2.25
   1  -5   1   -4.42    3.32
  -1  -5  -1    1.67    1.93
   2  -5   1   21.30    5.06
   7   0  -2   22.10    4.65
  -7   0   2   29.79    5.42
   6   0  -2    8.68    3.54
  -6   0   2    6.31    2.52
  -5   0   2   17.90    3.45
   5   0  -2   18.77    3.65
   4   0  -2  271.08   12.32
  -4   0   2  286.24   12.19
  -4   0   2  302.65    8.73
  -3   0   2 4247.33   68.63
   3   0  -2 4176.84   75.13
  -3   0   2 4147.41   74.12
  -2   0   2  122.45    5.51
  -2   0   2  136.05    3.81
   2   0  -2  125.93    5.76
   0   0   2 1072.11   20.68
   0   0  -2 1137.47   20.88
  -2   0  -2  825.20   18.35
   2   0   2  855.28   14.87
   2   0   2  850.12   19.38
  -2   0  -2  831.23   17.35
  -2   0  -2  864.28   18.97
  -3   0  -2 1172.73   23.78
  -3   0  -2 1189.96   26.84
   3   0   2 1128.74   19.24
   3   0   2 1195.58   27.40
  -3   0  -2 1182.00   19.37
  -4   0  -2 2077.27   44.42
   4   0   2 2036.46   44.89
  -4   0  -2 2079.36   39.88
  -5   0  -2   35.94    3.73
  -5   0  -2   36.99    5.01
   5   0   2   33.45    4.92
   6   0   2  238.29   14.35
  -6   0  -2  233.94   14.02
   7   0   2   31.26    5.84
  -7   0  -2   35.76    6.08
   7   1  -2    6.01    3.95
   7  -1  -2    8.04    3.24
  -7   1   2    1.83    1.94
   7  -1  -2   -1.00    2.54
  -7  -1   2    6.61    3.03
   6  -1  -2    5.73    2.77
   6   1  -2   10.07    4.00
  -6   1   2   11.46    3.59
  -6  -1   2    4.35    2.36
  -5  -1   2   92.93    7.51
   5  -1  -2   79.06    7.16
   5   1  -2   78.84    7.84
  -5   1   2   87.89    7.62
  -5   1   2   82.48    5.80
  -4  -1   2  401.39    9.79
  -4  -1   2  370.35   14.06
   4   1  -2  379.74   10.10
  -4   1   2  358.58   14.51
   4   1  -2  376.95   15.75
  -4  -1   2  375.12   14.84
  -4   1   2  383.43   12.60
   4  -1  -2  366.86   14.34
  -3   1   2  574.79   15.32
  -3   1   2  548.83   16.66
  -3  -1   2  554.18   16.89
  -3  -1   2  593.35   12.76
   3  -1  -2  589.76   16.59
   3   1  -2  599.88   18.22
  -3   1   2  572.74   12.76
  -3  -1   2  559.21   16.02
   3  -1  -2  564.97   17.19
  -2   1   2  955.70   20.75
  -2   1   2  961.85   19.96
   2   1  -2  975.76   22.19
  -2   1   2  953.16   15.38
  -2  -1   2  962.33   19.52
   2  -1  -2  985.36   21.18
   2  -1  -2  983.19   19.83
  -2  -1   2  950.77   20.75
  -2   1   2  956.30   18.31
   1   1  -2 1957.69   34.01
   1  -1  -2 1950.84   35.58
  -1   1   2 1922.81   35.52
   1  -1  -2 1936.47   33.38
   1   1  -2 1927.55   36.36
  -1   1   2 1969.60   35.24
  -1  -1   2 1937.59   35.12
  -1  -1   2 1968.57   34.82
   1  -1   2  153.15    5.39
   1  -1   2  159.68    4.12
  -1  -1  -2  155.08    4.35
  -1   1  -2  145.56    5.04
   1  -1   2  144.01    5.79
  -1   1  -2  149.26    6.09
   1   1   2  148.20    5.76
   1   1   2  154.05    5.93
  -1  -1  -2  157.83    6.05
   2  -1   2   30.97    2.90
   2   1   2   28.01    2.55
  -2  -1  -2   33.81    3.27
  -2   1  -2   27.07    2.71
  -2   1  -2   28.71    2.87
   2  -1   2   32.76    3.25
   2   1   2   28.42    3.12
   3   1   2 1713.06   37.57
  -3   1  -2 1677.04   35.81
  -3   1  -2 1669.27   35.12
  -3  -1  -2 1842.24   33.78
   3  -1   2 1736.51   36.94
   3   1   2 1721.84   32.38
  -3  -1  -2 1653.31   36.27
  -4  -1  -2    3.10    1.36
   4  -1   2    1.01    1.51
  -4  -1  -2    0.91    1.39
   4   1   2    1.90    1.63
   4   1   2    0.28    0.81
  -4   1  -2    1.70    1.08
  -4   1  -2   -0.20    1.36
  -4  -1  -2    2.09    1.75
  -5   1  -2   10.18    2.99
  -5   1  -2   10.04    2.41
   5   1   2    9.53    3.02
   5  -1   2   11.73    3.02
  -5  -1  -2   13.88    3.44
  -5  -1  -2   11.83    3.00
   6  -1   2   23.17    4.32
   6   1   2   19.95    4.89
  -6   1  -2   24.49    4.75
  -6  -1  -2   23.25    4.49
  -7   1  -2   28.73    5.60
  -7  -1  -2   40.27    6.15
   7  -1   2   40.56    6.73
   7   1   2   27.53    5.69
  -7  -2   2    0.64    1.94
  -7   2   2    8.82    3.53
   7   2  -2    8.99    3.89
   7  -2  -2   -0.82    2.14
   7  -2  -2    9.73    2.90
  -6  -2   2   37.18    5.35
  -6   2   2   45.57    6.70
   6  -2  -2   42.54    6.44
  -6  -2   2   43.83    6.57
   6   2  -2   43.54    6.93
   6  -2  -2   39.60    5.90
   5   2  -2   40.64    6.23
  -5   2   2   35.19    4.56
  -5  -2   2   30.82    4.96
  -5  -2   2   27.49    4.46
  -5   2   2   26.14    4.44
   5  -2  -2   30.79    4.75
   5  -2  -2   33.38    5.13
   4   2  -2  127.39    9.67
   4   2  -2  136.52    7.74
  -4   2   2  118.12    8.01
   4  -2  -2  150.52    9.01
  -4   2   2  126.06    8.69
  -4  -2   2  123.67    7.93
  -4  -2   2  121.28    8.69
   4  -2  -2  118.92    8.65
   3  -2  -2   94.05    6.88
  -3  -2   2  101.38    7.11
  -3   2   2   96.37    6.78
  -3  -2   2   95.34    6.04
   3  -2  -2   97.63    6.30
  -3   2   2  104.84    7.08
  -3   2   2  108.17    6.39
   3   2  -2   91.47    7.38
  -2  -2   2  511.99   16.10
  -2   2   2  518.37   15.55
   2  -2  -2  519.66   16.09
  -2  -2   2  536.10   15.02
   2  -2  -2  518.85   14.37
   2   2  -2  524.02   17.12
  -2   2   2  505.92   16.42
   1   2  -2  806.23   20.16
   1  -2  -2  821.79   20.63
  -1   2   2  835.54   19.66
  -1  -2   2  813.92   20.20
  -1  -2   2  813.53   19.80
  -1   2   2  811.00   21.38
   1   2  -2  816.26   21.39
   0  -2   2  805.86   20.03
   0  -2   2  779.65   18.89
   0   2   2  778.11   18.38
   0  -2  -2  764.93   19.53
   0   2   2  758.91   20.12
   0   2  -2  774.39   19.98
  -1   2  -2 2394.94   42.45
  -1  -2  -2 2356.09   43.00
   1  -2   2 2416.52   40.90
  -1  -2  -2 2404.18   46.17
   1  -2   2 2351.61   44.52
   1   2   2 2320.39   44.79
  -1   2  -2 2322.18   46.85
  -2  -2  -2  341.82   10.00
   2  -2   2  343.90   11.85
   2  -2   2  327.34   12.04
  -2   2  -2  333.41   11.22
  -2   2  -2  334.84   13.01
  -2  -2  -2  326.60   12.70
   2   2   2  338.72   12.65
   2   2   2  345.92   12.94
  -3   2  -2  211.31   10.54
  -3  -2  -2  205.81   10.59
  -3   2  -2  197.47    9.61
   3   2   2  203.59    9.65
   3   2   2  206.50   10.86
   3  -2   2  196.30    9.58
   3  -2   2  207.40   10.17
   4  -2   2    9.24    2.52
  -4  -2  -2    9.43    2.87
   4  -2   2   15.36    3.44
  -4   2  -2   14.60    3.08
  -4   2  -2   11.34    2.81
   4   2   2   14.84    2.81
   4   2   2   12.00    3.46
   5  -2   2  318.67   15.26
   5  -2   2  344.42   16.40
   5   2   2  310.70   16.72
  -5   2  -2  319.38   14.96
  -5   2  -2  302.48   15.15
  -5  -2  -2  296.95   15.69
  -5  -2  -2  307.78   15.10
   6  -2   2    3.77    2.56
   6  -2   2    0.02    2.17
  -6  -2  -2    5.86    3.65
  -6   2  -2    4.49    2.48
   6   2   2    2.85    2.41
  -6  -2  -2    2.26    1.94
  -7   2  -2   45.45    6.89
   7   2   2   42.83    7.81
   7  -2   2   34.95    6.44
   7  -2   2   29.06    5.88
  -7  -2  -2   35.34    6.15
  -6  -3   2   31.16    6.11
  -6   3   2   25.33    5.18
   6  -3  -2   26.20    5.42
   6   3  -2   30.33    6.28
   5   3  -2   29.48    5.56
  -5   3   2   31.95    5.20
   5  -3  -2   21.99    4.64
  -5  -3   2   31.77    5.62
  -5   3   2   27.39    4.88
  -4   3   2  106.16    8.67
  -4   3   2   97.52    8.64
  -4  -3   2   96.67    8.71
   4   3  -2  102.13    8.24
   4  -3  -2  102.00    8.78
   4   3  -2  104.37    9.43
   3   3  -2   74.65    7.62
  -3  -3   2   69.11    6.83
  -3   3   2   69.81    6.95
  -3   3   2   77.17    6.57
   3  -3  -2   68.90    6.77
  -3   3   2   82.11    7.08
  -2   3   2  314.84   12.91
  -2   3   2  321.31   14.24
  -2  -3   2  300.10   12.39
  -2   3   2  296.63   14.28
  -2  -3   2  291.62   13.50
   2   3  -2  294.58   14.09
   2  -3  -2  282.47   13.17
   1   3  -2  140.63    8.99
   1  -3  -2  122.30    8.23
   1   3  -2  123.69    8.13
  -1   3   2  130.53    7.47
  -1  -3   2  128.78    7.98
  -1   3   2  130.85    8.93
  -1  -3   2  119.33    7.99
   0   3   2   70.55    5.59
   0  -3   2   71.65    5.48
   0  -3  -2   77.03    6.38
   0  -3   2   75.41    6.34
   0  -3   2   70.09    5.98
   0  -3  -2   77.41    6.14
   0   3   2   64.93    6.10
   0   3  -2   71.13    6.32
   0   3  -2   73.38    6.38
   1   3   2  137.49    8.17
  -1  -3  -2  142.98    8.88
   1   3   2  139.94    9.37
  -1  -3  -2  158.13    8.16
   1  -3   2  137.05    8.29
  -1   3  -2  159.86    9.84
  -1   3  -2  137.89    6.71
  -2   3  -2   59.84    4.97
  -2   3  -2   64.27    6.82
   2  -3   2   59.04    5.52
   2   3   2   62.45    6.60
  -2  -3  -2   63.54    4.95
  -2  -3  -2   68.79    6.51
   2   3   2   72.95    6.45
  -3   3  -2   56.95    6.55
  -3  -3  -2   52.70    6.04
   3  -3   2   61.53    6.02
   3   3   2   62.43    6.65
  -3   3  -2   67.35    6.00
   3   3   2   59.50    6.48
  -4   3  -2  136.21   10.68
   4   3   2  145.19   11.11
   4  -3   2  134.00    9.56
  -4  -3  -2  137.21   10.62
   4   3   2  154.41   10.33
  -4   3  -2  161.29   10.33
   4  -3   2  163.03   10.80
  -5   3  -2    7.60    3.07
   5  -3   2    4.90    2.82
   5  -3   2    1.23    1.94
  -5  -3  -2    5.85    3.06
   5   3   2    1.44    2.21
  -5  -3  -2    2.30    1.70
  -5   3  -2    4.08    2.79
   6  -3   2   16.30    4.35
  -6   3  -2   21.24    4.98
  -6  -3  -2   23.74    5.71
  -6   3  -2   17.02    4.57
   6   3   2   22.32    5.22
   5   4  -2    6.27    3.13
  -5   4   2   -0.17    2.33
   5  -4  -2    2.69    2.19
  -4  -4   2   -1.82    2.49
  -4   4   2   -0.27    2.57
   4   4  -2   -2.64    3.27
   4   4  -2   -1.34    2.27
   4  -4  -2    2.39    2.67
  -3   4   2   51.03    6.70
   3  -4  -2   46.87    6.31
   3   4  -2   49.77    6.95
  -3  -4   2   50.69    6.83
   3   4  -2   48.58    6.72
  -3   4   2   46.66    6.86
   2   4  -2   14.94    3.85
  -2   4   2   30.79    5.25
  -2  -4   2   31.22    5.10
   2  -4  -2   23.01    4.55
  -2   4   2   19.96    4.60
  -1  -4   2   32.56    4.98
  -1  -4   2   29.68    4.75
   1   4  -2   37.06    5.23
   1   4  -2   35.60    5.09
   1  -4  -2   29.00    4.76
  -1   4   2   32.09    5.40
  -1   4   2   34.24    5.68
   1  -4  -2   33.43    5.26
   0  -4   2   10.61    3.27
   0  -4  -2   11.08    3.15
   0   4   2   14.25    4.17
   0  -4  -2   15.23    3.50
   0   4   2   14.42    3.71
   0   4  -2   12.84    3.49
   0   4  -2   17.31    4.10
   0  -4   2    8.91    2.99
   1  -4   2   16.86    4.01
   1   4   2   11.84    4.38
  -1   4  -2   17.27    4.25
   1  -4   2    9.67    3.07
  -1  -4  -2   13.73    3.78
   2   4   2    8.71    3.51
  -2   4  -2   18.49    4.42
   2  -4   2   21.83    4.94
  -2  -4  -2   11.02    2.89
   2  -4   2   10.16    2.92
  -3  -4  -2   83.23    8.64
   3  -4   2   72.89    7.56
  -3   4  -2   77.27    8.96
   3   4   2   70.96    8.13
   4   4   2    7.86    3.43
  -4   4  -2    9.28    3.94
  -4  -4  -2    9.09    3.73
   4  -4   2    6.21    2.72
  -5   4  -2   -1.58    2.10
   5   4   2   -2.95    2.75
   2  -5  -2    0.37    2.23
  -2  -5   2    0.81    2.70
   2  -5  -2    0.67    2.14
  -1   5   2    5.56    3.57
  -1  -5   2    2.66    2.00
   1  -5  -2    9.85    4.00
   0  -5   2    5.49    2.48
   0   5  -2   20.37    5.86
   0   5  -2   11.42    4.05
   0  -5  -2    4.94    2.86
   0   5   2    6.34    4.32
  -1   5  -2   17.89    5.62
   1  -5   2    1.47    2.21
  -1  -5  -2   10.12    3.95
   1  -5   2    5.14    3.35
   2  -5   2    1.88    2.68
   7   0  -3    0.52    2.83
  -7   0   3   -1.98    2.25
  -6   0   3   -0.56    1.99
   6   0  -3    1.26    1.91
   5   0  -3   -0.63    1.68
  -5   0   3   -2.63    2.35
  -4   0   3    0.99    1.10
   4   0  -3    0.27    1.39
  -4   0   3   -0.35    0.65
   3   0  -3   -0.03    1.05
  -3   0   3    0.51    0.62
  -3   0   3    0.36    1.09
   2   0  -3    0.35    0.87
  -2   0   3    0.42    0.43
  -2   0   3    0.53    0.43
   2   0  -3    0.46    0.39
  -2   0   3    0.29    0.76
  -1   0   3    0.88    0.70
  -1   0   3    0.12    0.50
   1   0  -3    1.39    0.70
  -1   0   3    0.49    0.70
   0   0  -3    0.13    0.34
   0   0   3    0.67    0.38
   0   0  -3    0.12    0.41
   0   0   3    0.01    0.45
  -1   0  -3    1.28    0.84
   1   0   3    0.63    0.65
   1   0   3    1.43    0.68
  -1   0  -3    1.08    0.50
   2   0   3    0.58    0.98
  -2   0  -3    0.50    0.96
   2   0   3    0.20    0.54
  -2   0  -3    0.74    0.96
   3   0   3   -1.00    1.36
   3   0   3    0.25    0.51
  -3   0  -3    0.38    1.16
  -3   0  -3   -0.26    0.95
  -4   0  -3    1.13    1.12
  -4   0  -3   -1.02    1.23
   4   0   3    3.90    1.87
  -5   0  -3    0.72    1.36
  -5   0  -3    0.07    1.77
   5   0   3    3.27    2.46
   6   0   3   -0.41    1.90
  -6   0  -3   -0.47    1.93
   7   0   3    4.84    3.19
  -7   0  -3   -1.29    2.25
   8  -1  -3    5.17    3.45
   7  -1  -3    2.87    2.93
  -7  -1   3    3.14    2.10
   7  -1  -3    6.74    2.81
   7   1  -3    6.17    3.00
  -7   1   3    2.79    2.54
  -6  -1   3   14.79    3.62
   6   1  -3   20.60    4.64
  -6   1   3   14.32    3.35
   6  -1  -3   14.51    3.65
  -5   1   3   21.37    3.11
  -5   1   3   19.96    4.04
   5  -1  -3   16.64    3.43
   5   1  -3   20.36    4.22
  -5  -1   3   20.25    3.68
  -4   1   3    1.63    1.30
  -4   1   3    3.55    2.01
   4  -1  -3    3.99    2.21
  -4  -1   3    2.36    1.58
   4   1  -3    2.41    2.23
   4   1  -3    1.78    0.79
   4  -1  -3    2.56    1.67
  -4  -1   3    1.64    1.36
  -3   1   3  229.88    8.63
  -3  -1   3  222.59    9.83
   3  -1  -3  255.82    9.74
   3   1  -3  234.48   10.69
  -3   1   3  236.30    7.10
  -3  -1   3  238.38    9.45
  -3   1   3  230.30    9.98
   3  -1  -3  232.74   10.27
  -3   1   3  220.76    6.82
  -3  -1   3  243.39    6.42
  -2  -1   3  763.19   16.47
  -2   1   3  741.40   15.68
   2  -1  -3  747.31   18.12
   2  -1  -3  745.75   16.45
  -2  -1   3  739.65   17.68
  -2   1   3  754.08   16.95
  -2   1   3  729.14   13.00
   2   1  -3  766.16   19.09
  -2   1   3  772.11   18.08
   1   1  -3  220.07    6.39
   1  -1  -3  213.35    5.69
   1  -1  -3  212.79    7.44
  -1  -1   3  214.84    7.17
  -1   1   3  212.85    7.26
   1   1  -3  215.53    7.96
   1  -1  -3  225.10    4.83
  -1  -1   3  209.35    6.92
  -1   1   3  212.46    7.31
  -1   1   3  225.24    7.15
  -1   1  -3 2125.29   36.81
  -1   1  -3 2156.86   39.40
  -1  -1  -3 2104.51   38.72
   1  -1   3 2117.50   37.06
   1  -1   3 2106.74   35.84
  -1  -1  -3 2191.36   35.02
   1   1   3 2141.82   38.78
   1  -1   3 2172.04   39.08
   1   1   3 2162.06   38.15
   2   1   3   98.63    4.89
  -2   1  -3  104.03    5.63
   2   1   3  100.18    5.74
  -2  -1  -3  101.72    5.62
   2  -1   3  101.67    5.10
  -2   1  -3  106.12    5.32
   2  -1   3  107.56    5.86
  -3   1  -3 1484.56   31.65
   3  -1   3 1466.51   32.93
   3   1   3 1446.73   28.54
   3   1   3 1477.70   33.49
  -3   1  -3 1403.75   31.52
  -3  -1  -3 1532.26   30.25
  -3  -1  -3 1396.84   32.08
  -4   1  -3  103.70    6.76
   4   1   3  109.53    5.16
  -4   1  -3  106.85    7.51
   4  -1   3  113.93    7.96
  -4  -1  -3  118.69    6.49
  -4  -1  -3  111.50    7.65
  -4  -1  -3  114.63    7.94
   4   1   3  116.53    8.30
  -5  -1  -3   13.87    3.34
  -5   1  -3    9.43    2.31
   5   1   3   13.68    3.41
  -5  -1  -3    8.78    2.96
   5  -1   3    9.21    3.40
  -5   1  -3   10.53    2.81
  -6   1  -3  138.23   10.78
  -6  -1  -3  136.76   10.64
   6  -1   3  134.56   10.92
   6   1   3  142.51   11.43
   7  -1   3   25.25    5.23
  -7  -1  -3   19.59    4.72
  -7   1  -3   22.04    4.90
   7   1   3   16.17    4.72
  -7  -2   3    9.10    3.62
  -7   2   3   13.86    4.19
   7   2  -3    9.11    4.11
   7  -2  -3    3.99    2.74
   7  -2  -3    8.18    3.67
   6  -2  -3   65.52    7.20
   6  -2  -3   54.94    7.10
  -6  -2   3   56.79    6.60
  -6   2   3   61.36    7.55
  -6  -2   3   53.11    7.30
   6   2  -3   62.76    8.47
  -5  -2   3   87.03    8.12
  -5   2   3   86.74    8.10
   5   2  -3   77.48    8.19
   5  -2  -3   82.56    7.78
  -5   2   3   80.49    6.92
   5  -2  -3   87.83    7.68
  -5  -2   3   78.74    7.06
   4  -2  -3   15.85    3.70
  -4   2   3   11.60    2.86
   4  -2  -3   15.02    3.05
   4   2  -3   15.92    3.63
  -4   2   3   15.24    2.96
  -4  -2   3   12.70    2.83
  -4  -2   3   17.12    3.52
  -3  -2   3   61.07    4.72
   3   2  -3   65.96    6.36
  -3   2   3   67.54    4.90
  -3   2   3   63.50    5.53
   3  -2  -3   52.43    5.12
   3  -2  -3   67.53    5.03
  -3   2   3   58.28    5.42
  -3  -2   3   62.21    5.51
  -2  -2   3   60.19    4.93
  -2   2   3   59.13    4.75
  -2   2   3   60.59    5.11
   2   2  -3   57.00    5.30
   2  -2  -3   55.40    4.93
  -2   2   3   58.15    4.64
  -2  -2   3   62.56    4.74
   2  -2  -3   62.32    4.19
  -1  -2   3 1270.48   27.15
   1  -2  -3 1215.31   27.71
  -1  -2   3 1212.13   27.00
  -1   2   3 1207.91   28.12
  -1   2   3 1231.18   28.49
   1   2  -3 1215.56   26.90
  -1   2   3 1248.91   26.92
   1   2  -3 1242.43   29.00
   0   2   3  211.08    7.68
   0  -2  -3  210.22    9.04
   0  -2   3  209.42    8.21
   0   2   3  214.86    9.26
   0   2   3  218.00    9.58
   0   2  -3  214.09    9.05
   0  -2   3  214.48    8.04
   0  -2   3  204.99    8.93
  -1   2  -3 2432.74   42.15
  -1   2  -3 2371.30   47.11
  -1  -2  -3 2375.84   46.41
  -1  -2  -3 2392.92   42.78
   1   2   3 2350.37   47.12
   1  -2   3 2348.79   41.30
   1   2   3 2375.44   44.82
   1  -2   3 2352.05   44.29
  -2   2  -3  175.67    7.53
   2   2   3  173.48    8.68
  -2  -2  -3  170.24    6.26
   2   2   3  160.58    8.40
   2  -2   3  165.11    7.69
   2  -2   3  164.06    8.39
  -2  -2  -3  155.82    8.45
  -2   2  -3  165.41    8.88
   3   2   3    7.11    2.57
  -3   2  -3    7.03    2.19
   3   2   3   14.19    2.88
   3  -2   3    7.62    1.98
  -3   2  -3    5.21    2.21
  -3  -2  -3    7.82    2.10
   3  -2   3   10.03    2.42
  -4  -2  -3   66.50    5.58
  -4   2  -3   67.57    6.40
   4   2   3   66.65    6.84
   4   2   3   71.26    5.74
  -4   2  -3   68.04    6.17
   4  -2   3   76.99    6.76
   4  -2   3   63.95    5.96
  -4  -2  -3   64.50    6.51
   5  -2   3  102.09    9.04
   5  -2   3  125.31    9.33
  -5   2  -3  115.73    8.81
  -5  -2  -3  112.11    9.30
  -5   2  -3  114.30    9.01
   5   2   3  107.40    9.89
  -5  -2  -3  111.65    8.98
  -6   2  -3    5.98    2.36
  -6  -2  -3    1.81    2.32
  -6   2  -3    2.29    1.98
   6  -2   3    7.40    3.09
  -6  -2  -3    5.07    2.61
   6  -2   3    5.30    2.43
   6   2   3    4.45    2.87
  -7  -2  -3    2.49    2.53
   7   2   3   -1.52    2.96
  -7   2  -3    1.31    2.85
   7  -2   3    3.91    2.89
   7  -2   3    0.71    2.55
   6   3  -3   39.08    7.45
   6  -3  -3   47.57    7.34
  -6  -3   3   37.34    6.25
  -6   3   3   44.34    6.89
  -5   3   3   19.67    4.26
  -5   3   3   11.20    3.40
   5  -3  -3   14.81    3.93
   5   3  -3   19.59    4.78
  -5  -3   3   25.79    4.68
  -4   3   3    4.21    2.44
   4   3  -3    4.20    2.33
   4  -3  -3    1.94    1.87
  -4   3   3    5.92    2.77
  -4  -3   3    7.73    2.76
   4   3  -3    4.01    2.72
   3   3  -3   39.41    5.68
   3  -3  -3   26.72    4.29
  -3  -3   3   33.73    4.65
  -3   3   3   41.17    5.44
  -3   3   3   36.15    4.82
  -3   3   3   45.37    5.19
  -2  -3   3  398.05   14.83
   2  -3  -3  369.31   15.33
  -2   3   3  381.61   15.78
  -2   3   3  396.14   16.67
  -2  -3   3  388.09   15.76
  -2   3   3  398.41   15.02
   2   3  -3  370.77   16.18
   1   3  -3  129.39    8.84
  -1  -3   3  144.16    8.58
  -1   3   3  131.05    9.03
  -1   3   3  146.65    8.12
  -1   3   3  133.15    9.14
   1   3  -3  130.36    8.38
   1  -3  -3  124.17    8.35
  -1  -3   3  142.04    8.54
   0  -3   3    6.97    2.33
   0  -3   3   11.53    2.66
   0   3   3    9.16    2.07
   0  -3   3    9.24    2.39
   0  -3  -3    5.57    1.97
   0   3   3    4.79    2.66
   0   3  -3    6.62    2.23
   0   3  -3    7.00    1.92
   0   3   3    7.02    2.36
  -1  -3  -3  106.59    6.47
   1   3   3   97.48    6.63
   1  -3   3  103.92    7.93
   1   3   3  103.72    8.04
  -1   3  -3  102.81    7.94
   1  -3   3   96.25    6.75
  -1  -3  -3  104.53    7.69
   2   3   3  551.70   20.54
   2   3   3  628.69   20.17
  -2  -3  -3  558.05   20.10
   2  -3   3  561.58   18.35
  -2   3  -3  578.28   17.02
  -2   3  -3  572.21   20.90
  -3  -3  -3   22.24    4.29
  -3   3  -3   19.46    3.24
   3  -3   3   16.01    3.31
   3   3   3   18.13    3.66
   3   3   3   14.79    3.30
  -3   3  -3   17.72    4.23
  -4   3  -3   32.27    5.21
   4  -3   3   41.23    5.50
  -4   3  -3   47.40    5.64
  -4  -3  -3   42.58    5.74
   4  -3   3   39.75    5.22
   4   3   3   45.04    5.66
   4   3   3   40.43    6.04
   5  -3   3   27.21    5.17
  -5  -3  -3   28.22    5.39
  -5   3  -3   33.66    5.41
   5   3   3   34.94    6.51
   5  -3   3   18.59    4.04
  -5  -3  -3   35.36    5.48
  -5   3  -3   31.87    5.29
  -6  -3  -3   17.35    4.24
   6  -3   3   23.90    5.03
  -6   3  -3   25.97    5.21
  -6   3  -3   15.93    4.33
  -6  -3  -3   20.93    5.04
   6   3   3   23.33    5.49
  -5   4   3    6.81    3.43
   5  -4  -3   13.41    4.37
   5   4  -3    9.74    3.51
   4  -4  -3   36.04    6.13
   4   4  -3   22.74    5.01
  -4   4   3   35.77    6.56
  -4  -4   3   37.96    6.24
   4   4  -3   30.20    5.89
   3  -4  -3   27.22    5.11
  -3   4   3   24.09    4.82
  -3  -4   3   38.21    5.97
   3   4  -3   26.58    5.11
  -3   4   3   32.83    5.27
   3   4  -3   35.07    5.97
  -2   4   3   40.87    6.35
   2   4  -3   36.49    5.49
  -2   4   3   32.51    5.64
  -2  -4   3   32.55    5.36
  -2  -4   3   35.26    5.34
   2  -4  -3   28.47    4.82
  -1   4   3   31.58    5.26
   1  -4  -3   36.39    5.41
  -1  -4   3   34.31    5.15
  -1  -4   3   32.42    5.00
   1   4  -3   37.53    5.52
  -1   4   3   39.78    6.15
   1   4  -3   30.06    5.08
   0  -4  -3   34.06    5.21
   0  -4   3   30.43    4.81
   0  -4   3   29.21    4.86
   0   4  -3   32.47    5.22
   0   4  -3   31.14    5.19
   0  -4  -3   31.96    4.69
   0   4   3   44.36    6.62
   1  -4   3   36.64    5.41
  -1  -4  -3   33.29    5.24
   1  -4   3   40.48    5.89
  -1   4  -3   34.91    5.62
  -1   4  -3   32.35    5.30
   1   4   3   45.40    6.58
   2  -4   3   19.11    3.88
   2  -4   3   24.04    5.08
  -2  -4  -3   23.05    4.72
  -2   4  -3   18.55    4.44
   2   4   3   27.12    5.36
   3   4   3   52.51    7.17
  -3  -4  -3   48.35    6.74
  -3   4  -3   54.74    7.69
   3  -4   3   46.67    5.95
  -4   4  -3   48.80    7.31
   4   4   3   51.42    7.36
  -4  -4  -3   40.53    6.75
   2  -5  -3    9.19    3.79
   2  -5  -3   16.17    4.50
  -2  -5   3   10.65    4.05
   1  -5  -3    0.44    2.00
  -1  -5   3    1.01    2.36
   0  -5   3    6.61    3.26
   0  -5  -3    8.50    3.23
   0   5  -3   10.91    3.93
   1  -5   3    0.49    2.46
  -1  -5  -3    0.33    1.99
  -7   0   4   72.52    8.60
   7   0  -4   76.35    8.71
   6   0  -4  118.27    9.94
  -6   0   4  144.55   10.69
  -5   0   4  105.38    8.07
   5   0  -4  107.79    8.55
   4   0  -4  288.48   12.69
  -4   0   4  276.92   12.05
  -4   0   4  299.25    7.77
  -3   0   4   48.86    4.15
   3   0  -4   50.12    1.77
  -3   0   4   50.69    2.29
   3   0  -4   52.83    4.56
  -2   0   4 2150.59   39.51
  -2   0   4 2163.16   35.56
   2   0  -4 2190.82   39.89
   0   0   4  739.53   15.04
   0   0  -4  825.19   14.95
  -2   0  -4 3057.61   53.29
   2   0   4 3069.41   55.11
  -2   0  -4 3093.47   53.56
   2   0   4 3097.73   50.90
  -3   0  -4  714.35   17.57
   3   0   4  704.02   14.04
   3   0   4  721.84   19.83
  -3   0  -4  717.25   19.31
   4   0   4  473.81   17.32
  -4   0  -4  465.98   14.45
  -4   0  -4  493.91   17.10
  -5   0  -4   54.10    6.15
  -5   0  -4   61.07    5.07
   5   0   4   60.58    6.49
  -6   0  -4  282.95   15.67
   6   0   4  299.19   16.46
   7   0   4  136.97   11.99
  -7   0  -4  132.88   11.61
   8  -1  -4   26.10    6.01
  -7   1   4   70.50    8.50
  -7  -1   4   72.29    8.19
   7  -1  -4   81.31    9.01
   7   1  -4   85.13    9.82
   7  -1  -4   91.55    9.98
   6  -1  -4  109.82    9.20
  -6  -1   4  112.69    9.28
   6  -1  -4  103.56    9.39
   6   1  -4  114.47   10.52
  -6   1   4  102.86    9.43
   5  -1  -4  450.22   17.71
   5   1  -4  441.93   19.14
  -5  -1   4  436.78   17.13
  -5   1   4  418.53   17.73
   5  -1  -4  460.19   18.72
   4   1  -4  295.08   13.81
  -4   1   4  290.81   12.98
  -4  -1   4  270.87   11.75
   4  -1  -4  292.58   12.35
   4  -1  -4  293.77   13.20
  -4  -1   4  303.03   13.09
  -4   1   4  277.43    9.41
  -4   1   4  314.30   10.79
   3  -1  -4  128.08    7.53
  -3  -1   4  132.19    7.37
  -3   1   4  127.15    7.35
  -3   1   4  135.93    5.23
  -3   1   4  132.77    6.24
   3   1  -4  130.74    7.88
   3  -1  -4  135.27    6.84
  -3  -1   4  126.38    6.56
  -3  -1   4  138.90    4.07
  -3   1   4  126.83    4.97
   2  -1  -4  699.32   15.22
  -2  -1   4  650.48   14.95
  -2   1   4  674.02   15.81
  -2   1   4  657.75   12.58
  -2  -1   4  678.49   16.62
   2   1  -4  712.36   18.21
   2  -1  -4  682.11   17.20
  -2   1   4  682.41   14.92
  -2   1   4  674.93   16.97
   2   1  -4  526.44   12.52
  -1  -1   4 1112.36   21.81
  -1   1   4 1109.29   22.64
  -1  -1   4 1123.32   19.58
  -1   1   4 1147.90   22.63
   1   1  -4 1130.30   21.00
   1  -1  -4 1106.14   19.51
  -1  -1   4 1117.77   22.80
   1  -1  -4 1107.97   23.05
  -1   1   4 1047.40   22.55
   1   1  -4 1087.25   23.80
   1  -1   4 1563.21   28.06
   1  -1   4 1569.76   30.68
   1   1   4 1587.57   29.49
  -1  -1  -4 1561.67   30.21
  -1   1  -4 1519.72   30.76
  -1  -1  -4 1595.97   25.85
   1  -1   4 1610.19   28.08
  -1   1  -4 1589.43   28.06
   1   1   4 1593.53   30.48
  -2   1  -4  324.18   10.14
   2   1   4  340.80   10.20
  -2   1  -4  341.37   11.24
   2  -1   4  339.02   10.07
   2  -1   4  339.22   11.46
  -2  -1  -4  328.22   10.98
   2   1   4  353.96   11.46
  -3  -1  -4  226.72   10.03
   3  -1   4  233.06   10.50
  -3   1  -4  232.93    9.75
   3   1   4  216.47   10.25
  -3   1  -4  219.89    9.51
  -3  -1  -4  238.18    9.12
   3   1   4  227.51    8.07
  -4   1  -4  263.91   11.43
  -4  -1  -4  278.28   10.79
   4  -1   4  249.02   12.35
   4   1   4  276.55   13.21
  -4  -1  -4  265.49   12.34
  -4   1  -4  276.38   12.30
   4   1   4  276.79    8.94
   5  -1   4  305.65   15.13
  -5   1  -4  293.80   14.38
  -5  -1  -4  292.41   14.60
   5   1   4  301.95   15.47
  -5   1  -4  316.91   13.31
  -5  -1  -4  275.53   14.20
   6   1   4   50.88    6.90
  -6   1  -4   55.14    6.82
   6  -1   4   39.38    6.06
  -6  -1  -4   54.27    7.02
   7  -1   4   21.95    4.99
  -7   1  -4   18.85    4.71
   7   1   4   22.58    4.93
  -7  -1  -4   27.58    6.67
   7   2  -4   80.60   10.41
  -7   2   4   59.85    8.23
  -7  -2   4   71.01    8.33
   7  -2  -4   70.46    8.93
  -6   2   4   32.86    5.59
   6  -2  -4   35.02    5.73
   6   2  -4   46.64    7.42
  -6  -2   4   38.48    5.62
   6  -2  -4   46.53    6.12
  -6  -2   4   42.77    6.44
  -5  -2   4   23.94    4.39
  -5  -2   4   26.79    4.20
   5  -2  -4   23.88    4.59
   5   2  -4   25.84    4.83
  -5   2   4   26.77    3.97
   5  -2  -4   23.85    4.19
  -5   2   4   27.34    4.59
  -4   2   4   90.23    5.74
  -4  -2   4   72.91    6.79
   4  -2  -4   94.71    6.96
   4   2  -4   86.77    8.03
  -4   2   4   85.40    6.73
  -4  -2   4   84.82    6.28
  -4   2   4   85.04    7.20
   4  -2  -4   87.11    7.46
  -3   2   4   29.62    3.69
   3  -2  -4   25.43    3.12
   3   2  -4   24.65    4.08
  -3  -2   4   23.42    2.99
  -3   2   4   28.02    3.13
  -3  -2   4   30.65    4.14
   3  -2  -4   32.37    4.15
  -3   2   4   28.69    3.83
  -2   2   4   13.69    2.55
   2   2  -4   17.23    2.27
  -2   2   4   12.90    2.52
  -2  -2   4   10.34    1.56
  -2   2   4   15.78    2.65
   2   2  -4   15.92    2.94
  -2  -2   4   11.78    2.25
   2  -2  -4   11.87    2.51
   2  -2  -4   11.98    1.97
  -2  -2   4   14.11    2.55
  -1   2   4  685.88   19.41
  -1   2   4  719.65   18.53
  -1  -2   4  725.52   18.78
   1  -2  -4  690.38   19.00
  -1   2   4  701.97   19.29
   1   2  -4  715.19   18.28
  -1  -2   4  706.26   18.08
   1   2  -4  676.53   19.84
   0   2   4   53.25    4.55
   0  -2   4   54.91    4.54
   0   2  -4   57.51    4.64
   0  -2   4   55.20    3.99
   0   2   4   56.73    4.85
   0  -2  -4   53.17    4.51
   0   2   4   57.73    3.58
   0  -2   4   61.38    4.13
   1  -2   4  915.80   19.04
   1   2   4  951.82   21.45
   1   2   4  965.47   23.94
   1  -2   4  902.31   20.84
  -1  -2  -4  906.00   22.83
  -1   2  -4  911.86   23.43
  -1   2  -4  920.17   18.94
  -1  -2  -4  906.57   19.42
   2  -2   4  543.68   14.49
  -2  -2  -4  509.13   16.01
   2   2   4  551.46   16.06
  -2   2  -4  563.18   17.13
   2  -2   4  546.41   16.25
  -2   2  -4  572.47   14.25
   2   2   4  517.57   15.97
   3  -2   4   17.77    3.20
  -3  -2  -4   25.92    3.71
  -3   2  -4   17.92    2.91
  -3   2  -4   22.41    3.75
   3   2   4   23.00    3.34
   3   2   4   19.40    3.31
   3  -2   4   26.23    3.41
   4  -2   4  180.98   10.07
  -4   2  -4  193.19   10.94
   4   2   4  199.61    9.82
  -4  -2  -4  201.87   10.09
  -4   2  -4  178.13   10.13
  -4  -2  -4  172.60   10.67
   4  -2   4  183.73   11.08
   4   2   4  172.00   11.08
   5  -2   4   30.70    4.66
  -5  -2  -4   30.67    4.84
  -5   2  -4   31.44    4.76
  -5   2  -4   31.78    4.76
  -5  -2  -4   32.83    5.09
   5   2   4   22.18    4.58
   5  -2   4   31.61    5.40
  -6  -2  -4   63.98    7.78
   6  -2   4   54.43    6.84
  -6  -2  -4   47.00    6.50
   6  -2   4   42.99    6.56
  -6   2  -4   72.18    7.32
  -6   2  -4   45.83    6.45
   6   2   4   59.21    7.83
  -7  -2  -4    3.86    2.93
   7  -2   4   16.78    4.80
  -7   2  -4   20.39    5.12
   7  -2   4    9.46    3.88
   7   2   4   15.02    4.44
   6  -3  -4    6.46    3.25
  -6   3   4    7.47    3.34
  -6  -3   4    4.78    3.28
   6   3  -4    3.77    2.57
  -5  -3   4    3.23    2.21
   5  -3  -4    5.24    2.54
   5   3  -4   12.85    4.30
  -5   3   4    5.54    2.74
  -5   3   4    6.24    2.56
  -4  -3   4   36.42    5.41
  -4   3   4   36.42    5.24
  -4   3   4   33.11    4.96
   4  -3  -4   37.06    5.59
   4   3  -4   29.53    5.38
  -3   3   4   39.96    5.45
  -3  -3   4   44.79    5.58
  -3   3   4   36.50    4.64
   3   3  -4   36.42    5.29
  -3   3   4   39.91    5.04
   3  -3  -4   36.61    5.05
   2  -3  -4   44.75    5.27
   2   3  -4   60.63    5.53
  -2   3   4   50.88    5.78
  -2   3   4   55.35    5.95
  -2  -3   4   50.98    5.19
  -2   3   4   51.02    5.34
   2   3  -4   45.34    5.77
  -2  -3   4   54.48    5.63
   1  -3  -4   60.20    5.85
  -1   3   4   63.53    4.97
   1   3  -4   58.61    6.01
   1   3  -4   60.69    5.71
  -1   3   4   62.95    6.24
  -1  -3   4   64.71    5.93
  -1   3   4   67.92    5.68
  -1  -3   4   59.49    5.47
  -1   3   4   63.00    6.22
  -1  -3   4   74.55    6.35
   0  -3   4   20.24    3.48
   0  -3   4   23.13    3.46
   0  -3  -4   25.97    3.79
   0  -3   4   24.45    3.41
   0   3  -4   20.55    3.67
   0   3  -4   19.93    3.50
   0   3   4   24.82    4.30
   0   3   4   23.22    3.02
  -1  -3  -4   28.80    4.14
   1  -3   4   39.16    4.94
  -1  -3  -4   36.70    3.81
  -1   3  -4   34.00    4.70
   1   3   4   35.62    4.06
   1   3   4   39.42    5.13
   1  -3   4   34.67    4.11
  -2   3  -4  313.96   14.99
   2   3   4  332.35   13.93
   2   3   4  285.36   14.27
   2  -3   4  310.47   12.80
  -2  -3  -4  300.23   14.16
   3   3   4  101.92    8.32
   3   3   4  110.07    8.59
  -3   3  -4   99.75    8.68
   3  -3   4  108.98    7.69
  -3  -3  -4   97.00    8.24
  -4   3  -4   28.14    5.09
  -4   3  -4   34.79    4.88
   4  -3   4   31.31    4.74
   4   3   4   33.45    4.94
  -4  -3  -4   25.17    4.42
   4   3   4   35.67    5.31
   4  -3   4   39.27    5.41
  -5  -3  -4   82.11    8.80
   5   3   4   71.46    8.56
   5  -3   4   93.63    9.08
  -5  -3  -4   85.82    8.27
  -5   3  -4   79.97    8.56
   5  -3   4   77.84    7.86
  -5   3  -4   81.53    7.93
  -6  -3  -4   16.45    4.33
   6   3   4   23.60    5.57
  -6   3  -4   14.09    3.88
   6  -3   4   12.06    3.81
  -6  -3  -4   11.23    3.32
   5  -4  -4   16.39    4.03
   5   4  -4   25.55    6.34
  -5   4   4   20.41    5.12
  -4   4   4    6.28    3.34
  -4  -4   4    7.30    3.07
   4  -4  -4    2.70    1.83
   4   4  -4   13.60    4.27
   4   4  -4    6.61    3.11
  -3   4   4    5.29    2.61
  -3  -4   4   -1.73    2.62
   3  -4  -4    0.10    1.88
   3   4  -4    1.98    2.23
  -3   4   4    3.57    2.71
  -2   4   4   -0.33    1.97
   2  -4  -4    1.64    2.15
  -2   4   4    2.93    2.71
   2   4  -4   -1.21    3.12
  -2  -4   4    1.06    1.97
  -2  -4   4   -3.76    2.48
  -1  -4   4   11.21    2.94
   1   4  -4   17.98    4.04
   1   4  -4   12.68    3.80
  -1  -4   4   17.50    3.96
  -1   4   4   18.66    4.21
  -1   4   4   16.00    4.23
   1  -4  -4   10.14    2.90
   0   4  -4   51.71    6.46
   0  -4   4   53.17    6.01
   0  -4   4   54.00    6.33
   0   4  -4   40.03    5.92
   0   4   4   54.92    7.00
   0  -4  -4   46.58    6.04
   0  -4  -4   47.04    5.58
  -1  -4  -4    3.02    2.49
   1  -4   4   -0.14    1.97
   1   4   4    3.50    2.75
   1  -4   4    0.32    1.57
  -1   4  -4    1.53    1.93
   2  -4   4   11.78    3.09
  -2  -4  -4   11.08    3.61
   2   4   4    8.20    3.01
   2  -4   4   12.67    3.87
  -2   4  -4   19.20    4.14
   3   4   4   53.83    7.48
  -3   4  -4   56.14    7.51
  -3  -4  -4   64.64    7.74
   4   4   4   32.00    6.08
  -4   4  -4   27.29    5.61
  -4  -4  -4   39.52    6.78
   2  -5  -4    8.29    3.27
   2  -5  -4    9.26    4.08
  -2  -5   4    9.21    4.01
   1  -5  -4    6.52    2.97
  -1  -5   4    6.55    3.76
   0  -5  -4    3.59    3.30
   0  -5   4   -1.27    3.11
  -1  -5  -4   20.89    4.98
   1  -5   4   19.22    4.71
   7   0  -5    5.84    2.97
  -7   0   5   -1.64    2.01
   6   0  -5    4.75    2.69
  -6   0   5   -0.49    2.05
  -5   0   5    0.85    1.41
   5   0  -5   -0.01    1.81
   4   0  -5   -0.90    1.35
  -4   0   5   -0.37    1.24
  -4   0   5   -0.21    0.61
  -3   0   5    1.20    0.48
  -3   0   5   -0.67    1.13
   3   0  -5    0.86    1.26
   2   0  -5    0.32    0.33
  -2   0   5    0.84    1.05
  -2   0   5   -0.66    0.95
  -2   0   5    0.97    0.68
   2   0  -5    1.86    1.21
  -1   0   5    3.13    1.12
  -1   0   5    1.39    0.92
  -1   0   5    0.83    0.71
   1   0  -5    0.33    0.66
   0   0  -5    1.25    0.42
   0   0   5    0.44    0.37
   0   0   5    0.55    0.71
   0   0  -5    0.66    0.72
  -1   0  -5    1.12    0.65
   1   0   5    1.25    0.63
   1   0   5    1.52    0.92
  -1   0  -5    0.51    0.79
   1   0   5    0.86    0.70
   2   0   5   -1.33    0.87
  -2   0  -5   -0.75    0.79
  -2   0  -5   -0.76    0.81
   2   0   5    1.51    0.83
   3   0   5    0.82    0.56
  -3   0  -5    2.96    1.41
   3   0   5    1.05    1.38
  -3   0  -5    0.00    1.11
   4   0   5    0.26    1.71
  -4   0  -5   -0.02    0.99
  -4   0  -5    1.14    1.49
   5   0   5   -0.05    1.80
  -5   0  -5    1.66    1.66
  -5   0  -5    0.12    1.12
  -6   0  -5    3.02    3.01
   6   0   5    2.97    2.26
  -7   0  -5   -2.09    1.92
   7   0   5   -1.30    2.13
   8  -1  -5   22.54    5.32
  -7   1   5    9.31    3.88
  -7  -1   5    6.08    3.46
   7  -1  -5    8.07    3.52
   7  -1  -5   10.79    3.16
   7   1  -5   13.06    4.19
  -6   1   5  141.73   10.86
   6  -1  -5  121.24    9.74
   6  -1  -5  126.87   10.67
   6   1  -5  139.95   11.56
  -6  -1   5  121.27    9.66
  -5  -1   5  376.64   15.62
  -5   1   5  383.74   16.73
   5  -1  -5  358.51   15.52
   5   1  -5  363.71   17.33
   5  -1  -5  378.21   16.84
   4  -1  -5   37.53    4.31
  -4   1   5   33.87    3.29
  -4   1   5   32.03    4.35
  -4   1   5   34.01    3.10
  -4  -1   5   37.20    4.47
   4  -1  -5   32.51    4.28
  -4  -1   5   32.31    4.01
   4   1  -5   38.36    4.96
  -3  -1   5  343.14   12.63
   3  -1  -5  357.20   13.30
  -3  -1   5  367.68    7.23
  -3  -1   5  358.89    7.11
   3  -1  -5  357.51   11.85
  -3   1   5  365.03    9.93
  -3   1   5  360.41   11.07
   3   1  -5  364.41   13.94
  -3  -1   5  368.58   11.94
  -3   1   5  360.87    9.65
  -3   1   5  350.78   13.00
  -2   1   5  497.50   12.36
  -2   1   5  481.87   12.78
  -2   1   5  486.27   14.07
   2   1  -5  497.54   10.07
   2   1  -5  500.17   14.97
  -2   1   5  469.45   10.36
   2  -1  -5  512.24   12.16
  -2  -1   5  499.10   12.18
  -2  -1   5  487.97   13.47
   2   1  -5  399.50   10.45
   2  -1  -5  501.29   14.33
  -1  -1   5  151.69    6.36
   1  -1  -5  157.28    6.50
  -1   1   5  150.04    6.09
  -1  -1   5  149.47    6.51
  -1  -1   5  151.55    5.56
   1   1  -5  150.97    5.19
   1  -1  -5  147.28    3.95
   1   1  -5  183.07    5.29
  -1   1   5  158.61    6.28
   1   1  -5  151.36    6.91
  -1   1   5  145.61    6.32
  -1  -1   5  173.62    4.42
   0   1   5  668.48   15.87
   0  -1  -5  655.09   15.25
   0  -1   5  639.21   14.92
   0  -1   5  650.51   15.52
   0   1  -5  630.72   14.97
   0  -1  -5  695.89   12.20
   0  -1   5  660.27   13.03
   0   1   5  681.06   12.00
  -1   1  -5 1010.28   22.21
  -1   1  -5 1010.00   19.39
   1   1   5 1049.09   22.04
   1   1   5 1071.09   20.78
  -1  -1  -5  958.21   19.12
   1  -1   5 1030.56   19.09
   1  -1   5 1063.95   22.42
   1  -1   5 1031.39   20.08
  -1  -1  -5 1022.70   21.59
   2  -1   5  137.27    5.78
  -2   1  -5  140.63    6.93
   2   1   5  151.18    7.01
   2  -1   5  132.45    6.95
   2   1   5  127.23    6.03
  -2  -1  -5  129.80    6.58
  -2   1  -5  130.25    5.99
  -3  -1  -5  254.59   10.70
  -3   1  -5  241.19   10.20
  -3  -1  -5  269.36   10.18
  -3   1  -5  239.00    9.99
   3   1   5  260.61   11.22
   3   1   5  251.34    8.79
   3  -1   5  242.25   10.99
   4  -1   5   44.18    5.30
  -4   1  -5   38.14    4.26
   4   1   5   42.35    3.38
  -4  -1  -5   38.09    4.37
  -4  -1  -5   35.97    4.02
  -4   1  -5   42.60    4.68
   4   1   5   37.17    4.77
  -5  -1  -5   38.03    5.20
   5  -1   5   40.01    5.47
  -5   1  -5   37.72    5.12
  -5  -1  -5   38.26    4.25
  -5   1  -5   41.22    4.98
  -5  -1  -5   31.27    4.87
   5   1   5   34.09    5.17
   6  -1   5    2.65    3.14
  -6   1  -5   -0.52    1.67
   6   1   5    0.68    2.38
  -6  -1  -5   -1.29    1.84
  -7  -1  -5   41.63    6.62
   7  -1   5   44.85    7.27
   7   1   5   53.99    8.16
  -7   1  -5   39.80    6.78
  -7   2   5    9.06    3.93
   7   2  -5    9.11    4.06
  -7  -2   5    5.75    3.12
   7  -2  -5   12.85    4.23
   6  -2  -5  250.57   14.28
   6  -2  -5  239.82   14.87
  -6  -2   5  229.97   13.45
   6   2  -5  248.79   16.65
  -6   2   5  228.83   14.78
  -5   2   5    3.48    1.63
  -5  -2   5    2.92    1.93
   5  -2  -5    4.84    2.51
  -5   2   5    6.48    3.26
  -5  -2   5    2.07    1.72
   5   2  -5    1.62    2.46
   5  -2  -5    2.38    2.44
   4  -2  -5  123.30    8.83
  -4   2   5   90.61    6.94
   4   2  -5  110.30    9.22
   4  -2  -5  119.61    7.69
  -4  -2   5  109.02    8.23
  -4   2   5  104.10    8.11
  -4  -2   5  112.53    7.22
  -4   2   5  118.49    6.69
  -3  -2   5  285.86   10.30
  -3   2   5  265.85   11.64
   3  -2  -5  295.72   10.66
   3  -2  -5  281.84   12.59
  -3   2   5  282.89   12.49
  -3  -2   5  256.12   11.80
   3   2  -5  288.29   13.76
  -3   2   5  283.35   10.94
  -2   2   5  108.53    6.49
  -2  -2   5  100.28    6.28
   2  -2  -5   95.52    4.99
   2   2  -5  105.18    5.59
  -2   2   5  101.04    6.49
   2   2  -5   98.01    7.12
  -2   2   5  102.58    6.69
  -2  -2   5   95.41    6.18
   2  -2  -5   96.27    6.67
  -2  -2   5   96.59    4.56
  -1  -2   5   18.08    2.60
  -1  -2   5   28.97    3.43
   1  -2  -5   22.09    3.04
   1   2  -5   18.80    2.56
  -1   2   5   30.49    3.31
   1   2  -5   23.35    3.36
  -1  -2   5   24.45    3.26
  -1   2   5   25.44    3.37
  -1   2   5   20.25    3.16
   0   2  -5 1245.84   27.89
   0   2   5 1271.60   28.98
   0   2   5 1208.58   24.01
   0  -2   5 1220.43   28.18
   0  -2  -5 1270.14   28.25
   0  -2   5 1204.28   26.24
   0  -2   5 1220.26   25.65
   1  -2   5  612.17   15.53
   1  -2   5  611.29   14.58
  -1  -2  -5  616.72   14.30
  -1   2  -5  585.54   17.92
  -1  -2  -5  617.51   17.84
   1   2   5  632.84   16.02
   1   2   5  622.85   18.38
  -1   2  -5  620.59   13.77
  -2   2  -5   26.27    3.63
   2   2   5   25.81    3.52
  -2  -2  -5   30.34    3.75
   2   2   5   33.98    3.73
  -2  -2  -5   18.15    1.46
   2  -2   5   27.06    2.91
   2  -2   5   28.40    3.60
  -2   2  -5   29.90    3.07
   3   2   5   15.52    2.92
   3  -2   5   19.97    3.63
  -3   2  -5   24.65    3.86
  -3  -2  -5   25.60    4.01
   3   2   5   22.78    3.70
  -3   2  -5   28.51    3.58
   3  -2   5   23.46    3.25
  -4  -2  -5   29.02    4.04
   4  -2   5   27.75    4.41
  -4   2  -5   25.00    4.21
  -4   2  -5   23.71    3.87
   4   2   5   30.25    3.91
   4   2   5   27.61    4.37
  -4  -2  -5   28.84    4.55
   4  -2   5   26.03    3.82
  -5  -2  -5    9.08    2.77
   5  -2   5   13.53    3.26
  -5  -2  -5   12.92    3.89
   5  -2   5   11.53    3.49
  -5   2  -5   10.97    3.47
  -5   2  -5   10.81    3.19
   5   2   5   11.62    3.55
  -6  -2  -5   15.84    4.37
   6  -2   5    6.32    3.37
  -6   2  -5   12.86    4.08
  -6   2  -5    8.08    2.89
   6  -2   5    6.44    2.47
  -6  -2  -5    4.54    2.53
   6   2   5    5.69    2.73
   7   2   5   32.59    6.18
   7  -2   5   19.16    4.79
  -7   2  -5   23.17    5.37
  -7  -2  -5   18.72    4.37
  -6  -3   5    5.23    3.30
  -6   3   5    1.21    1.93
   6  -3  -5    3.05    2.57
   6   3  -5   -9.99    4.02
   5  -3  -5   10.28    3.29
  -5   3   5   12.29    4.03
  -5   3   5    9.70    3.33
   5   3  -5   16.89    4.53
  -5  -3   5    8.46    3.37
   4  -3  -5   21.61    4.32
  -4  -3   5   29.89    4.84
  -4   3   5   24.39    4.30
  -4   3   5   30.85    5.06
   4   3  -5   27.11    5.32
  -3   3   5   41.63    5.51
  -3   3   5   44.66    5.34
   3  -3  -5   40.71    5.25
  -3  -3   5   44.05    5.38
  -3   3   5   39.80    4.90
   3   3  -5   42.85    5.88
  -2   3   5   31.30    4.55
  -2   3   5   29.16    4.17
   2   3  -5   33.46    4.10
  -2  -3   5   35.92    4.42
  -2   3   5   29.38    4.43
  -2  -3   5   26.08    4.04
   2  -3  -5   23.64    4.04
   2   3  -5   28.29    4.73
   1   3  -5   10.03    2.55
  -1   3   5    7.98    2.59
  -1   3   5   11.55    3.11
  -1  -3   5    6.28    2.26
   1   3  -5   10.15    2.84
  -1  -3   5    8.28    2.34
   1  -3  -5    5.55    1.98
  -1  -3   5   10.05    2.38
   0  -3   5  106.83    7.01
   0  -3   5  108.21    6.97
   0  -3  -5  105.35    7.84
   0   3  -5  111.96    8.00
   0   3   5  109.50    6.03
   0   3   5  105.40    8.27
   0  -3   5  101.09    7.70
   1   3   5  245.00   12.89
  -1  -3  -5  261.03   10.28
   1  -3   5  263.50   13.12
   1  -3   5  245.84   10.88
  -1   3  -5  241.46   12.59
   1   3   5  264.61   11.01
  -1  -3  -5  254.27   12.48
   2   3   5  297.18   12.96
   2   3   5  269.49   13.91
  -2   3  -5  277.91   14.19
   2  -3   5  279.46   11.92
  -2  -3  -5  275.93   13.61
  -3   3  -5   69.42    7.31
   3  -3   5   72.16    6.27
   3   3   5   70.38    6.94
   3   3   5   76.18    7.35
  -3  -3  -5   66.24    7.01
  -4   3  -5   24.94    5.14
  -4  -3  -5   24.26    4.74
   4   3   5   23.66    4.24
   4  -3   5   27.22    4.78
   4  -3   5   20.10    4.00
   4   3   5   26.30    4.64
   5  -3   5   24.80    4.72
   5   3   5   17.35    4.48
  -5   3  -5   19.53    4.52
  -5  -3  -5   24.14    4.66
   6   3   5   16.11    4.50
  -6  -3  -5   25.97    5.28
   6  -3   5   23.27    5.47
  -6  -3  -5   21.95    4.81
  -6   3  -5   30.76    5.61
   5  -4  -5    5.05    2.45
  -5   4   5    1.70    2.40
  -5  -4   5   14.06    4.21
   5   4  -5   13.93    4.61
  -4  -4   5    1.19    2.06
   4  -4  -5    0.33    2.81
  -4   4   5   -1.56    2.14
   4   4  -5   -1.08    3.11
  -4  -4   5    5.85    3.31
  -3   4   5    4.20    2.80
  -3  -4   5    7.08    2.99
   3   4  -5    6.70    3.08
   3  -4  -5    8.53    3.51
  -3   4   5    4.53    1.93
  -3  -4   5    6.66    3.43
   2   4  -5   -1.61    2.60
  -2   4   5   -1.37    2.29
  -2  -4   5    0.87    2.62
  -2  -4   5    3.63    1.91
  -2  -4   5    2.85    1.49
  -2   4   5   -0.17    2.30
   2  -4  -5    2.93    1.88
  -1  -4   5   88.89    7.98
   1  -4  -5   72.97    7.72
   1   4  -5   90.53    8.65
  -1   4   5  101.26    9.52
   1   4  -5   85.91    8.11
  -1  -4   5   88.82    8.18
   0  -4   5   14.76    3.50
   0  -4  -5   11.74    3.27
   0  -4   5   17.38    3.66
   0   4  -5   15.69    3.77
   0   4   5   21.33    5.01
   0   4  -5    9.37    3.21
  -1  -4  -5   23.37    4.73
  -1   4  -5   23.05    4.90
   1  -4   5   12.13    3.51
   1   4   5   12.30    4.06
   1  -4   5   14.23    3.54
  -2  -4  -5   88.84    8.86
   2   4   5   96.75    9.55
   2  -4   5  104.01    9.77
  -2   4  -5   97.73    9.53
   2  -4   5   78.35    7.21
   3  -4   5   31.64    5.99
   3   4   5   33.91    5.83
  -3  -4  -5   36.24    5.86
  -3   4  -5   26.83    5.44
  -4   4  -5   20.45    5.11
   4   4   5   22.89    5.00
  -4  -4  -5   13.58    4.09
  -2  -5   5   11.59    3.71
   1  -5  -5    5.57    3.44
   0  -5  -5   12.10    3.57
   0  -5   5   17.55    4.42
   0   5  -5   18.37    5.08
   1  -5   5    8.12    3.61
   8   0  -6  122.46   12.20
  -7   0   6   28.34    5.38
   7   0  -6   20.06    5.07
  -6   0   6  371.17   16.13
   6   0  -6  340.10   17.14
  -6   0   6  338.91   16.85
   5   0  -6  817.21   25.85
  -5   0   6  816.62   25.26
  -4   0   6  582.78   11.23
   4   0  -6  589.85   19.05
  -4   0   6  583.66   18.70
  -3   0   6  795.16   19.82
  -3   0   6  806.14   20.61
   3   0  -6  797.79   20.87
  -3   0   6  811.85   15.56
   2   0  -6 2756.06   49.99
  -2   0   6 3020.44   50.96
  -2   0   6 2745.18   50.16
  -2   0   6 2778.08   47.05
  -1   0   6 4323.69   70.83
   0   0   6   38.27    2.86
   0   0  -6   41.47    2.94
   0   0  -6   65.93    2.20
   1   0   6 1346.46   26.34
  -1   0  -6 1392.22   24.21
  -1   0  -6 1363.85   26.83
   1   0   6 1392.49   24.45
   1   0   6 1397.44   26.05
   2   0   6 2809.55   51.19
  -2   0  -6 2729.17   50.12
   2   0   6 2815.21   47.86
  -2   0  -6 2749.69   48.52
  -3   0  -6  988.71   23.41
   3   0   6  993.53   20.11
  -3   0  -6  991.14   23.23
   3   0   6  990.60   25.06
   4   0   6   19.40    3.49
   4   0   6   24.13    2.08
  -4   0  -6   18.80    3.61
  -4   0  -6   18.87    2.89
   5   0   6  163.93   10.91
  -5   0  -6  154.65    8.81
  -5   0  -6  146.56   10.03
  -6   0  -6   55.52    6.88
   6   0   6   63.41    7.62
  -7   0  -6   31.40    6.05
   7   0   6   36.58    6.25
   8  -1  -6   33.74    6.42
  -7  -1   6   29.53    5.61
   7   1  -6   27.21    5.95
  -7   1   6   26.10    5.26
   7  -1  -6   36.22    6.16
   7  -1  -6   35.10    6.42
   6   1  -6   35.09    5.96
  -6  -1   6   28.77    4.83
   6  -1  -6   29.50    5.07
  -6   1   6   30.26    5.47
   6  -1  -6   35.24    5.47
   5  -1  -6  124.59    8.72
  -5  -1   6  124.80    8.72
   5   1  -6  128.65   10.05
   5  -1  -6  135.75    9.90
  -5   1   6  108.66    8.71
  -4   1   6  569.55   15.00
  -4   1   6  581.90   15.57
   4   1  -6  553.32   20.00
  -4   1   6  531.46   18.75
   4  -1  -6  573.54   17.97
   4  -1  -6  583.23   19.67
  -4  -1   6  557.94   17.68
  -3  -1   6   65.46    5.10
  -3   1   6   60.80    3.57
   3  -1  -6   63.73    4.52
  -3  -1   6   63.98    4.55
   3   1  -6   62.41    5.46
  -3   1   6   59.96    4.05
   3  -1  -6   62.41    5.39
  -3   1   6   61.89    3.70
  -3   1   6   67.74    5.38
  -2   1   6  167.70    6.83
  -2   1   6  172.49    6.66
  -2  -1   6  163.61    7.08
   2   1  -6  171.39    8.19
   2   1  -6  143.13    5.54
   2  -1  -6  179.22    6.18
  -2   1   6  164.54    5.45
  -2  -1   6  179.85    6.34
   2   1  -6  175.43    4.87
   2  -1  -6  171.01    7.78
  -2   1   6  167.94    7.72
   1   1  -6  902.57   18.69
   1   1  -6  951.27   22.07
  -1   1   6  981.08   16.36
  -1  -1   6  940.48   21.15
  -1  -1   6  933.91   19.21
  -1  -1   6  888.98   20.95
   1  -1  -6  928.25   20.83
  -1   1   6  921.19   21.03
   1  -1  -6  909.79   16.11
  -1  -1   6  943.50   16.94
  -1   1   6  957.00   20.75
   0  -1   6  324.71    9.97
   0  -1   6  324.52    9.60
   0   1   6  333.15   10.26
   0   1  -6  322.55    9.51
   0  -1   6  327.26    7.38
   0  -1  -6  323.14    9.56
   1  -1   6  592.63   11.91
   1  -1   6  606.19   13.72
  -1  -1  -6  533.50   12.66
  -1   1  -6  589.79   15.27
   1   1   6  583.50   15.11
  -1  -1  -6  567.04   14.39
   1  -1   6  598.09   15.41
   1   1   6  602.66   13.63
  -1   1  -6  585.50   12.62
   1  -1   6  589.22   15.24
   2   1   6  719.42   17.49
  -2   1  -6  700.80   18.51
   2  -1   6  706.34   16.12
   2   1   6  720.21   18.33
   2  -1   6  705.00   18.98
  -2   1  -6  709.78   17.09
  -2  -1  -6  730.29   18.34
  -3  -1  -6  359.03   13.16
  -3   1  -6  358.94   13.05
  -3   1  -6  378.63   12.97
   3   1   6  365.66   11.37
   3   1   6  356.83   13.64
   3  -1   6  369.66   14.13
  -3  -1  -6  380.61   12.96
  -4   1  -6  103.82    7.11
  -4  -1  -6  112.62    7.88
   4   1   6  103.35    7.88
   4   1   6  110.89    5.73
  -4  -1  -6  108.17    7.00
  -4   1  -6  101.83    7.49
   4  -1   6  103.02    7.90
   5  -1   6  113.77    9.28
  -5  -1  -6  101.79    8.42
  -5  -1  -6  120.82    7.69
   5   1   6  115.64    9.39
  -5  -1  -6  117.40    9.11
  -5   1  -6  115.02    8.79
  -5   1  -6  117.04    8.29
  -6  -1  -6  131.70   10.77
  -6   1  -6  145.39   11.09
   6  -1   6  134.23   11.19
   6   1   6  123.65   10.87
   7   1   6    2.77    2.24
  -7   1  -6    6.48    3.17
   7  -1   6    5.31    2.70
  -7  -1  -6    6.28    3.35
  -7   2   6    9.81    4.03
  -7  -2   6   -2.18    3.16
   7  -2  -6    6.33    4.07
   7   2  -6    6.53    3.95
  -6  -2   6   63.09    7.12
  -6   2   6   67.39    8.08
   6   2  -6   60.98    8.41
   6  -2  -6   82.08    8.69
  -5  -2   6  113.14    8.23
  -5   2   6  114.56    7.98
   5   2  -6  122.73   10.63
   5  -2  -6  125.92    8.90
  -5  -2   6  119.68    9.51
  -5   2   6  110.20    9.44
   5  -2  -6  111.01    9.31
  -4  -2   6   86.64    7.22
   4   2  -6   86.17    8.13
  -4   2   6   73.81    6.22
  -4  -2   6   75.03    5.91
  -4   2   6   76.27    5.38
   4  -2  -6   77.86    7.25
   4  -2  -6   77.57    6.06
  -4   2   6   76.00    7.04
  -3   2   6   50.64    4.53
  -3   2   6   51.43    4.94
   3  -2  -6   50.59    3.99
  -3   2   6   48.81    5.03
   3   2  -6   57.29    6.26
  -3  -2   6   49.68    3.97
  -3  -2   6   51.48    5.07
   3  -2  -6   48.78    5.30
  -2  -2   6   35.39    3.73
  -2   2   6   36.01    4.02
   2   2  -6   39.31    3.42
  -2   2   6   39.97    4.20
  -2  -2   6   37.62    2.72
  -2   2   6   40.70    4.02
   2  -2  -6   41.20    3.08
   2   2  -6   36.11    4.41
   2  -2  -6   37.46    4.23
   1  -2  -6   71.77    5.39
  -1  -2   6   71.91    5.43
   1   2  -6   69.42    5.83
  -1   2   6   74.86    5.64
  -1  -2   6   76.64    5.57
  -1   2   6   74.78    5.61
  -1   2   6   76.60    5.53
  -1  -2   6   72.40    2.34
  -1  -2   6   72.04    4.77
   1   2  -6   75.02    5.04
   0   2   6   40.82    4.27
   0  -2   6   37.10    3.90
   0  -2  -6   41.01    4.03
   0   2  -6   40.57    3.87
   0   2   6   38.95    2.63
   0  -2   6   40.83    3.64
   0  -2   6   38.04    3.17
   1  -2   6  119.37    7.36
   1   2   6  119.12    7.33
  -1  -2  -6  120.37    4.98
   1  -2   6  113.54    5.56
   1   2   6  119.02    5.79
  -1  -2  -6  123.30    7.18
  -1   2  -6  108.30    6.96
   1  -2   6  113.53    5.42
  -1   2  -6  117.45    4.62
  -2  -2  -6  109.25    4.19
   2  -2   6  143.95    6.77
   2   2   6  152.50    7.91
  -2   2  -6  154.32    6.84
   2  -2   6  143.52    8.32
   2  -2   6  159.89    5.93
   2   2   6  142.88    8.22
  -2  -2  -6  149.29    8.35
  -2   2  -6  151.34    8.76
[truncated: 192,317 more chars]
