# Supplementary material for: Crystal structure of a 1:1 salt of 4-amino­benzoic acid (vitamin B10) with pyrazinoic acid
Source: Acta Crystallogr E Crystallogr Commun. 2018 Nov 30;74(Pt 12):1923–7. doi: 10.1107/S2056989018016663 (PMC6281118; doi:10.1107/S2056989018016663)
Supplement: Supplementary file 2 [file e-74-01923-Iasup4.hkl]

data_Ia                                                                         
_shelx_title ' paba_poa150'                                                     
_shelx_refln_list_code          4                                               
_shelx_F_calc_maximum       84.62                                               
_exptl_crystal_F_000       272.00                                               
_reflns_d_resolution_high  0.6878                                               
                                                                                
loop_                                                                           
 _space_group_symop_operation_xyz                                               
 'x, y, z'                                                                      
 'x, -y, z+1/2'                                                                 
                                                                                
_cell_length_a     5.9584                                                       
_cell_length_b     3.7377                                                       
_cell_length_c    25.5943                                                       
_cell_angle_alpha  90.000                                                       
_cell_angle_beta   95.362                                                       
_cell_angle_gamma  90.000                                                       
                                                                                
_shelx_F_squared_multiplier     1.000                                           
                                                                                
loop_                                                                           
 _refln_index_h                                                                 
 _refln_index_k                                                                 
 _refln_index_l                                                                 
 _refln_F_squared_calc                                                          
 _refln_F_squared_meas                                                          
 _refln_F_squared_sigma                                                         
 _refln_observed_status                                                         
   2   0 -36          2.67          2.31         1.20 o                         
   2   1 -36          3.30          2.00         0.85 o                         
   0   1 -35         66.06         71.86         5.21 o                         
   1   1 -35          7.29          7.33         1.77 o                         
   2   1 -35          5.42          6.44         1.67 o                         
  -1   0 -34         41.98         52.63         4.40 o                         
   0   0 -34         41.75         53.26         4.35 o                         
   1   0 -34        131.22        156.98         7.52 o                         
   2   0 -34         50.88         74.14         5.26 o                         
   3   0 -34         39.47         67.21         4.81 o                         
  -1   1 -34          8.91          7.97         1.30 o                         
   0   1 -34          6.23          8.41         1.39 o                         
   1   1 -34         16.73         15.16         1.68 o                         
   2   1 -34         58.05         45.80         3.95 o                         
   3   1 -34         11.03         12.70         1.58 o                         
   0   2 -34          7.06          8.02         1.99 o                         
   1   2 -34         23.98         22.10         1.68 o                         
   2   2 -34         23.96         24.50         3.07 o                         
  -2   1 -33         52.47         58.28         4.69 o                         
  -1   1 -33         78.09         86.41         3.98 o                         
   0   1 -33         31.07         33.38         2.43 o                         
   1   1 -33         13.30         12.80         3.02 o                         
   2   1 -33         15.27         16.62         2.20 o                         
   3   1 -33         77.10         79.72         4.17 o                         
   4   1 -33          5.34          5.20         0.89 o                         
  -1   2 -33          3.97          4.52         1.29 o                         
   0   2 -33          6.59          9.39         1.14 o                         
   1   2 -33          7.05          7.73         1.01 o                         
   2   2 -33         14.81         15.47         1.38 o                         
  -3   0 -32        159.79        191.73         8.63 o                         
  -2   0 -32          4.84          7.91         1.59 o                         
  -1   0 -32         19.38         18.63         2.51 o                         
   0   0 -32        302.97        329.48        11.02 o                         
   1   0 -32          3.18          2.67         0.99 o                         
   2   0 -32        146.32        253.63         9.39 o                         
   3   0 -32          6.78         18.52         2.44 o                         
  -3   1 -32          3.39          4.13         1.35 o                         
  -2   1 -32         41.82         44.72         2.87 o                         
  -1   1 -32         41.06         41.87         2.69 o                         
   0   1 -32          2.20          4.10         0.94 o                         
   1   1 -32         26.22         29.03         2.10 o                         
   2   1 -32         10.05          9.28         0.99 o                         
   3   1 -32         44.65         47.32         2.36 o                         
   4   1 -32          9.59          9.94         1.15 o                         
  -1   2 -32         73.60         79.59         2.73 o                         
   0   2 -32         19.21         18.38         1.49 o                         
   1   2 -32         73.24         79.19         3.07 o                         
   2   2 -32         14.98         13.75         1.30 o                         
   3   2 -32          1.02          1.72         0.79 o                         
  -3   1 -31         15.82         20.15         1.63 o                         
  -2   1 -31         29.80         29.90         2.32 o                         
  -1   1 -31         25.93         29.17         4.45 o                         
   0   1 -31         25.18         24.45         2.22 o                         
   1   1 -31         93.22         95.10         3.07 o                         
   2   1 -31         67.87         65.92         2.33 o                         
   3   1 -31         21.74         20.40         1.58 o                         
   4   1 -31          4.45          3.75         1.64 o                         
  -2   2 -31          2.34          1.14         0.65 o                         
  -1   2 -31         31.34         33.57         2.00 o                         
   0   2 -31          7.26          6.62         0.90 o                         
   1   2 -31         42.36         46.42         2.30 o                         
   2   2 -31          2.96          3.03         0.74 o                         
   3   2 -31         26.39         25.29         1.80 o                         
  -4   0 -30         18.78         21.27         2.09 o                         
  -3   0 -30        111.14        126.39         4.68 o                         
  -2   0 -30          7.80          7.47         1.59 o                         
  -1   0 -30         51.00         52.16         3.99 o                         
   0   0 -30         90.93         89.13         5.21 o                         
   1   0 -30         33.33         35.04         3.43 o                         
   2   0 -30         49.22         82.43         5.03 o                         
   3   0 -30        207.41        379.58        30.41 o                         
   4   0 -30         44.33         65.54         3.37 o                         
   5   0 -30          7.65          7.37         1.74 o                         
  -4   1 -30         25.95         27.04         1.85 o                         
  -3   1 -30         24.52         25.76         1.79 o                         
  -2   1 -30         15.45         15.33         1.88 o                         
  -1   1 -30          3.12          3.11         0.75 o                         
   0   1 -30         38.29         35.54         1.91 o                         
   1   1 -30         72.85         71.43         2.22 o                         
   2   1 -30         37.74         37.97         1.66 o                         
   3   1 -30         41.25         39.42         2.13 o                         
   4   1 -30         37.58         49.72         3.02 o                         
   5   1 -30        148.88        178.34        10.93 o                         
  -3   2 -30          5.14          5.65         1.12 o                         
  -2   2 -30         51.36         56.92         2.58 o                         
  -1   2 -30          3.12          1.98         1.43 o                         
   0   2 -30          7.17          7.56         0.94 o                         
   1   2 -30         34.48         34.76         1.96 o                         
   2   2 -30        136.75        131.95         4.05 o                         
   3   2 -30          6.87          5.11         1.47 o                         
   4   2 -30         43.70         46.21         3.12 o                         
  -4   1 -29          3.93          3.01         0.71 o                         
  -3   1 -29          2.08          1.96         0.46 o                         
  -2   1 -29          1.09          0.94         0.44 o                         
  -1   1 -29         19.23         21.98         2.24 o                         
   0   1 -29         44.23         43.82         1.98 o                         
   1   1 -29          7.07          5.80         0.75 o                         
   2   1 -29         12.56         11.42         0.91 o                         
   3   1 -29          1.52          1.98         0.54 o                         
   4   1 -29         18.24         21.27         2.02 o                         
   5   1 -29         29.38         37.89         2.77 o                         
  -3   2 -29          9.77          8.16         1.47 o                         
  -2   2 -29         39.56         38.39         2.09 o                         
  -1   2 -29          0.76         -0.17         0.42 o                         
   0   2 -29         21.91         25.18         1.65 o                         
   1   2 -29         16.63         18.77         1.42 o                         
   2   2 -29          2.34          1.94         0.71 o                         
   3   2 -29          3.34          3.22         0.77 o                         
   4   2 -29         20.57         17.08         1.53 o                         
  -1   3 -29         64.55         75.88         5.41 o                         
   0   3 -29          1.77          3.73         1.93 o                         
   1   3 -29         36.44         40.55         2.87 o                         
  -5   0 -28         36.10         46.05         4.13 o                         
  -4   0 -28         46.79         52.32         3.07 o                         
  -3   0 -28         10.70         11.47         1.39 o                         
  -2   0 -28         56.61         62.38         5.58 o                         
  -1   0 -28         72.50         73.56         4.59 o                         
   0   0 -28         29.29         23.03         2.51 o                         
   1   0 -28         16.72         17.53         2.32 o                         
   2   0 -28          9.00         13.71         1.61 o                         
   3   0 -28        116.54        203.56         5.47 o                         
   4   0 -28         15.24         15.65         1.99 o                         
   5   0 -28         58.94         62.92         4.70 o                         
   6   0 -28         44.66         46.01         4.28 o                         
  -4   1 -28         19.24         21.78         1.64 o                         
  -3   1 -28         39.52         37.91         1.76 o                         
  -2   1 -28         29.68         30.14         2.15 o                         
  -1   1 -28         14.38         13.37         1.14 o                         
   0   1 -28         18.41         19.65         1.30 o                         
   1   1 -28         28.32         29.63         2.50 o                         
   2   1 -28         63.34         61.72         2.06 o                         
   3   1 -28         21.01         20.47         1.85 o                         
   4   1 -28          0.36         -0.30         0.71 o                         
   5   1 -28         30.93         32.68         2.51 o                         
  -4   2 -28          1.62         -0.73         0.83 o                         
  -3   2 -28          0.16          0.75         0.61 o                         
  -2   2 -28         16.77         16.71         1.44 o                         
  -1   2 -28          5.75          6.25         0.86 o                         
   0   2 -28         11.08         10.35         1.07 o                         
   1   2 -28         45.11         47.89         2.22 o                         
   2   2 -28          4.48          4.73         0.91 o                         
   3   2 -28          0.32         -0.10         0.83 o                         
   4   2 -28          0.21          0.54         0.51 o                         
  -1   3 -28         28.99         31.29         2.48 o                         
   0   3 -28         31.14         30.26         2.48 o                         
   1   3 -28         17.10         17.91         2.26 o                         
   2   3 -28         27.11         30.20         2.79 o                         
  -4   1 -27          4.72          4.61         0.80 o                         
  -3   1 -27          1.53          1.75         0.46 o                         
  -2   1 -27          7.97          6.87         0.72 o                         
  -1   1 -27         10.29          9.75         0.81 o                         
   0   1 -27         42.02         36.91         1.75 o                         
   1   1 -27         26.85         24.99         1.45 o                         
   2   1 -27         17.02         13.81         0.97 o                         
   3   1 -27          3.01          2.36         0.55 o                         
   4   1 -27         57.38         59.17         4.46 o                         
   5   1 -27         24.83         26.48         4.81 o                         
  -4   2 -27          0.06         -0.68         1.13 o                         
  -3   2 -27          6.56          5.14         0.77 o                         
  -2   2 -27          2.60          1.23         0.50 o                         
  -1   2 -27          2.19          2.36         0.62 o                         
   0   2 -27        104.10         97.38         4.26 o                         
   1   2 -27         62.26         59.11         2.43 o                         
   2   2 -27          5.23          4.03         0.69 o                         
   3   2 -27         25.79         21.81         1.74 o                         
   4   2 -27         16.90         18.05         1.98 o                         
  -2   3 -27          2.74          2.67         0.88 o                         
  -1   3 -27         66.13         67.33         3.88 o                         
   0   3 -27         42.79         40.95         2.80 o                         
   1   3 -27         33.87         32.74         2.53 o                         
   2   3 -27         18.60         18.10         3.06 o                         
   3   3 -27          6.03          4.73         0.92 o                         
  -5   0 -26         99.31        102.07         4.40 o                         
  -4   0 -26         19.47         18.83         1.83 o                         
  -3   0 -26         12.67         10.46         1.28 o                         
  -2   0 -26          3.68          4.10         1.52 o                         
  -1   0 -26         30.47         21.01         2.32 o                         
   0   0 -26        102.94        102.45         5.21 o                         
   1   0 -26         47.59         53.34         1.98 o                         
   2   0 -26         67.15        113.17         4.72 o                         
   3   0 -26         79.61        122.14         5.83 o                         
   4   0 -26         13.34         12.42         1.40 o                         
   5   0 -26         96.03         82.52         5.30 o                         
   6   0 -26        119.52        130.04         7.10 o                         
  -5   1 -26          0.08         -0.88         1.09 o                         
  -4   1 -26         30.07         27.37         1.77 o                         
  -3   1 -26         10.35         10.48         1.06 o                         
  -2   1 -26         24.82         23.33         1.10 o                         
  -1   1 -26         27.36         21.85         1.16 o                         
   0   1 -26          2.18          1.44         0.40 o                         
   1   1 -26        201.62        186.39         4.33 o                         
   2   1 -26         20.27         18.59         1.11 o                         
   3   1 -26         41.69         40.18         3.62 o                         
   4   1 -26         26.43         30.02         2.25 o                         
   5   1 -26          3.52          3.26         0.70 o                         
   6   1 -26         70.75         69.76         3.01 o                         
  -4   2 -26         10.01          8.01         1.23 o                         
  -3   2 -26         45.18         48.83         2.27 o                         
  -2   2 -26         15.62         15.76         1.60 o                         
  -1   2 -26          8.75          9.40         1.00 o                         
   0   2 -26         61.92         57.29         2.36 o                         
   1   2 -26          3.86          4.07         0.69 o                         
   2   2 -26         36.44         33.74         1.80 o                         
   3   2 -26          1.77          1.39         0.62 o                         
   4   2 -26          5.42          3.94         1.00 o                         
   5   2 -26          4.60          3.92         0.98 o                         
  -2   3 -26          5.03          5.46         1.06 o                         
  -1   3 -26         44.05         37.39         2.86 o                         
   0   3 -26          9.92          9.06         1.31 o                         
   1   3 -26          5.04          5.89         1.07 o                         
   2   3 -26          4.61          3.54         0.95 o                         
   3   3 -26          4.58          3.84         0.80 o                         
  -5   1 -25         31.57         32.93         3.63 o                         
  -4   1 -25          2.29          1.70         0.56 o                         
  -3   1 -25          1.77          1.00         0.42 o                         
  -2   1 -25         70.26         64.07         1.79 o                         
  -1   1 -25         29.01         27.38         1.31 o                         
   0   1 -25          4.64          4.14         0.64 o                         
   1   1 -25        145.12        135.02         3.52 o                         
   2   1 -25         24.40         23.27         1.18 o                         
   3   1 -25         21.91         21.90         1.40 o                         
   4   1 -25         19.97         23.71         1.69 o                         
   5   1 -25          1.65          1.25         0.81 o                         
   6   1 -25          4.31          3.58         0.71 o                         
  -4   2 -25         11.88         12.40         1.54 o                         
  -3   2 -25         13.82         14.27         1.22 o                         
  -2   2 -25          3.60          4.10         0.73 o                         
  -1   2 -25          1.50          1.18         0.45 o                         
   0   2 -25        132.60        122.26         3.44 o                         
   1   2 -25         39.32         33.04         1.73 o                         
   2   2 -25         33.93         32.13         1.71 o                         
   3   2 -25          3.01          2.16         0.61 o                         
   4   2 -25          0.04         -0.35         1.13 o                         
   5   2 -25          8.86          6.74         1.19 o                         
  -3   3 -25          4.32          5.01         1.02 o                         
  -2   3 -25          6.12          7.08         1.17 o                         
  -1   3 -25         58.96         61.55         3.35 o                         
   0   3 -25         53.85         48.49         3.30 o                         
   1   3 -25          6.45          5.14         2.06 o                         
   2   3 -25          6.65          6.40         1.14 o                         
   3   3 -25         44.70         42.63         2.36 o                         
   4   3 -25          1.28          1.31         1.14 o                         
  -5   0 -24         64.37         74.23         3.61 o                         
  -4   0 -24         15.54         11.79         1.39 o                         
  -3   0 -24        155.78        126.50         4.23 o                         
  -2   0 -24         65.80         58.16         2.66 o                         
  -1   0 -24         55.23         48.82         2.25 o                         
   0   0 -24        131.16        129.29         7.73 o                         
   1   0 -24          0.29          0.47         0.32 o                         
   2   0 -24        128.80        238.03        13.11 o                         
   3   0 -24          1.42          2.31         0.60 o                         
   4   0 -24        147.53        160.55        12.84 o                         
   5   0 -24         11.87         13.33         2.10 o                         
   6   0 -24         38.76         38.32         3.75 o                         
  -5   1 -24         12.35         11.81         2.34 o                         
  -4   1 -24         27.36         27.49         1.71 o                         
  -3   1 -24          2.11          2.13         0.77 o                         
  -2   1 -24         75.38         60.21         1.90 o                         
  -1   1 -24          1.52          1.32         0.44 o                         
   0   1 -24          3.62          4.61         0.85 o                         
   1   1 -24         33.45         28.84         1.46 o                         
   2   1 -24         17.10         14.34         0.93 o                         
   3   1 -24         26.05         26.06         1.51 o                         
   4   1 -24         12.43         11.32         1.64 o                         
   5   1 -24          3.25          2.87         0.64 o                         
   6   1 -24         11.65         10.66         1.99 o                         
  -5   2 -24         16.43         15.93         2.43 o                         
  -4   2 -24         74.80         70.00         3.49 o                         
  -3   2 -24         46.12         51.04         2.24 o                         
  -2   2 -24          4.45          4.44         0.88 o                         
  -1   2 -24         45.07         46.79         2.57 o                         
   0   2 -24        109.55        104.50         3.88 o                         
   1   2 -24        172.30        166.50         3.97 o                         
   2   2 -24          5.51          6.32         0.81 o                         
   3   2 -24         57.42         52.80         2.34 o                         
   4   2 -24         43.33         39.01         2.58 o                         
   5   2 -24          0.48         -0.41         0.57 o                         
  -3   3 -24         22.23         26.59         2.22 o                         
  -2   3 -24         23.08         19.99         4.00 o                         
  -1   3 -24         11.44         10.97         1.70 o                         
   0   3 -24         50.26         48.22         2.92 o                         
   1   3 -24          4.70          6.18         1.10 o                         
   2   3 -24         57.58         58.08         3.29 o                         
   3   3 -24         37.30         36.04         5.77 o                         
   4   3 -24          3.55          2.81         0.72 o                         
  -5   1 -23          1.22          0.28         0.84 o                         
  -4   1 -23         54.82         56.83         2.80 o                         
  -3   1 -23         97.13         88.45         2.39 o                         
  -2   1 -23         19.88         16.64         0.99 o                         
  -1   1 -23         14.42         14.16         1.06 o                         
   0   1 -23        628.64        573.80         7.50 o                         
   1   1 -23         14.94         12.60         0.98 o                         
   2   1 -23         61.00         65.33         2.20 o                         
   3   1 -23          6.47          4.88         0.58 o                         
   4   1 -23          2.17          1.64         0.52 o                         
   5   1 -23         64.26         59.62         2.53 o                         
   6   1 -23          3.62          3.58         0.73 o                         
  -5   2 -23          2.50          1.51         1.15 o                         
  -4   2 -23         11.67          8.86         1.27 o                         
  -3   2 -23          4.50          4.47         0.68 o                         
  -2   2 -23         69.68         65.87         5.94 o                         
  -1   2 -23        433.80        410.06        11.91 o                         
   0   2 -23         11.78         12.36         1.05 o                         
   1   2 -23         23.47         20.97         1.69 o                         
   2   2 -23        129.66        119.47         4.30 o                         
   3   2 -23         17.15         15.20         1.22 o                         
   4   2 -23         33.50         29.56         2.61 o                         
   5   2 -23          8.34         10.35         2.11 o                         
  -4   3 -23          3.72          5.14         1.66 o                         
  -3   3 -23          7.48          6.87         2.24 o                         
  -2   3 -23         98.78        100.60         3.41 o                         
  -1   3 -23         10.95         12.28         1.48 o                         
   0   3 -23         16.51         14.30         1.60 o                         
   1   3 -23         30.52         29.43         2.27 o                         
   2   3 -23         61.68         65.47         4.60 o                         
   3   3 -23          4.63          4.13         0.98 o                         
   4   3 -23          4.51          4.38         1.01 o                         
  -6   0 -22         66.87         67.93         5.37 o                         
  -5   0 -22         94.89        101.92         6.89 o                         
  -4   0 -22          8.28          6.99         1.12 o                         
  -3   0 -22         35.64         25.79         1.82 o                         
  -2   0 -22        295.92        233.97         6.08 o                         
  -1   0 -22         34.20         31.63         1.13 o                         
   0   0 -22        189.19        197.17         2.95 o                         
   1   0 -22       3238.21       4107.54        68.20 o                         
   2   0 -22        170.11        314.14        13.69 o                         
   3   0 -22         67.54         91.50         9.04 o                         
   4   0 -22        142.31        143.40         4.45 o                         
   5   0 -22          2.47          2.39         1.04 o                         
   6   0 -22         48.15         48.52         4.09 o                         
   7   0 -22         59.41         57.88         4.83 o                         
  -5   1 -22         32.49         34.34         5.09 o                         
  -4   1 -22         10.15         11.29         1.03 o                         
  -3   1 -22         39.24         34.22         1.45 o                         
  -2   1 -22          3.79          2.81         0.46 o                         
  -1   1 -22        145.27        116.75         2.46 o                         
   0   1 -22        609.02        590.80         9.83 o                         
   1   1 -22         70.25         63.59         2.08 o                         
   2   1 -22        352.68        367.50        14.37 o                         
   3   1 -22         66.77         61.86         1.86 o                         
   4   1 -22         43.83         41.35         1.92 o                         
   5   1 -22          1.67          1.09         0.74 o                         
   6   1 -22         23.71         25.80         1.81 o                         
   7   1 -22         11.35         11.29         2.24 o                         
  -5   2 -22         18.43         18.29         1.88 o                         
  -4   2 -22         31.58         32.88         2.37 o                         
  -3   2 -22         25.97         29.39         1.65 o                         
  -2   2 -22          8.28          7.24         1.08 o                         
  -1   2 -22        113.32        111.88         3.33 o                         
   0   2 -22          0.63          1.29         0.38 o                         
   1   2 -22         10.41         10.46         0.94 o                         
   2   2 -22         32.25         30.01         1.59 o                         
   3   2 -22         37.44         32.94         1.79 o                         
   4   2 -22          7.68          6.65         1.94 o                         
   5   2 -22         57.50         57.36         3.24 o                         
   6   2 -22         19.74         17.84         1.92 o                         
  -4   3 -22         18.58         18.21         1.90 o                         
  -3   3 -22          1.22          0.39         0.59 o                         
  -2   3 -22         38.05         39.13         2.51 o                         
  -1   3 -22        124.56        117.64         4.51 o                         
   0   3 -22          9.88          9.02         1.21 o                         
   1   3 -22          5.96          5.18         1.63 o                         
   2   3 -22         61.48         60.55         3.22 o                         
   3   3 -22         45.82         39.44         2.69 o                         
   4   3 -22         41.03         39.03         2.24 o                         
   0   4 -22         11.34         11.63         1.63 o                         
   1   4 -22         29.18         29.86         5.50 o                         
   2   4 -22         21.06         22.83         2.22 o                         
  -6   1 -21          1.64          1.61         0.73 o                         
  -5   1 -21         43.88         47.30         2.98 o                         
  -4   1 -21         29.98         28.48         1.58 o                         
  -3   1 -21         60.17         57.06         1.90 o                         
  -2   1 -21         18.89         10.97         0.78 o                         
  -1   1 -21        163.80        142.46         4.28 o                         
   0   1 -21         71.26         63.15         1.66 o                         
   1   1 -21        366.45        329.86         5.15 o                         
   2   1 -21        504.59        545.60        14.84 o                         
   3   1 -21        123.83        123.55         4.43 o                         
   4   1 -21        126.96        113.08         3.14 o                         
   5   1 -21         29.79         30.07         1.73 o                         
   6   1 -21         35.37         38.01         2.10 o                         
   7   1 -21          9.55         13.67         2.35 o                         
  -5   2 -21         14.67         15.05         1.71 o                         
  -4   2 -21         41.84         46.67         2.76 o                         
  -3   2 -21          3.48          2.86         0.58 o                         
  -2   2 -21         56.67         54.57         2.79 o                         
  -1   2 -21         65.93         61.81         2.21 o                         
   0   2 -21        247.25        215.50         4.38 o                         
   1   2 -21         18.74         15.55         1.12 o                         
   2   2 -21         32.98         29.18         1.51 o                         
   3   2 -21        412.56        366.14         8.70 o                         
   4   2 -21          6.50          5.54         1.00 o                         
   5   2 -21          6.81          8.05         1.88 o                         
   6   2 -21          0.39         -0.15         2.01 o                         
  -4   3 -21         33.48         36.23         5.04 o                         
  -3   3 -21         29.70         35.19         2.46 o                         
  -2   3 -21         45.30         47.05         2.69 o                         
  -1   3 -21         31.55         31.99         1.80 o                         
   0   3 -21         22.37         21.33         3.03 o                         
   1   3 -21         12.17          9.18         1.24 o                         
   2   3 -21         36.55         35.30         2.43 o                         
   3   3 -21         48.99         47.15         4.18 o                         
   4   3 -21          2.43          3.43         0.76 o                         
   5   3 -21          0.78          0.03         0.65 o                         
  -2   4 -21         19.14         17.96         2.62 o                         
  -1   4 -21          3.40          2.17         1.13 o                         
   0   4 -21          6.10          7.62         1.31 o                         
   1   4 -21          5.86          5.15         1.07 o                         
   2   4 -21          6.51          6.37         0.94 o                         
  -6   0 -20         23.34         21.10         2.98 o                         
  -5   0 -20          5.41          3.27         1.31 o                         
  -4   0 -20          2.97          2.28         0.64 o                         
  -3   0 -20        124.97        110.55         3.65 o                         
  -2   0 -20        305.20        281.68         4.42 o                         
  -1   0 -20          0.24          0.08         0.19 o                         
   0   0 -20       1287.23       1295.67        19.70 o                         
   1   0 -20          0.40          0.82         0.37 o                         
   2   0 -20        305.89        498.41         9.03 o                         
   3   0 -20         10.04          8.55         1.01 o                         
   4   0 -20         57.10         55.36         3.74 o                         
   5   0 -20        208.87        176.35         7.30 o                         
   6   0 -20         67.29         61.44         4.54 o                         
   7   0 -20         82.52         87.63         5.86 o                         
  -6   1 -20          2.11          1.91         2.65 o                         
  -5   1 -20         12.28         13.62         1.24 o                         
  -4   1 -20         57.44         57.81         2.21 o                         
  -3   1 -20         95.74         91.34         3.64 o                         
  -2   1 -20        116.78         90.31         2.17 o                         
  -1   1 -20         93.09         88.05         2.12 o                         
   0   1 -20        122.12        119.93         3.95 o                         
   1   1 -20        517.24        485.73         9.61 o                         
   2   1 -20         45.16         45.84         1.42 o                         
   3   1 -20          7.28          7.85         0.64 o                         
   4   1 -20        114.91        101.69         2.95 o                         
   5   1 -20         27.92         23.31         1.52 o                         
   6   1 -20         28.86         35.66         2.03 o                         
   7   1 -20          5.71          5.05         1.29 o                         
  -6   2 -20          3.20          3.20         1.38 o                         
  -5   2 -20         20.92         22.91         2.09 o                         
  -4   2 -20         52.86         57.16         3.01 o                         
  -3   2 -20         24.36         25.14         1.48 o                         
  -2   2 -20          0.17         -0.12         0.48 o                         
  -1   2 -20         35.07         36.50         1.67 o                         
   0   2 -20         79.57         71.72         2.57 o                         
   1   2 -20          9.77          8.89         0.87 o                         
   2   2 -20        199.09        196.22         6.10 o                         
   3   2 -20         47.29         41.61         2.40 o                         
   4   2 -20         17.03         15.81         1.56 o                         
   5   2 -20         25.04         26.17         1.64 o                         
   6   2 -20         45.20         46.89         2.39 o                         
  -4   3 -20         28.63         30.13         2.37 o                         
  -3   3 -20         40.13         41.96         2.65 o                         
  -2   3 -20          9.56         10.58         1.32 o                         
  -1   3 -20         79.95         72.81         2.67 o                         
   0   3 -20         17.49         14.88         1.54 o                         
   1   3 -20          1.01          1.10         0.90 o                         
   2   3 -20         30.76         30.24         2.21 o                         
   3   3 -20         20.71         20.96         1.91 o                         
   4   3 -20         24.95         22.68         1.65 o                         
   5   3 -20         47.55         48.41         3.12 o                         
  -2   4 -20         19.51         17.06         1.57 o                         
  -1   4 -20         14.62         13.79         2.72 o                         
   0   4 -20          8.55          5.92         1.04 o                         
   1   4 -20         16.34         14.74         1.78 o                         
   2   4 -20          2.86          2.62         1.24 o                         
   3   4 -20          3.59          4.55         1.06 o                         
  -6   1 -19          1.62          1.66         2.30 o                         
  -5   1 -19         15.77         17.90         1.86 o                         
  -4   1 -19          5.18          5.72         0.71 o                         
  -3   1 -19          0.62          1.10         0.32 o                         
  -2   1 -19         29.17         29.35         1.21 o                         
  -1   1 -19         87.24         74.84         3.44 o                         
   0   1 -19         63.83         56.29         1.94 o                         
   1   1 -19        679.17        647.51        11.00 o                         
   2   1 -19        212.38        215.82         7.03 o                         
   3   1 -19         68.60         59.35         1.97 o                         
   4   1 -19         94.34         77.90         2.52 o                         
   5   1 -19         22.59         19.19         1.35 o                         
   6   1 -19         15.50         13.62         1.49 o                         
   7   1 -19         63.77         76.59         3.84 o                         
  -6   2 -19          1.53          1.35         0.89 o                         
  -5   2 -19         24.54         25.18         2.89 o                         
  -4   2 -19         43.46         44.02         2.61 o                         
  -3   2 -19         13.91         13.72         1.07 o                         
  -2   2 -19         29.39         24.45         2.41 o                         
  -1   2 -19        113.71         96.43         6.31 o                         
   0   2 -19        175.92        161.24         3.27 o                         
   1   2 -19          3.24          2.57         0.62 o                         
   2   2 -19        433.59        391.92        11.95 o                         
   3   2 -19          5.95          5.63         2.25 o                         
   4   2 -19          4.40          4.41         1.15 o                         
   5   2 -19          5.04          6.61         0.90 o                         
   6   2 -19         32.32         35.98         2.08 o                         
   7   2 -19          4.41          5.35         1.58 o                         
  -4   3 -19         19.84         26.15         3.04 o                         
  -3   3 -19          9.73          9.33         1.71 o                         
  -2   3 -19         38.97         34.64         3.82 o                         
  -1   3 -19        108.11        105.71         3.81 o                         
   0   3 -19         54.71         50.71         2.78 o                         
   1   3 -19         12.22         11.28         1.38 o                         
   2   3 -19         16.01         16.47         1.64 o                         
   3   3 -19        148.48        145.33         4.95 o                         
   4   3 -19         16.86         15.57         1.88 o                         
   5   3 -19         16.77         17.94         1.91 o                         
  -3   4 -19         44.30         49.07         4.43 o                         
  -2   4 -19         51.46         56.54         2.74 o                         
  -1   4 -19         15.53         16.66         1.48 o                         
   0   4 -19          6.13          5.73         1.16 o                         
   1   4 -19         10.94         10.42         1.47 o                         
   2   4 -19          6.43          7.20         0.96 o                         
   3   4 -19         14.54         15.39         1.87 o                         
  -6   0 -18         13.50         12.17         2.18 o                         
  -5   0 -18         18.90         19.74         2.60 o                         
  -4   0 -18         82.78         84.59         4.25 o                         
  -3   0 -18          4.30          4.04         0.52 o                         
  -2   0 -18          9.60          9.94         0.72 o                         
  -1   0 -18        140.47        159.77         2.47 o                         
   0   0 -18        223.24        214.89         5.40 o                         
   1   0 -18        517.07        707.26        11.60 o                         
   2   0 -18         98.37        159.97         3.72 o                         
   3   0 -18        314.65        381.68         9.83 o                         
   4   0 -18        344.51        292.34        15.90 o                         
   5   0 -18         84.10         71.11         4.42 o                         
   6   0 -18         15.21         10.99         1.79 o                         
   7   0 -18         45.37         53.07         4.45 o                         
  -6   1 -18         28.77         34.51         2.06 o                         
  -5   1 -18         10.37          9.84         1.02 o                         
  -4   1 -18         64.96         64.84         2.26 o                         
  -3   1 -18         75.53         74.75         2.01 o                         
  -2   1 -18          6.72          6.99         0.59 o                         
  -1   1 -18         37.13         34.50         1.36 o                         
   0   1 -18         63.64         64.35         2.11 o                         
   1   1 -18        206.75        188.83         2.42 o                         
   2   1 -18        234.44        232.50         6.01 o                         
   3   1 -18         23.47         13.45         0.87 o                         
   4   1 -18          9.55          8.45         0.86 o                         
   5   1 -18         75.66         60.85         2.39 o                         
   6   1 -18         94.59         88.74         4.62 o                         
   7   1 -18         24.48         26.08         2.27 o                         
  -6   2 -18         12.64         14.82         2.51 o                         
  -5   2 -18         26.91         29.42         2.28 o                         
  -4   2 -18         50.91         52.61         2.83 o                         
  -3   2 -18         22.32         23.63         1.38 o                         
  -2   2 -18         34.77         36.02         2.02 o                         
  -1   2 -18         49.22         45.54         2.13 o                         
   0   2 -18         46.89         45.51         1.72 o                         
   1   2 -18         29.98         28.17         1.40 o                         
   2   2 -18        117.28        118.98         3.67 o                         
   3   2 -18        139.11        123.12         6.54 o                         
   4   2 -18          0.31          0.21         0.44 o                         
   5   2 -18         70.13         69.57         4.67 o                         
   6   2 -18          5.94          5.18         0.86 o                         
   7   2 -18         14.44         10.80         1.93 o                         
  -5   3 -18          5.31          4.70         1.50 o                         
  -4   3 -18          2.49          2.24         0.73 o                         
  -3   3 -18         15.34         13.74         1.51 o                         
  -2   3 -18         18.30         17.68         2.57 o                         
  -1   3 -18         12.95         10.67         1.23 o                         
   0   3 -18         26.93         22.25         1.42 o                         
   1   3 -18         23.57         22.92         2.45 o                         
   2   3 -18          2.52          3.17         0.81 o                         
   3   3 -18        113.69         94.61         3.96 o                         
   4   3 -18         33.20         31.04         2.83 o                         
   5   3 -18          6.83          7.11         1.58 o                         
  -3   4 -18         22.26         27.80         3.41 o                         
  -2   4 -18          4.82          4.47         1.05 o                         
  -1   4 -18          0.14          0.13         0.62 o                         
   0   4 -18          3.24          2.32         0.70 o                         
   1   4 -18         13.17         14.91         1.73 o                         
   2   4 -18          6.47          6.24         1.01 o                         
   3   4 -18          0.50          0.45         0.64 o                         
   4   4 -18         14.34          9.89         1.20 o                         
  -6   1 -17          6.18          8.18         0.98 o                         
  -5   1 -17         21.65         21.85         1.54 o                         
  -4   1 -17         90.65         92.42         2.67 o                         
  -3   1 -17         26.37         25.81         1.14 o                         
  -2   1 -17         27.94         26.53         1.08 o                         
  -1   1 -17         79.46         75.93         2.01 o                         
   0   1 -17         80.11         81.65         1.32 o                         
   1   1 -17         22.15         20.60         0.68 o                         
   2   1 -17          0.14          0.09         0.27 o                         
   3   1 -17         41.85         38.99         1.29 o                         
   4   1 -17         84.65         81.26         2.51 o                         
   5   1 -17         34.77         24.13         1.48 o                         
   6   1 -17          6.14          8.06         1.20 o                         
   7   1 -17          2.96          2.25         0.71 o                         
  -6   2 -17          8.62         10.01         2.60 o                         
  -5   2 -17        140.17        155.07         5.28 o                         
  -4   2 -17          3.91          5.21         0.95 o                         
  -3   2 -17          0.92          1.25         0.46 o                         
  -2   2 -17         80.02         84.33         3.07 o                         
  -1   2 -17         19.55         21.37         1.45 o                         
   0   2 -17          6.69          5.89         0.63 o                         
   1   2 -17        166.53        167.55         3.68 o                         
   2   2 -17         68.32         66.19         4.90 o                         
   3   2 -17         61.91         55.52         1.99 o                         
   4   2 -17         10.35         10.49         0.95 o                         
   5   2 -17         15.48         12.88         1.51 o                         
   6   2 -17          6.17          5.71         1.31 o                         
   7   2 -17          1.43          2.22         1.05 o                         
  -5   3 -17          7.21          6.49         1.26 o                         
  -4   3 -17         20.43         21.97         2.00 o                         
  -3   3 -17         20.41         22.83         1.89 o                         
  -2   3 -17          5.73          4.70         0.87 o                         
  -1   3 -17          1.90          2.57         0.68 o                         
   0   3 -17          0.16          0.66         0.31 o                         
   1   3 -17         10.45          8.69         1.15 o                         
   2   3 -17         48.96         48.48         2.71 o                         
   3   3 -17         49.13         50.41         2.83 o                         
   4   3 -17         64.56         59.48         3.96 o                         
   5   3 -17         34.48         36.65         2.64 o                         
   6   3 -17         11.87         11.15         1.62 o                         
  -3   4 -17          2.68          2.87         1.22 o                         
  -2   4 -17          5.22          6.24         1.13 o                         
  -1   4 -17          2.54          2.41         0.70 o                         
   0   4 -17         10.81         10.07         1.40 o                         
   1   4 -17          6.91          6.04         1.13 o                         
   2   4 -17          0.37          0.69         0.55 o                         
   3   4 -17         16.76         16.36         1.81 o                         
   4   4 -17         16.59         14.14         1.42 o                         
  -7   0 -16         68.69         64.38         5.19 o                         
  -6   0 -16         35.66         29.62         3.39 o                         
  -5   0 -16         24.34         24.39         2.81 o                         
  -4   0 -16        307.55        319.06         5.74 o                         
  -3   0 -16        264.13        260.35         5.14 o                         
  -2   0 -16         50.32         51.05         1.56 o                         
  -1   0 -16         42.46         40.85         1.64 o                         
   0   0 -16        263.52        294.86        14.15 o                         
   1   0 -16        311.77        558.32        17.65 o                         
   2   0 -16        185.37        337.27         5.62 o                         
   3   0 -16        262.59        287.07         7.44 o                         
   4   0 -16        116.16        105.10         3.39 o                         
   5   0 -16         23.71         23.78         2.45 o                         
   6   0 -16         95.02         93.63         5.39 o                         
   7   0 -16         22.92         24.02         2.97 o                         
  -7   1 -16          8.88         11.83         2.13 o                         
  -6   1 -16          4.11          5.09         0.81 o                         
  -5   1 -16         52.73         53.76         2.80 o                         
  -4   1 -16         25.19         25.04         1.46 o                         
  -3   1 -16         75.95         75.66         1.94 o                         
  -2   1 -16          8.33          6.54         0.64 o                         
  -1   1 -16         34.85         35.42         1.32 o                         
   0   1 -16         19.36         17.41         0.45 o                         
   1   1 -16         35.04         30.71         0.81 o                         
   2   1 -16        220.54        230.34         7.81 o                         
   3   1 -16         55.84         55.07         1.49 o                         
   4   1 -16         44.56         40.39         2.06 o                         
   5   1 -16         54.25         48.55         2.07 o                         
   6   1 -16          6.43          5.14         1.05 o                         
   7   1 -16         77.64         79.44         3.82 o                         
  -6   2 -16         12.13          9.55         1.46 o                         
  -5   2 -16         25.92         23.25         1.99 o                         
  -4   2 -16         83.98         82.65         3.49 o                         
  -3   2 -16         10.66         10.12         1.13 o                         
  -2   2 -16         50.27         46.72         3.95 o                         
  -1   2 -16         51.31         43.96         2.03 o                         
   0   2 -16         10.58         10.15         0.80 o                         
   1   2 -16         25.46         22.74         1.13 o                         
   2   2 -16        143.25        126.74         3.89 o                         
   3   2 -16         38.69         36.54         1.59 o                         
   4   2 -16         33.50         35.92         2.42 o                         
   5   2 -16         75.19         71.97         2.65 o                         
   6   2 -16        122.08        124.80         3.80 o                         
   7   2 -16          0.58          0.20         0.49 o                         
  -5   3 -16         18.52         20.93         2.09 o                         
  -4   3 -16         11.32         12.20         2.07 o                         
  -3   3 -16         25.21         26.15         2.62 o                         
  -2   3 -16         16.39         11.85         1.34 o                         
  -1   3 -16          4.12          3.67         0.76 o                         
   0   3 -16          8.03          9.23         0.75 o                         
   1   3 -16         10.55         10.54         1.25 o                         
   2   3 -16         62.60         64.49         3.84 o                         
   3   3 -16         62.16         59.53         3.02 o                         
   4   3 -16         13.91         10.34         1.40 o                         
   5   3 -16          5.85          5.63         1.13 o                         
   6   3 -16          6.68          5.06         1.39 o                         
  -3   4 -16         10.59         10.35         1.46 o                         
  -2   4 -16          1.59          0.76         1.07 o                         
  -1   4 -16         13.64         12.02         1.18 o                         
   0   4 -16         37.34         36.99         2.01 o                         
   1   4 -16          1.20          0.29         0.54 o                         
   2   4 -16          7.15          6.61         1.30 o                         
   3   4 -16         80.96         77.38         3.07 o                         
   4   4 -16         10.11          7.21         1.40 o                         
  -7   1 -15          2.06          1.28         0.50 o                         
  -6   1 -15         43.45         44.67         2.28 o                         
  -5   1 -15        241.13        245.99         6.19 o                         
  -4   1 -15          5.74          5.93         0.68 o                         
  -3   1 -15         52.08         48.68         1.72 o                         
  -2   1 -15          0.89          0.31         0.26 o                         
  -1   1 -15         59.27         59.94         1.21 o                         
   0   1 -15         11.48         12.29         0.36 o                         
   1   1 -15         73.71         73.04         1.26 o                         
   2   1 -15         13.12         11.40         0.72 o                         
   3   1 -15         30.73         34.01         1.55 o                         
   4   1 -15         79.26         70.44         2.26 o                         
   5   1 -15         19.93         18.99         1.27 o                         
   6   1 -15         35.18         37.22         2.40 o                         
   7   1 -15         12.42         10.95         1.44 o                         
  -6   2 -15         87.15        100.23         5.77 o                         
  -5   2 -15         44.51         46.69         2.77 o                         
  -4   2 -15         24.87         22.06         1.79 o                         
  -3   2 -15         48.03         42.88         2.30 o                         
  -2   2 -15        147.87        139.95         3.95 o                         
  -1   2 -15         55.03         52.65         2.20 o                         
   0   2 -15          8.16          7.32         0.68 o                         
   1   2 -15         39.93         38.82         1.47 o                         
   2   2 -15         84.50         80.93         2.95 o                         
   3   2 -15         26.05         25.00         1.30 o                         
   4   2 -15          4.81          4.16         0.62 o                         
   5   2 -15        110.16        110.38         3.27 o                         
   6   2 -15          4.27          4.24         0.74 o                         
   7   2 -15          2.42          2.01         1.17 o                         
  -5   3 -15          0.75          1.76         0.71 o                         
  -4   3 -15         11.48         12.58         1.51 o                         
  -3   3 -15        102.13        103.57         3.99 o                         
  -2   3 -15          4.62          3.74         0.81 o                         
  -1   3 -15          6.48          6.47         0.95 o                         
   0   3 -15         61.95         64.55         3.48 o                         
   1   3 -15         67.93         67.99         3.87 o                         
   2   3 -15         81.97         78.20         4.40 o                         
   3   3 -15         46.45         43.34         2.51 o                         
   4   3 -15         62.47         61.45         3.12 o                         
   5   3 -15          7.60          8.33         2.98 o                         
   6   3 -15         38.68         41.04         2.81 o                         
  -3   4 -15          7.65         10.42         1.47 o                         
  -2   4 -15         40.27         42.55         2.74 o                         
  -1   4 -15         10.65         11.07         1.15 o                         
   0   4 -15         32.42         36.10         1.96 o                         
   1   4 -15         23.06         22.58         1.57 o                         
   2   4 -15         21.21         21.37         1.70 o                         
   3   4 -15         81.50         90.03         4.75 o                         
   4   4 -15         67.47         69.06         2.95 o                         
  -7   0 -14         19.71         23.22         3.19 o                         
  -6   0 -14         14.60         18.40         2.56 o                         
  -5   0 -14         12.06         12.30         1.23 o                         
  -4   0 -14       1222.88       1226.46        12.55 o                         
  -3   0 -14        455.40        427.49         7.96 o                         
  -2   0 -14        336.17        367.66         4.73 o                         
  -1   0 -14        296.37        349.03         6.80 o                         
   0   0 -14        565.29        619.90        11.23 o                         
   1   0 -14          0.80          0.89         0.37 o                         
   2   0 -14        168.20        285.49         4.98 o                         
   3   0 -14         93.99        114.58        12.15 o                         
   4   0 -14         50.48         49.31         5.96 o                         
   5   0 -14        125.58        118.48         5.45 o                         
   6   0 -14         89.11         92.70         5.29 o                         
   7   0 -14         48.17         52.37         4.30 o                         
  -7   1 -14          7.95          7.19         1.15 o                         
  -6   1 -14         39.29         37.21         2.06 o                         
  -5   1 -14        108.20        109.84         5.63 o                         
  -4   1 -14        181.60        175.21         7.40 o                         
  -3   1 -14        239.68        228.56         3.93 o                         
  -2   1 -14         85.69         97.96         2.34 o                         
  -1   1 -14        629.06        628.98         6.63 o                         
   0   1 -14         39.95         34.91         0.66 o                         
   1   1 -14         77.29         81.96         1.84 o                         
   2   1 -14          8.65          7.37         0.56 o                         
   3   1 -14         11.65         11.79         0.66 o                         
   4   1 -14         48.21         40.06         1.67 o                         
   5   1 -14         32.67         33.03         1.67 o                         
   6   1 -14          6.43          4.75         0.96 o                         
   7   1 -14         11.25         12.01         1.46 o                         
  -6   2 -14         31.27         32.58         2.50 o                         
  -5   2 -14          9.44          8.57         1.27 o                         
  -4   2 -14         30.81         30.11         2.07 o                         
  -3   2 -14          6.14          6.51         0.94 o                         
  -2   2 -14         38.54         35.74         1.90 o                         
  -1   2 -14         10.18         11.15         0.78 o                         
   0   2 -14        208.31        204.89         3.67 o                         
   1   2 -14         28.92         28.51         1.24 o                         
   2   2 -14         86.74         93.11         2.70 o                         
   3   2 -14         37.60         33.74         2.14 o                         
   4   2 -14          0.27          0.30         0.33 o                         
   5   2 -14          8.34          7.41         0.85 o                         
   6   2 -14         17.15         15.06         1.29 o                         
   7   2 -14          4.07          4.85         1.04 o                         
  -5   3 -14          5.24          5.60         1.10 o                         
  -4   3 -14          5.58          6.26         1.08 o                         
  -3   3 -14         37.70         37.23         2.36 o                         
  -2   3 -14         31.77         27.26         1.93 o                         
  -1   3 -14         17.81         16.90         1.45 o                         
   0   3 -14         15.53         15.37         0.94 o                         
   1   3 -14         13.30         12.98         1.02 o                         
   2   3 -14         43.60         41.49         2.37 o                         
   3   3 -14         24.83         20.25         1.70 o                         
   4   3 -14         57.78         56.61         2.98 o                         
   5   3 -14          5.51          5.61         1.00 o                         
   6   3 -14         10.38         10.81         1.19 o                         
  -3   4 -14          7.16          7.18         1.39 o                         
  -2   4 -14          3.67          2.98         0.90 o                         
  -1   4 -14          2.83          3.22         0.72 o                         
   0   4 -14          1.76          0.61         0.70 o                         
   1   4 -14          6.07          5.98         0.90 o                         
   2   4 -14         14.25         15.02         1.29 o                         
   3   4 -14         84.04         88.96         3.21 o                         
   4   4 -14         39.42         40.22         2.22 o                         
   5   4 -14          2.63          0.76         0.76 o                         
   0   5 -14          3.81          5.16         1.67 o                         
   1   5 -14          5.23         11.53         2.43 o                         
  -7   1 -13          6.54          7.39         1.44 o                         
  -6   1 -13        100.31        100.56         3.99 o                         
  -5   1 -13         59.45         59.64         2.88 o                         
  -4   1 -13        108.75        106.24         2.67 o                         
  -3   1 -13        371.79        355.94         5.09 o                         
  -2   1 -13        362.51        355.14         5.32 o                         
  -1   1 -13        368.86        368.01         3.63 o                         
   0   1 -13        283.51        281.60         2.89 o                         
   1   1 -13        108.42        117.16         2.22 o                         
   2   1 -13         59.75         53.91         1.46 o                         
   3   1 -13         30.01         31.64         1.03 o                         
   4   1 -13         60.33         62.18         2.06 o                         
   5   1 -13         66.31         66.28         2.36 o                         
   6   1 -13         14.61         12.61         1.39 o                         
   7   1 -13          9.00         10.03         1.41 o                         
  -6   2 -13         18.25         19.16         2.19 o                         
  -5   2 -13         41.90         47.73         2.74 o                         
  -4   2 -13         26.25         26.44         1.92 o                         
  -3   2 -13         39.23         40.26         2.17 o                         
  -2   2 -13        305.13        295.88         5.90 o                         
  -1   2 -13         10.03          9.20         0.66 o                         
   0   2 -13         55.24         55.68         1.77 o                         
   1   2 -13         90.87         89.81         2.66 o                         
   2   2 -13          0.60          1.23         0.39 o                         
   3   2 -13         89.56         82.68         2.33 o                         
   4   2 -13          5.59          5.24         0.67 o                         
   5   2 -13         27.57         26.28         1.72 o                         
   6   2 -13         20.71         20.23         1.46 o                         
   7   2 -13         28.73         25.17         2.67 o                         
  -5   3 -13          0.66          0.92         0.78 o                         
  -4   3 -13         26.80         29.05         2.17 o                         
  -3   3 -13         15.19         14.94         1.48 o                         
  -2   3 -13         31.22         31.06         2.47 o                         
  -1   3 -13         22.95         21.14         1.59 o                         
   0   3 -13         44.05         46.96         1.60 o                         
   1   3 -13         23.50         24.10         1.36 o                         
   2   3 -13          4.04          3.20         1.15 o                         
   3   3 -13         26.93         26.30         1.47 o                         
   4   3 -13         40.16         37.63         2.38 o                         
   5   3 -13         14.99         16.95         1.33 o                         
   6   3 -13          9.81          8.28         1.15 o                         
  -4   4 -13          1.76          1.67         0.77 o                         
  -3   4 -13          1.21          1.11         0.71 o                         
  -2   4 -13         23.70         22.30         3.64 o                         
  -1   4 -13         74.33         73.01         2.84 o                         
   0   4 -13          5.37          5.84         0.67 o                         
   1   4 -13          4.05          4.09         0.77 o                         
   2   4 -13         31.53         34.35         1.91 o                         
   3   4 -13         71.72         73.13         2.88 o                         
   4   4 -13         34.57         33.82         1.78 o                         
   5   4 -13          3.72          3.32         0.75 o                         
   0   5 -13          3.50          2.49         0.70 o                         
   1   5 -13         22.45         22.54         2.13 o                         
  -7   0 -12         32.16         30.70         3.44 o                         
  -6   0 -12          8.88          8.07         1.18 o                         
  -5   0 -12       1239.57       1309.09        24.80 o                         
  -4   0 -12         59.17         61.97         1.94 o                         
  -3   0 -12        109.53        101.19         2.29 o                         
  -2   0 -12        502.28        548.40         7.34 o                         
  -1   0 -12        471.79        524.65         6.62 o                         
   0   0 -12        668.57        751.41        12.89 o                         
   1   0 -12       1329.66       2591.04        56.92 o                         
   2   0 -12       1253.78       2049.76        75.35 o                         
   3   0 -12        120.50        132.29         5.92 o                         
   4   0 -12        228.18        223.68         6.96 o                         
   5   0 -12        222.13        223.75         7.61 o                         
   6   0 -12         52.82         51.00         3.80 o                         
   7   0 -12         38.34         33.86         3.37 o                         
   8   0 -12         23.44         24.70         3.25 o                         
  -7   1 -12         31.38         37.85         2.29 o                         
  -6   1 -12         71.26         68.66         2.75 o                         
  -5   1 -12         60.37         58.00         2.85 o                         
  -4   1 -12        636.41        629.04        10.35 o                         
  -3   1 -12         71.62         69.61         2.09 o                         
  -2   1 -12         57.32         59.40         1.25 o                         
  -1   1 -12        214.69        210.08         3.35 o                         
   0   1 -12        238.84        245.94         2.57 o                         
   1   1 -12        533.39        569.28         9.50 o                         
   2   1 -12        175.66        159.22         6.14 o                         
   3   1 -12        132.92        128.83         2.76 o                         
   4   1 -12        133.29        130.51         3.06 o                         
   5   1 -12         32.37         29.50         1.93 o                         
   6   1 -12         25.83         26.79         2.22 o                         
   7   1 -12         44.84         47.51         2.87 o                         
  -7   2 -12          1.96          0.58         0.75 o                         
  -6   2 -12         38.11         41.05         2.76 o                         
  -5   2 -12         34.57         35.53         2.37 o                         
  -4   2 -12         16.08         15.27         1.44 o                         
  -3   2 -12        253.36        247.27         8.82 o                         
  -2   2 -12         78.42         69.79         2.60 o                         
  -1   2 -12         41.97         44.53         1.79 o                         
   0   2 -12        173.11        178.19         3.29 o                         
   1   2 -12        182.07        203.17         2.73 o                         
   2   2 -12         46.00         47.83         1.45 o                         
   3   2 -12         38.79         37.25         1.54 o                         
   4   2 -12         78.93         73.64         2.36 o                         
   5   2 -12         10.84         10.78         0.98 o                         
   6   2 -12         42.41         38.93         2.03 o                         
   7   2 -12          1.98          2.63         0.83 o                         
  -5   3 -12         21.83         23.26         2.13 o                         
  -4   3 -12         17.14         17.13         1.68 o                         
  -3   3 -12        111.74        119.65         4.15 o                         
  -2   3 -12         30.08         31.04         1.98 o                         
  -1   3 -12         49.23         48.94         4.29 o                         
   0   3 -12        127.41        132.41         2.73 o                         
   1   3 -12         45.41         47.03         1.92 o                         
   2   3 -12         20.86         21.57         1.28 o                         
   3   3 -12        260.36        271.31         5.73 o                         
   4   3 -12         11.78         12.10         1.03 o                         
   5   3 -12         19.85         17.69         1.36 o                         
   6   3 -12         23.26         24.72         1.72 o                         
  -4   4 -12         10.76          9.40         1.46 o                         
  -3   4 -12         13.64         15.36         1.74 o                         
  -2   4 -12         20.89         23.17         1.98 o                         
  -1   4 -12         25.79         23.98         1.60 o                         
   0   4 -12          0.29         -0.18         0.35 o                         
   1   4 -12         22.86         22.53         1.29 o                         
   2   4 -12         90.30         93.96         3.67 o                         
   3   4 -12          3.33          2.99         0.68 o                         
   4   4 -12          4.56          4.25         0.70 o                         
   5   4 -12         37.35         38.51         2.23 o                         
  -1   5 -12         14.83         15.28         1.50 o                         
   0   5 -12         14.30         12.75         1.33 o                         
   1   5 -12         36.80         39.35         2.25 o                         
  -7   1 -11          6.82          6.39         0.99 o                         
  -6   1 -11          4.61          4.79         0.78 o                         
  -5   1 -11         65.75         65.73         2.93 o                         
  -4   1 -11        787.71        795.27        18.23 o                         
  -3   1 -11         94.10         86.05         2.65 o                         
  -2   1 -11        248.47        228.72         7.64 o                         
  -1   1 -11        766.53        761.10        17.23 o                         
   0   1 -11        101.30         99.84         1.31 o                         
   1   1 -11        107.03        111.33         3.23 o                         
   2   1 -11        922.81        939.11         8.91 o                         
   3   1 -11         59.70         54.69         1.28 o                         
   4   1 -11         41.05         36.44         1.53 o                         
   5   1 -11        513.90        493.78         7.14 o                         
   6   1 -11         19.83         18.36         1.66 o                         
   7   1 -11          8.26          8.83         1.24 o                         
   8   1 -11         15.66         14.26         2.39 o                         
  -7   2 -11         26.21         31.90         2.56 o                         
  -6   2 -11         94.46        101.75         7.40 o                         
  -5   2 -11         68.19         69.90         3.28 o                         
  -4   2 -11         16.84         17.98         1.57 o                         
  -3   2 -11       1087.63       1092.77        14.58 o                         
  -2   2 -11         71.67         71.73         2.59 o                         
  -1   2 -11         18.24         19.10         0.80 o                         
   0   2 -11         68.91         71.17         1.48 o                         
   1   2 -11         84.48         94.65         1.73 o                         
   2   2 -11         27.32         25.93         1.06 o                         
   3   2 -11        202.08        196.00         6.75 o                         
   4   2 -11        717.76        696.77        14.38 o                         
   5   2 -11         14.90         15.50         1.19 o                         
   6   2 -11         57.62         60.06         2.48 o                         
   7   2 -11         50.15         51.99         3.08 o                         
  -6   3 -11         32.66         36.43         2.77 o                         
  -5   3 -11         55.07         73.15         5.41 o                         
  -4   3 -11         25.41         28.06         2.11 o                         
  -3   3 -11         43.80         40.24         2.39 o                         
  -2   3 -11        387.26        391.19        10.98 o                         
  -1   3 -11         26.86         25.19         1.34 o                         
   0   3 -11          6.64          7.60         0.55 o                         
   1   3 -11         16.45         17.92         1.15 o                         
   2   3 -11          0.94          1.02         0.34 o                         
   3   3 -11        448.71        456.34        10.87 o                         
   4   3 -11         24.89         23.92         1.25 o                         
   5   3 -11         19.35         18.64         1.39 o                         
   6   3 -11         41.76         46.52         2.51 o                         
  -4   4 -11         15.84         18.42         2.16 o                         
  -3   4 -11          8.51          6.47         1.15 o                         
  -2   4 -11         51.47         51.98         3.06 o                         
  -1   4 -11         77.03         80.18         3.48 o                         
   0   4 -11         10.35         11.17         1.03 o                         
   1   4 -11         17.28         18.37         1.36 o                         
   2   4 -11        130.51        140.30         3.29 o                         
   3   4 -11         16.04         15.63         1.33 o                         
   4   4 -11         19.13         17.54         1.74 o                         
   5   4 -11          7.83          6.37         1.64 o                         
  -1   5 -11         30.01         35.19         2.17 o                         
   0   5 -11         14.33         11.13         1.23 o                         
   1   5 -11         11.15         12.11         1.25 o                         
  -7   0 -10         15.98         15.20         1.67 o                         
  -6   0 -10          5.34          4.05         0.89 o                         
  -5   0 -10        117.22        115.81         3.74 o                         
  -4   0 -10        539.19        539.32        12.11 o                         
  -3   0 -10        137.96        148.36         3.40 o                         
  -2   0 -10        268.77        270.15         7.72 o                         
  -1   0 -10       4077.06       4240.40        40.64 o                         
   0   0 -10        436.07        442.83         8.14 o                         
   1   0 -10        925.67       2095.24        20.73 o                         
   2   0 -10        125.60        171.07        11.58 o                         
   3   0 -10        435.25        462.39         6.99 o                         
   4   0 -10         87.66         77.49         3.83 o                         
   5   0 -10        270.31        254.87         8.09 o                         
   6   0 -10        589.89        577.13        14.29 o                         
   7   0 -10          1.55          0.92         0.79 o                         
   8   0 -10         45.19         54.96         4.64 o                         
  -7   1 -10          9.47          9.53         1.78 o                         
  -6   1 -10         40.07         38.94         2.04 o                         
  -5   1 -10         47.86         43.33         2.39 o                         
  -4   1 -10          1.86          2.55         0.45 o                         
  -3   1 -10        196.12        180.45         2.61 o                         
  -2   1 -10        376.44        405.65         4.62 o                         
  -1   1 -10         60.02         52.86         1.72 o                         
   0   1 -10        452.34        453.12         4.00 o                         
   1   1 -10        181.03        200.49         2.93 o                         
   2   1 -10        354.39        388.38         4.45 o                         
   3   1 -10         16.31         14.92         0.80 o                         
   4   1 -10        164.84        160.30         3.31 o                         
   5   1 -10        487.91        474.15         6.85 o                         
   6   1 -10         68.53         66.04         3.05 o                         
   7   1 -10         25.63         26.68         2.11 o                         
   8   1 -10         27.55         32.50         2.53 o                         
  -7   2 -10         19.88         24.74         2.32 o                         
  -6   2 -10         32.09         30.54         2.34 o                         
  -5   2 -10         23.99         19.30         1.72 o                         
  -4   2 -10         66.44         65.11         2.87 o                         
  -3   2 -10        213.58        198.65         4.82 o                         
  -2   2 -10        215.98        217.31         4.83 o                         
  -1   2 -10         11.64         13.29         0.57 o                         
   0   2 -10        584.88        620.00         6.38 o                         
   1   2 -10         34.00         30.40         0.82 o                         
   2   2 -10         19.50         18.58         0.89 o                         
   3   2 -10         91.65         82.62         2.25 o                         
   4   2 -10        369.85        357.96         6.96 o                         
   5   2 -10         12.10         11.53         1.02 o                         
   6   2 -10         43.65         36.97         1.95 o                         
   7   2 -10         31.77         35.04         2.49 o                         
  -6   3 -10         20.30         23.51         2.23 o                         
  -5   3 -10         12.65         13.95         1.58 o                         
  -4   3 -10          6.74          7.08         1.13 o                         
  -3   3 -10         31.64         34.11         2.20 o                         
  -2   3 -10        295.75        283.62         6.30 o                         
  -1   3 -10        111.11        107.86         4.17 o                         
   0   3 -10         12.73         13.41         0.71 o                         
   1   3 -10        147.62        144.18         3.67 o                         
   2   3 -10         51.27         53.92         1.64 o                         
   3   3 -10         39.26         39.78         2.18 o                         
   4   3 -10        112.10        111.66         3.33 o                         
   5   3 -10         16.64         16.17         1.14 o                         
   6   3 -10         13.30         15.35         1.16 o                         
  -4   4 -10         35.61         39.93         2.81 o                         
  -3   4 -10          7.93          6.37         2.10 o                         
  -2   4 -10          3.03          2.75         0.80 o                         
  -1   4 -10         54.27         61.64         3.03 o                         
   0   4 -10         28.13         26.55         1.37 o                         
   1   4 -10          5.18          4.57         0.54 o                         
   2   4 -10         10.08         10.06         0.89 o                         
   3   4 -10         40.49         43.86         2.15 o                         
   4   4 -10         13.09         12.93         1.07 o                         
   5   4 -10          3.84          3.31         0.86 o                         
  -2   5 -10          7.01          7.34         2.02 o                         
  -1   5 -10         17.47         17.55         1.56 o                         
   0   5 -10         20.84         22.96         1.72 o                         
   1   5 -10         10.75          9.40         1.45 o                         
   2   5 -10         13.25         10.15         2.04 o                         
  -7   1  -9         21.69         22.66         2.37 o                         
  -6   1  -9          6.92          7.75         1.19 o                         
  -5   1  -9        126.28        126.85         4.94 o                         
  -4   1  -9         46.89         47.09         1.35 o                         
  -3   1  -9         90.15         82.71         1.65 o                         
  -2   1  -9        220.21        209.23         2.91 o                         
  -1   1  -9        242.79        252.58         4.46 o                         
   0   1  -9        605.90        631.98         5.08 o                         
   1   1  -9        727.82        779.25        14.28 o                         
   2   1  -9        261.81        265.41         3.35 o                         
   3   1  -9        187.22        186.80         3.78 o                         
   4   1  -9        592.56        564.83         7.22 o                         
   5   1  -9         52.75         49.89         2.14 o                         
   6   1  -9        125.58        122.07         4.19 o                         
   7   1  -9         36.13         39.62         2.88 o                         
   8   1  -9          9.02          9.10         1.33 o                         
  -7   2  -9         19.63         20.07         5.98 o                         
  -6   2  -9         97.35        102.55         4.26 o                         
  -5   2  -9         28.17         26.83         2.00 o                         
  -4   2  -9         77.31         73.11         3.04 o                         
  -3   2  -9          8.30          7.39         0.96 o                         
  -2   2  -9        160.07        157.25         2.74 o                         
  -1   2  -9         11.30          9.70         0.49 o                         
   0   2  -9        260.72        264.97         6.94 o                         
   1   2  -9         34.94         32.11         0.84 o                         
   2   2  -9         30.88         27.52         1.10 o                         
   3   2  -9        582.56        586.99        10.00 o                         
   4   2  -9         24.03         23.50         2.02 o                         
   5   2  -9         37.69         38.27         1.79 o                         
   6   2  -9         51.21         52.68         2.29 o                         
   7   2  -9         33.93         34.90         2.49 o                         
  -6   3  -9         14.74         14.99         6.79 o                         
  -5   3  -9         14.35         14.67         1.64 o                         
  -4   3  -9          2.14          0.95         1.17 o                         
  -3   3  -9        127.51        131.51         4.27 o                         
  -2   3  -9         35.12         33.35         3.44 o                         
  -1   3  -9         13.62         13.14         0.93 o                         
   0   3  -9         87.29         85.37         1.80 o                         
   1   3  -9         37.12         39.21         1.20 o                         
   2   3  -9         44.12         47.37         1.53 o                         
   3   3  -9         49.89         49.02         1.63 o                         
   4   3  -9         35.18         36.11         1.51 o                         
   5   3  -9         33.51         35.91         2.06 o                         
   6   3  -9          3.28          3.30         0.59 o                         
  -4   4  -9         23.83         24.43         2.23 o                         
  -3   4  -9          8.97          8.24         1.25 o                         
  -2   4  -9        123.20        132.46         4.62 o                         
  -1   4  -9         61.76         66.57         2.45 o                         
   0   4  -9          7.62          7.36         0.74 o                         
   1   4  -9          9.86         10.37         0.76 o                         
   2   4  -9        122.69        129.05         3.85 o                         
   3   4  -9          9.91          7.00         0.90 o                         
   4   4  -9          1.90          2.21         0.47 o                         
   5   4  -9          8.18          7.19         1.24 o                         
  -2   5  -9          3.48          0.66         0.92 o                         
  -1   5  -9         31.61         36.75         4.57 o                         
   0   5  -9         22.87         25.28         2.70 o                         
   1   5  -9          9.63          9.86         1.64 o                         
   2   5  -9          7.30         10.73         2.12 o                         
  -8   0  -8         73.82         87.42        19.30 o                         
  -7   0  -8         10.93         11.11         2.06 o                         
  -6   0  -8         16.42         15.49         1.47 o                         
  -5   0  -8         81.87         78.66         3.00 o                         
  -4   0  -8        537.47        536.54         8.25 o                         
  -3   0  -8         14.37         13.13         0.75 o                         
  -2   0  -8         87.43         71.42         1.79 o                         
  -1   0  -8       1459.41       1370.84        14.00 o                         
   1   0  -8       1388.38       2440.75        58.62 o                         
   2   0  -8       2198.55       2550.15        35.89 o                         
   3   0  -8        239.52        232.36         6.20 o                         
   4   0  -8        153.20        139.65         5.12 o                         
   5   0  -8       2155.22       2129.05        34.26 o                         
   6   0  -8          2.99          3.49         1.07 o                         
   7   0  -8          5.29          4.52         1.40 o                         
   8   0  -8         17.33         23.01         2.93 o                         
  -8   1  -8          5.96          7.34         1.93 o                         
  -7   1  -8          0.39          0.25         0.44 o                         
  -6   1  -8         40.44         37.32         1.96 o                         
  -5   1  -8         51.65         52.39         1.99 o                         
  -4   1  -8         31.87         33.99         1.12 o                         
  -3   1  -8        147.64        150.17         2.27 o                         
  -2   1  -8          3.88          4.47         0.38 o                         
  -1   1  -8         91.06        103.30         2.37 o                         
   0   1  -8        766.94        727.34         5.65 o                         
   1   1  -8        372.82        403.70        10.60 o                         
   2   1  -8        724.51        701.23         7.31 o                         
   3   1  -8        191.04        209.12         2.53 o                         
   4   1  -8        464.52        444.24         7.02 o                         
   5   1  -8         60.08         57.26         2.07 o                         
   6   1  -8        199.41        201.44         5.46 o                         
   7   1  -8         20.90         21.69         1.90 o                         
   8   1  -8          5.75          3.38         0.83 o                         
  -7   2  -8          0.24         -0.56         1.04 o                         
  -6   2  -8          7.56          8.12         1.24 o                         
  -5   2  -8         32.19         31.38         3.91 o                         
  -4   2  -8         23.90         24.22         1.79 o                         
  -3   2  -8         70.07         62.53         2.54 o                         
  -2   2  -8         19.58         18.52         0.87 o                         
  -1   2  -8        140.89        147.86         2.14 o                         
   0   2  -8        270.25        265.66         4.96 o                         
   1   2  -8        810.08        783.88         6.57 o                         
   2   2  -8          7.27          6.85         0.82 o                         
   3   2  -8        102.44         96.72         2.39 o                         
   4   2  -8         22.29         18.34         1.12 o                         
   5   2  -8         11.24         10.65         0.97 o                         
   6   2  -8         21.93         21.90         1.48 o                         
   7   2  -8         42.78         48.28         2.90 o                         
  -6   3  -8          9.78         10.55         1.54 o                         
  -5   3  -8          5.40          5.46         1.13 o                         
  -4   3  -8          1.22         -0.45         0.76 o                         
  -3   3  -8        103.13        101.47         3.70 o                         
  -2   3  -8         45.78         46.46         2.09 o                         
  -1   3  -8         26.44         30.19         1.39 o                         
   0   3  -8          6.40          6.28         0.66 o                         
   1   3  -8          9.58          9.71         0.62 o                         
   2   3  -8         47.20         51.16         1.58 o                         
   3   3  -8         96.12         91.13         2.24 o                         
   4   3  -8         29.60         31.21         1.40 o                         
   5   3  -8         20.58         20.23         1.21 o                         
   6   3  -8          3.69          4.18         0.65 o                         
  -4   4  -8          7.69          8.27         1.38 o                         
  -3   4  -8         11.22         11.92         2.40 o                         
  -2   4  -8        136.07        138.80         4.72 o                         
  -1   4  -8         45.56         50.69         2.19 o                         
   0   4  -8          0.67          0.83         0.42 o                         
   1   4  -8          3.19          3.66         0.47 o                         
   2   4  -8          7.40          7.69         0.80 o                         
   3   4  -8         12.95         13.45         1.19 o                         
   4   4  -8          6.05          6.05         0.87 o                         
   5   4  -8          7.11          7.26         1.19 o                         
  -2   5  -8         23.12         21.22         2.86 o                         
  -1   5  -8         57.13         60.09         2.80 o                         
   0   5  -8          8.71          9.92         1.15 o                         
   1   5  -8          4.48          4.62         1.06 o                         
   2   5  -8         16.28         19.27         2.71 o                         
  -8   1  -7         27.58         29.50         4.93 o                         
  -7   1  -7         34.01         33.36         3.56 o                         
  -6   1  -7          7.92          8.36         0.80 o                         
  -5   1  -7         42.53         42.50         1.77 o                         
  -4   1  -7         37.71         39.07         1.31 o                         
  -3   1  -7         27.84         27.28         0.88 o                         
  -2   1  -7         90.36         84.20         2.35 o                         
  -1   1  -7         79.09         83.50         1.45 o                         
   0   1  -7        280.86        277.67         3.30 o                         
   1   1  -7        135.34        124.57         2.62 o                         
   2   1  -7        131.79        128.59         1.74 o                         
   3   1  -7         36.07         31.82         1.08 o                         
   4   1  -7        106.66        103.87         2.53 o                         
   5   1  -7         44.07         41.09         2.12 o                         
   6   1  -7        258.00        255.54         6.20 o                         
   7   1  -7         70.46         76.58         5.00 o                         
   8   1  -7         13.85         15.29         1.74 o                         
  -7   2  -7         39.84         45.81         8.04 o                         
  -6   2  -7          1.76          0.81         0.81 o                         
  -5   2  -7         10.72         10.97         1.30 o                         
  -4   2  -7        107.77        113.56         4.04 o                         
  -3   2  -7         20.18         19.17         1.40 o                         
  -2   2  -7         22.97         22.76         0.83 o                         
  -1   2  -7        121.76        123.23         1.90 o                         
   0   2  -7        103.58        107.52         2.21 o                         
   1   2  -7         24.71         25.27         0.80 o                         
   2   2  -7         59.91         62.01         1.66 o                         
   3   2  -7        204.67        204.97         5.87 o                         
   4   2  -7        196.72        195.42         6.10 o                         
   5   2  -7         36.18         34.11         1.66 o                         
   6   2  -7         19.58         22.05         1.81 o                         
   7   2  -7        142.89        158.06         5.31 o                         
   8   2  -7          3.55          2.63         1.34 o                         
  -6   3  -7          1.63          1.88         0.96 o                         
  -5   3  -7         27.71         30.41         2.29 o                         
  -4   3  -7          6.64          6.96         1.92 o                         
  -3   3  -7        120.22        117.24         3.98 o                         
  -2   3  -7         45.80         45.45         1.71 o                         
  -1   3  -7         44.11         49.41         1.44 o                         
   0   3  -7        154.33        163.42         3.51 o                         
   1   3  -7        169.35        180.85         2.70 o                         
   2   3  -7         36.99         33.76         1.43 o                         
   3   3  -7         26.84         25.67         1.17 o                         
   4   3  -7         91.32         94.73         2.42 o                         
   5   3  -7          9.89          8.51         0.95 o                         
   6   3  -7          7.51         10.65         1.13 o                         
  -5   4  -7          6.35          5.55         1.81 o                         
  -4   4  -7          9.02          7.82         1.33 o                         
  -3   4  -7         32.50         32.67         2.35 o                         
  -2   4  -7         96.55        106.32         4.03 o                         
  -1   4  -7        120.87        127.80         3.41 o                         
   0   4  -7         11.57         10.02         0.72 o                         
   1   4  -7         35.36         35.89         1.37 o                         
   2   4  -7         41.54         45.18         1.57 o                         
   3   4  -7         63.60         65.00         2.17 o                         
   4   4  -7          5.13          3.58         0.72 o                         
   5   4  -7          6.89          5.96         1.10 o                         
  -2   5  -7         12.84          9.94         2.15 o                         
  -1   5  -7         21.57         24.44         2.16 o                         
   0   5  -7          9.52         10.75         1.16 o                         
   1   5  -7          5.59          5.33         1.09 o                         
   2   5  -7         12.51         13.52         1.62 o                         
  -8   0  -6         44.23         47.24         6.95 o                         
  -7   0  -6         23.57         19.12         2.06 o                         
  -6   0  -6         33.39         29.60         2.00 o                         
  -5   0  -6         94.24         86.67         7.58 o                         
  -4   0  -6         10.37          8.98         1.66 o                         
  -3   0  -6        370.12        373.03         6.08 o                         
  -2   0  -6        957.55        988.96        10.69 o                         
  -1   0  -6        440.07        487.68         6.40 o                         
   0   0  -6          7.56         22.14         3.03 o                         
   1   0  -6        967.62       1557.98        67.58 o                         
   2   0  -6        989.32       1006.70        16.03 o                         
   3   0  -6        296.31        310.11         7.16 o                         
   4   0  -6        278.02        258.63         7.17 o                         
   5   0  -6        332.24        344.88         9.34 o                         
   6   0  -6        162.29        157.98         6.56 o                         
   7   0  -6         18.75         19.12         2.51 o                         
   8   0  -6         81.10         94.92         6.00 o                         
  -8   1  -6         37.92         38.69         6.97 o                         
  -7   1  -6          2.78          1.58         0.80 o                         
  -6   1  -6         93.19         87.31         3.78 o                         
  -5   1  -6         52.38         49.10         1.91 o                         
  -4   1  -6         58.91         57.55         1.56 o                         
  -3   1  -6        145.50        137.11         1.63 o                         
  -2   1  -6        248.78        257.29         2.58 o                         
  -1   1  -6        216.03        232.58         2.26 o                         
   0   1  -6         83.32         88.43         5.09 o                         
   1   1  -6        281.26        293.52         7.04 o                         
   2   1  -6         51.33         52.17         0.98 o                         
   3   1  -6         50.41         47.24         3.55 o                         
   4   1  -6        225.36        218.14         3.81 o                         
   5   1  -6         41.33         37.85         2.03 o                         
   6   1  -6         12.79         11.74         1.33 o                         
   7   1  -6         13.38         11.79         1.40 o                         
   8   1  -6         15.93         21.51         3.15 o                         
  -7   2  -6         14.51         16.57         4.06 o                         
  -6   2  -6          8.00          8.09         1.25 o                         
  -5   2  -6         35.42         32.49         2.58 o                         
  -4   2  -6         60.50         61.67         2.70 o                         
  -3   2  -6        156.16        160.86         4.16 o                         
  -2   2  -6         83.38         85.05         1.52 o                         
  -1   2  -6         46.25         46.59         1.11 o                         
   0   2  -6          2.74          2.97         0.39 o                         
   1   2  -6         18.52         18.97         0.65 o                         
   2   2  -6          7.24          9.84         0.84 o                         
   3   2  -6         44.97         43.97         1.55 o                         
   4   2  -6         40.63         39.64         1.61 o                         
   5   2  -6         66.55         64.68         2.27 o                         
   6   2  -6         37.17         34.60         2.98 o                         
   7   2  -6         11.03         11.39         1.45 o                         
  -6   3  -6          1.35          0.78         1.23 o                         
  -5   3  -6         15.01         14.00         1.58 o                         
  -4   3  -6         40.29         44.30         2.55 o                         
  -3   3  -6          9.07          9.84         1.15 o                         
  -2   3  -6        107.17        110.27         2.74 o                         
  -1   3  -6        150.86        163.36         2.75 o                         
   0   3  -6         21.99         20.83         0.95 o                         
   1   3  -6         43.06         44.07         1.47 o                         
   2   3  -6         20.46         20.40         0.89 o                         
   3   3  -6          4.45          3.87         0.51 o                         
   4   3  -6         15.30         15.40         1.02 o                         
   5   3  -6         16.47         17.32         1.27 o                         
   6   3  -6          8.51          9.89         1.12 o                         
  -5   4  -6          2.40          1.45         0.96 o                         
  -4   4  -6          1.75          0.48         0.61 o                         
  -3   4  -6         17.60         16.73         1.70 o                         
  -2   4  -6        101.79        110.69         6.19 o                         
  -1   4  -6         35.55         38.97         1.84 o                         
   0   4  -6          2.23          2.35         0.41 o                         
   1   4  -6         33.20         32.35         1.30 o                         
   2   4  -6         34.01         31.44         1.48 o                         
   3   4  -6          5.54          5.90         0.85 o                         
   4   4  -6          8.46          9.94         1.36 o                         
   5   4  -6          0.48          0.83         0.67 o                         
  -2   5  -6         11.78         11.69         2.10 o                         
  -1   5  -6         19.22         22.62         2.06 o                         
   0   5  -6         43.60         45.01         2.89 o                         
   1   5  -6          2.47          2.20         0.71 o                         
   2   5  -6         20.15         19.67         1.92 o                         
  -8   1  -5         23.64         21.51         2.17 o                         
  -7   1  -5         40.97         39.84         5.09 o                         
  -6   1  -5          0.35         -0.06         0.34 o                         
  -5   1  -5         20.28         16.27         1.12 o                         
  -4   1  -5         13.14         16.81         0.98 o                         
  -3   1  -5        141.70        144.28         1.76 o                         
  -2   1  -5         65.28         61.75         1.02 o                         
  -1   1  -5        379.94        362.25         3.36 o                         
   0   1  -5        174.60        178.53         2.12 o                         
   1   1  -5         87.55         80.59         1.40 o                         
   2   1  -5        196.37        202.26         2.91 o                         
   3   1  -5        138.65        141.06         3.19 o                         
   4   1  -5         32.64         28.47         1.26 o                         
   5   1  -5        197.16        196.18         7.98 o                         
   6   1  -5         68.91         75.19         3.15 o                         
   7   1  -5          4.99          4.59         0.97 o                         
   8   1  -5         24.36         28.89         2.33 o                         
  -7   2  -5         12.37         13.53         1.63 o                         
  -6   2  -5          6.54          7.92         1.19 o                         
  -5   2  -5          5.18          4.26         0.84 o                         
  -4   2  -5         19.08         20.65         1.56 o                         
  -3   2  -5         12.91         12.87         0.78 o                         
  -2   2  -5         17.02         20.19         0.73 o                         
  -1   2  -5        383.37        397.38         4.03 o                         
   0   2  -5        502.65        501.56         5.73 o                         
   1   2  -5         14.46         12.27         0.61 o                         
   2   2  -5         51.56         49.78         1.74 o                         
   3   2  -5        101.28        101.82         2.38 o                         
   4   2  -5         47.91         44.45         2.85 o                         
   5   2  -5          3.87          4.46         0.67 o                         
   6   2  -5        157.19        165.04         4.99 o                         
   7   2  -5          2.83          1.88         0.62 o                         
  -6   3  -5         21.00         23.77         2.15 o                         
  -5   3  -5         28.48         27.88         2.17 o                         
  -4   3  -5          8.45          7.49         1.06 o                         
  -3   3  -5         43.93         44.06         2.89 o                         
  -2   3  -5        212.25        213.31         3.95 o                         
  -1   3  -5        106.94        111.94         2.55 o                         
   0   3  -5         68.43         68.28         1.72 o                         
   1   3  -5         13.24         12.96         0.80 o                         
   2   3  -5         11.15         12.05         0.69 o                         
   3   3  -5         33.75         31.69         1.49 o                         
   4   3  -5         16.99         17.35         1.02 o                         
   5   3  -5         10.12         10.46         0.87 o                         
   6   3  -5          1.15          0.05         0.68 o                         
  -5   4  -5          3.29          2.32         0.95 o                         
  -4   4  -5         12.95         11.03         1.50 o                         
  -3   4  -5         24.81         27.06         2.09 o                         
  -2   4  -5         33.89         31.99         3.07 o                         
  -1   4  -5          5.31          6.06         0.82 o                         
   0   4  -5          4.05          3.81         0.45 o                         
   1   4  -5         39.24         39.36         1.76 o                         
   2   4  -5          1.13          0.48         0.32 o                         
   3   4  -5          4.69          4.27         1.00 o                         
   4   4  -5          3.34          3.72         0.85 o                         
   5   4  -5          6.24          4.90         1.76 o                         
  -3   5  -5          6.19          4.87         1.63 o                         
  -2   5  -5         33.30         42.53         7.51 o                         
  -1   5  -5         25.61         29.06         3.62 o                         
   0   5  -5          9.61          8.61         1.34 o                         
   1   5  -5         10.93         13.95         1.62 o                         
   2   5  -5         11.13          9.06         1.77 o                         
  -8   0  -4          0.71          0.76         0.62 o                         
  -7   0  -4        101.88         90.75         7.68 o                         
  -6   0  -4        174.67        157.03         4.65 o                         
  -5   0  -4         24.06         26.92         1.67 o                         
  -4   0  -4        238.33        248.27         5.58 o                         
  -3   0  -4        233.84        271.21         6.63 o                         
  -2   0  -4        999.20       1089.84        11.46 o                         
  -1   0  -4       1714.61       1693.06        16.29 o                         
   1   0  -4       1215.59       1442.99        20.13 o                         
   2   0  -4        780.77        759.95        12.33 o                         
   3   0  -4         36.62         35.09         2.03 o                         
   4   0  -4        140.40        132.55         4.75 o                         
   5   0  -4         37.67         35.71         2.68 o                         
   6   0  -4         88.50         85.63         4.67 o                         
   7   0  -4         46.03         48.60         3.85 o                         
   8   0  -4         64.79         69.75         5.12 o                         
  -8   1  -4          4.06          3.41         1.37 o                         
  -7   1  -4         14.34         12.96         1.70 o                         
  -6   1  -4         28.04         24.18         1.28 o                         
  -5   1  -4        177.13        165.04         3.59 o                         
  -4   1  -4        137.66        145.91         3.00 o                         
  -3   1  -4        100.94        109.63         1.46 o                         
  -2   1  -4        101.81        108.26         1.29 o                         
  -1   1  -4        657.76        697.62         5.36 o                         
   0   1  -4       2523.51       2587.64        22.47 o                         
   1   1  -4        387.85        387.60         3.95 o                         
   2   1  -4        300.21        292.49         6.62 o                         
   3   1  -4         62.49         61.44         2.00 o                         
   4   1  -4        112.84        106.85         2.65 o                         
   5   1  -4        231.50        232.72         5.25 o                         
   6   1  -4         71.00         68.97         3.00 o                         
   7   1  -4         54.05         57.09         3.00 o                         
   8   1  -4         13.35         14.88         1.69 o                         
  -7   2  -4          9.98         12.34         2.40 o                         
  -6   2  -4         34.93         29.88         2.30 o                         
  -5   2  -4         34.76         35.96         1.69 o                         
  -4   2  -4         85.92         82.52         3.10 o                         
  -3   2  -4         16.47         14.91         0.74 o                         
  -2   2  -4        206.42        222.42         2.80 o                         
  -1   2  -4        433.55        439.03         4.36 o                         
   0   2  -4         76.88         73.66         1.74 o                         
   1   2  -4        302.66        300.45         3.40 o                         
   2   2  -4          4.24          4.18         0.48 o                         
   3   2  -4         27.35         29.08         1.23 o                         
   4   2  -4         47.72         45.86         1.70 o                         
   5   2  -4         12.06         11.22         0.93 o                         
   6   2  -4         35.63         39.35         2.34 o                         
   7   2  -4         53.01         56.53         3.06 o                         
  -6   3  -4         10.50         11.60         1.86 o                         
  -5   3  -4         32.69         34.97         2.37 o                         
  -4   3  -4         35.17         32.02         2.15 o                         
  -3   3  -4         26.00         26.94         1.85 o                         
  -2   3  -4        180.11        193.59         3.07 o                         
  -1   3  -4         33.31         34.62         1.21 o                         
   0   3  -4         26.76         29.80         1.12 o                         
   1   3  -4         40.46         41.22         1.39 o                         
   2   3  -4         27.37         28.92         1.17 o                         
   3   3  -4         20.21         20.98         1.07 o                         
   4   3  -4         25.27         24.90         1.21 o                         
   5   3  -4          1.01          1.11         0.48 o                         
   6   3  -4          5.64          6.35         1.04 o                         
   7   3  -4         15.28         12.51         2.26 o                         
  -5   4  -4          0.34          0.52         0.93 o                         
  -4   4  -4         10.88         13.17         2.11 o                         
  -3   4  -4         57.01         56.60         3.01 o                         
  -2   4  -4         15.50         15.62         1.20 o                         
  -1   4  -4          9.27          8.23         0.87 o                         
   0   4  -4         45.76         49.60         1.58 o                         
   1   4  -4         33.45         35.26         1.33 o                         
   2   4  -4          0.29          0.44         0.35 o                         
   3   4  -4          0.72          1.34         0.63 o                         
   4   4  -4          9.78          9.69         1.36 o                         
   5   4  -4         28.78         31.93         2.47 o                         
  -3   5  -4         11.65          7.83         1.75 o                         
  -2   5  -4         12.79         12.30         1.67 o                         
  -1   5  -4         16.96         18.10         1.86 o                         
   0   5  -4          4.63          4.37         1.11 o                         
   1   5  -4          3.57          2.07         0.59 o                         
   2   5  -4         19.00         16.95         1.82 o                         
  -8   1  -3         12.69         11.82         1.92 o                         
  -7   1  -3         15.58         15.48         1.13 o                         
  -6   1  -3         99.09         84.80         3.26 o                         
  -5   1  -3          5.03          5.89         0.68 o                         
  -4   1  -3         47.85         49.60         1.39 o                         
  -3   1  -3        502.80        548.88         3.95 o                         
  -2   1  -3         36.11         36.28         0.71 o                         
  -1   1  -3        653.36        670.70         5.19 o                         
   0   1  -3       4223.40       4233.24        36.46 o                         
   1   1  -3         81.15         73.97         1.32 o                         
   2   1  -3        264.81        258.18         3.40 o                         
   3   1  -3        106.85         97.50         2.07 o                         
   4   1  -3          1.63          1.57         0.33 o                         
   5   1  -3          4.96          5.14         0.81 o                         
   6   1  -3         13.47         14.35         1.37 o                         
   7   1  -3          0.01          0.52         0.43 o                         
   8   1  -3          4.92          4.55         0.94 o                         
  -7   2  -3          0.50         -0.23         0.52 o                         
  -6   2  -3          7.19          6.19         1.10 o                         
  -5   2  -3         53.24         48.61         3.04 o                         
  -4   2  -3         30.81         25.93         1.71 o                         
  -3   2  -3          1.50          1.29         0.27 o                         
  -2   2  -3         54.71         57.63         1.29 o                         
  -1   2  -3        927.60        993.00         6.94 o                         
   0   2  -3         91.17         98.41         1.71 o                         
   1   2  -3        506.93        521.56         4.49 o                         
   2   2  -3         24.53         24.66         1.02 o                         
   3   2  -3         37.37         34.88         1.33 o                         
   4   2  -3         17.34         18.97         1.42 o                         
   5   2  -3         64.19         62.94         2.19 o                         
   6   2  -3         38.46         38.18         2.31 o                         
   7   2  -3          8.18          5.43         1.05 o                         
  -6   3  -3         16.12         16.68         1.78 o                         
  -5   3  -3         40.72         38.70         2.48 o                         
  -4   3  -3         16.27         13.72         1.42 o                         
  -3   3  -3         26.93         24.71         1.67 o                         
  -2   3  -3        280.78        299.85         5.82 o                         
  -1   3  -3         61.56         66.70         1.69 o                         
   0   3  -3          3.29          3.67         0.42 o                         
   1   3  -3         92.93         94.96         1.88 o                         
   2   3  -3        235.72        247.63         3.65 o                         
   3   3  -3         34.61         34.64         1.19 o                         
   4   3  -3          6.49          6.51         0.57 o                         
   5   3  -3         15.82         16.23         1.55 o                         
   6   3  -3         30.89         32.73         2.23 o                         
   7   3  -3         47.25         48.41         4.35 o                         
  -5   4  -3          1.12          0.44         0.54 o                         
  -4   4  -3         43.56         42.63         5.55 o                         
  -3   4  -3         46.48         43.26         2.61 o                         
  -2   4  -3         12.53         11.11         2.10 o                         
  -1   4  -3         20.42         21.40         1.27 o                         
   0   4  -3         16.82         17.88         0.94 o                         
   1   4  -3         22.38         24.34         1.11 o                         
   2   4  -3         36.65         36.40         2.15 o                         
   3   4  -3         35.67         36.87         2.37 o                         
   4   4  -3         21.43         25.48         2.14 o                         
   5   4  -3          9.01          8.39         1.34 o                         
  -2   5  -3          0.59          1.19         1.21 o                         
  -1   5  -3          1.55          0.63         1.56 o                         
   0   5  -3          4.18          2.83         1.04 o                         
   1   5  -3          7.15          7.91         1.10 o                         
   2   5  -3         13.27         16.86         1.78 o                         
  -8   0  -2          6.16          6.61         1.64 o                         
  -7   0  -2         16.91         13.67         1.48 o                         
  -6   0  -2        173.83        151.52         4.53 o                         
  -5   0  -2         24.55         21.88         1.53 o                         
  -4   0  -2        808.30        885.54        11.43 o                         
  -3   0  -2        419.51        418.66         6.79 o                         
  -2   0  -2        335.91        315.19         7.75 o                         
  -1   0  -2       1920.23       2050.33        19.47 o                         
   1   0  -2       5011.16       4987.14        66.09 o                         
   2   0  -2         46.32         52.92         2.05 o                         
   3   0  -2       1476.33       1524.67        23.20 o                         
   4   0  -2        112.31        106.07         4.14 o                         
   5   0  -2          9.51          6.85         1.20 o                         
   6   0  -2          1.06          0.16         0.78 o                         
   7   0  -2         22.19         20.59         2.51 o                         
   8   0  -2          1.18          0.32         0.64 o                         
  -8   1  -2         28.72         28.52         4.07 o                         
  -7   1  -2         23.15         20.68         1.96 o                         
  -6   1  -2         11.81         10.94         0.99 o                         
  -5   1  -2          7.67          4.73         0.65 o                         
  -4   1  -2          0.77          0.57         0.20 o                         
  -3   1  -2        566.84        611.76         4.58 o                         
  -2   1  -2         12.58         11.03         0.40 o                         
  -1   1  -2        155.14        166.96         1.80 o                         
   0   1  -2       2253.20       2362.48        15.97 o                         
   1   1  -2        639.99        663.50         6.07 o                         
   2   1  -2        228.58        252.46         3.18 o                         
   3   1  -2        233.99        248.60         3.57 o                         
   4   1  -2        150.57        158.58         5.21 o                         
   5   1  -2         48.43         46.89         2.19 o                         
   6   1  -2          0.78          0.70         0.44 o                         
   7   1  -2          1.42          1.02         0.58 o                         
   8   1  -2          4.38          3.06         0.96 o                         
  -7   2  -2         28.14         31.09         6.81 o                         
  -6   2  -2          1.51          1.41         0.47 o                         
  -5   2  -2        201.76        179.41         3.94 o                         
  -4   2  -2          8.15          5.88         0.85 o                         
  -3   2  -2         73.04         77.92         2.00 o                         
  -2   2  -2        274.33        272.87         3.24 o                         
  -1   2  -2        853.74        867.15         6.27 o                         
   0   2  -2        220.67        245.13         2.95 o                         
   1   2  -2        299.75        301.02         3.07 o                         
   2   2  -2        253.44        261.20         3.76 o                         
   3   2  -2         38.90         40.51         1.46 o                         
   4   2  -2         56.74         53.55         2.01 o                         
   5   2  -2         18.05         16.72         1.11 o                         
   6   2  -2         20.40         20.71         1.72 o                         
   7   2  -2          1.05          0.52         0.68 o                         
  -6   3  -2         14.47         17.56         1.81 o                         
  -5   3  -2          0.61         -0.29         0.68 o                         
  -4   3  -2         89.39         80.40         3.36 o                         
  -3   3  -2         38.43         40.86         1.69 o                         
  -2   3  -2         52.18         52.14         1.53 o                         
  -1   3  -2         46.55         51.51         1.49 o                         
   0   3  -2         24.31         22.76         0.99 o                         
   1   3  -2         87.13         92.65         1.84 o                         
   2   3  -2        132.76        137.48         2.90 o                         
   3   3  -2         27.09         28.18         1.05 o                         
   4   3  -2         58.24         61.67         1.70 o                         
   5   3  -2         17.95         15.75         2.70 o                         
   6   3  -2         26.24         27.37         1.81 o                         
   7   3  -2         63.13         71.04         5.21 o                         
  -5   4  -2          0.65          1.02         0.72 o                         
  -4   4  -2          7.08          6.71         1.22 o                         
  -3   4  -2         27.45         27.86         2.14 o                         
  -2   4  -2          3.53          3.18         0.62 o                         
  -1   4  -2          9.86         10.04         0.80 o                         
   0   4  -2         13.26         13.41         0.82 o                         
   1   4  -2         21.71         22.45         1.19 o                         
   2   4  -2         24.36         24.76         1.87 o                         
   3   4  -2         12.55         13.86         1.21 o                         
   4   4  -2          9.56          7.04         1.18 o                         
   5   4  -2          2.20          3.09         1.04 o                         
  -2   5  -2          1.34          2.45         1.26 o                         
  -1   5  -2          4.71          3.72         2.87 o                         
   0   5  -2          5.87          7.24         1.25 o                         
   1   5  -2          1.23          1.07         0.62 o                         
   2   5  -2          0.12         -0.27         0.77 o                         
  -8   1  -1          6.54          7.50         1.68 o                         
  -7   1  -1         65.76         57.38         3.88 o                         
  -6   1  -1          3.38          2.28         0.57 o                         
  -5   1  -1         89.32         70.03         2.25 o                         
  -4   1  -1        195.56        225.45         4.00 o                         
  -3   1  -1        335.64        378.85         3.48 o                         
  -2   1  -1        403.68        412.39         3.59 o                         
  -1   1  -1       7159.54       6977.55        45.85 o                         
   0   1  -1        931.40       1022.74         8.60 o                         
   1   1  -1        480.40        536.01         9.02 o                         
   2   1  -1        312.92        332.32         4.07 o                         
   3   1  -1         60.97         74.19         1.74 o                         
   4   1  -1        198.61        194.74         4.25 o                         
   5   1  -1         44.26         41.64         2.04 o                         
   6   1  -1         44.02         39.40         2.22 o                         
   7   1  -1          7.57          7.60         1.13 o                         
   8   1  -1          3.32          4.21         1.09 o                         
  -7   2  -1         39.01         39.92         2.93 o                         
  -6   2  -1         11.45          6.36         0.87 o                         
  -5   2  -1         10.46         11.88         1.01 o                         
  -4   2  -1          3.55          3.08         0.39 o                         
  -3   2  -1         95.99         98.54         2.24 o                         
  -2   2  -1       1957.42       2076.23        15.34 o                         
  -1   2  -1         26.06         24.61         0.62 o                         
   0   2  -1        120.31        120.33         1.92 o                         
   1   2  -1        917.67        985.74         9.62 o                         
   2   2  -1        205.90        217.67         3.34 o                         
   3   2  -1         53.67         56.70         2.67 o                         
   4   2  -1         12.24         12.70         0.87 o                         
   5   2  -1         88.39         88.20         3.20 o                         
   6   2  -1         22.54         20.01         1.66 o                         
   7   2  -1         20.06         25.71         2.58 o                         
  -7   3  -1          0.28          0.37         0.97 o                         
  -6   3  -1          6.46          4.66         1.02 o                         
  -5   3  -1          1.82          0.45         0.54 o                         
  -4   3  -1         12.21          9.90         1.20 o                         
  -3   3  -1         71.59         81.37         2.00 o                         
  -2   3  -1        125.15        129.45         2.49 o                         
  -1   3  -1         68.39         74.41         1.81 o                         
   0   3  -1         81.10         85.80         1.64 o                         
   1   3  -1        105.52        111.38         2.02 o                         
   2   3  -1         47.32         49.14         1.48 o                         
   3   3  -1         32.59         33.05         1.12 o                         
   4   3  -1         60.68         54.98         2.88 o                         
   5   3  -1         59.72         53.63         2.31 o                         
   6   3  -1         20.36         20.10         1.69 o                         
   7   3  -1         12.51         14.69         2.40 o                         
  -5   4  -1          1.37          1.21         0.77 o                         
  -4   4  -1          3.81          3.92         1.15 o                         
  -3   4  -1        137.22        130.03         8.24 o                         
  -2   4  -1          0.13         -0.02         0.49 o                         
  -1   4  -1         27.19         29.06         1.44 o                         
   0   4  -1          9.96         10.99         0.75 o                         
   1   4  -1          1.36          1.14         0.50 o                         
   2   4  -1         31.34         30.90         2.08 o                         
   3   4  -1         58.91         59.31         3.04 o                         
   4   4  -1         56.37         53.46         3.01 o                         
   5   4  -1          2.56          1.37         2.30 o                         
  -2   5  -1          8.11          6.22         2.05 o                         
  -1   5  -1          0.48         -0.10         0.66 o                         
   0   5  -1         13.90         12.66         1.84 o                         
   1   5  -1          6.75          6.21         1.13 o                         
   2   5  -1          2.99          2.53         0.83 o                         
  -8   0   0          2.58          5.28         1.62 o                         
  -7   0   0         41.67         41.10         4.37 o                         
  -6   0   0        266.39        270.35         6.13 o                         
  -5   0   0         25.21         20.77         2.35 o                         
  -4   0   0         69.28         83.39         3.94 o                         
  -3   0   0       1478.38       1625.68        39.29 o                         
  -2   0   0        265.94        227.26         4.17 o                         
  -1   0   0        114.41        124.42         1.76 o                         
   1   0   0        114.85        124.89         2.58 o                         
   2   0   0        266.43        222.08         4.81 o                         
   3   0   0       1478.14       1602.52        24.38 o                         
   4   0   0         69.32         75.86         3.43 o                         
   5   0   0         25.14         22.65         2.07 o                         
   6   0   0        266.24        258.71         8.44 o                         
   7   0   0         41.43         43.55         3.61 o                         
   8   0   0          2.57          3.06         1.08 o                         
  -8   1   0         30.80         41.28         2.85 o                         
  -7   1   0         17.52         17.85         1.19 o                         
  -6   1   0         67.28         59.38         1.96 o                         
  -5   1   0         44.53         36.48         1.81 o                         
  -4   1   0         40.84         43.19         1.11 o                         
  -3   1   0         72.60         72.98         1.29 o                         
  -2   1   0        569.86        601.13         4.58 o                         
  -1   1   0       5808.32       5789.17        57.06 o                         
   0   1   0          4.84          4.86         0.33 o                         
   1   1   0       5807.15       5838.21        44.25 o                         
   2   1   0        569.78        607.62         7.15 o                         
   3   1   0         72.84         73.56         1.71 o                         
   4   1   0         40.85         41.23         1.81 o                         
   5   1   0         44.50         36.16         2.07 o                         
   6   1   0         67.08         65.06         4.47 o                         
   7   1   0         17.48         18.50         1.67 o                         
   8   1   0         30.78         37.01         2.62 o                         
  -7   2   0          2.40          2.51         0.84 o                         
  -6   2   0         26.46         21.42         1.46 o                         
  -5   2   0        111.21        105.21         3.55 o                         
  -4   2   0         95.83         92.89         4.24 o                         
  -3   2   0         25.43         25.94         0.96 o                         
  -2   2   0        236.69        241.94         4.37 o                         
  -1   2   0        178.03        167.52         1.91 o                         
   0   2   0          4.99          5.57         0.41 o                         
   1   2   0        178.17        170.05         2.11 o                         
   2   2   0        236.40        247.26         3.16 o                         
   3   2   0         25.42         25.20         1.13 o                         
   4   2   0         96.03         90.69         2.05 o                         
   5   2   0        111.03        111.01         3.56 o                         
   6   2   0         26.54         24.44         1.82 o                         
   7   2   0          2.38          2.27         0.91 o                         
  -7   3   0          2.55          4.65         1.59 o                         
  -6   3   0         40.32         40.99         3.15 o                         
  -5   3   0         15.56         11.66         1.42 o                         
  -4   3   0          7.23          7.19         1.05 o                         
  -3   3   0         65.59         68.74         1.85 o                         
  -2   3   0        240.56        248.89         3.63 o                         
  -1   3   0         69.71         72.71         1.79 o                         
   0   3   0         43.67         46.51         1.19 o                         
   1   3   0         69.74         75.62         1.62 o                         
   2   3   0        240.54        247.40         3.61 o                         
   3   3   0         65.58         67.21         1.85 o                         
   4   3   0          7.24          8.22         1.07 o                         
   5   3   0         15.55         13.74         1.19 o                         
   6   3   0         40.27         44.88         3.15 o                         
  -5   4   0          0.26          0.18         1.38 o                         
  -4   4   0         35.08         29.50         2.25 o                         
  -3   4   0         14.15         12.94         1.15 o                         
  -2   4   0         24.60         25.47         1.50 o                         
  -1   4   0         50.00         52.08         1.78 o                         
   0   4   0         31.54         35.18         1.47 o                         
   1   4   0         49.95         47.58         2.09 o                         
   2   4   0         24.59         24.76         1.85 o                         
   3   4   0         14.18         14.41         1.50 o                         
   4   4   0         35.02         33.33         1.95 o                         
   5   4   0          0.26          0.30         0.71 o                         
  -2   5   0          5.48          7.03         1.26 o                         
  -1   5   0         14.21         16.44         1.84 o                         
   0   5   0         14.60         16.20         1.78 o                         
   1   5   0         14.22         14.13         1.76 o                         
   2   5   0          5.50          7.57         1.31 o                         
  -8   1   1          3.32          6.41         1.24 o                         
  -7   1   1          7.56          6.52         0.89 o                         
  -6   1   1         44.16         43.64         1.66 o                         
  -5   1   1         44.28         41.54         1.39 o                         
  -4   1   1        198.78        204.14         2.99 o                         
  -3   1   1         61.17         75.47         1.33 o                         
  -2   1   1        313.16        335.29         3.05 o                         
  -1   1   1        481.04        530.38         4.63 o                         
   0   1   1        932.30       1008.30         7.40 o                         
   1   1   1       7160.55       6979.52        45.72 o                         
   2   1   1        403.18        408.85         3.65 o                         
   3   1   1        335.84        366.15         4.51 o                         
   4   1   1        195.56        219.49         5.99 o                         
   5   1   1         89.33         69.81         2.65 o                         
   6   1   1          3.38          2.45         0.69 o                         
   7   1   1         65.77         56.46         5.34 o                         
   8   1   1          6.53          8.55         1.31 o                         
  -7   2   1         20.10         24.91         2.76 o                         
  -6   2   1         22.41         21.43         1.46 o                         
  -5   2   1         88.56         87.17         3.34 o                         
  -4   2   1         12.26         11.27         0.72 o                         
  -3   2   1         53.70         58.26         1.72 o                         
  -2   2   1        205.93        218.08         2.90 o                         
  -1   2   1        917.71        978.50         8.08 o                         
   0   2   1        120.44        123.76         1.93 o                         
   1   2   1         26.19         25.41         0.74 o                         
   2   2   1       1958.08       2057.45        17.80 o                         
   3   2   1         96.01         97.04         1.91 o                         
   4   2   1          3.56          1.79         0.34 o                         
   5   2   1         10.53         12.45         1.03 o                         
   6   2   1         11.44          8.51         0.88 o                         
   7   2   1         39.03         45.30         2.86 o                         
  -7   3   1         12.53         13.45         2.27 o                         
  -6   3   1         20.43         23.78         7.24 o                         
  -5   3   1         59.40         51.03         2.81 o                         
  -4   3   1         60.85         56.22         2.96 o                         
  -3   3   1         32.60         33.65         1.30 o                         
  -2   3   1         47.32         48.98         1.50 o                         
  -1   3   1        105.53        112.95         2.27 o                         
   0   3   1         81.19         85.52         1.66 o                         
   1   3   1         68.65         74.42         1.60 o                         
   2   3   1        125.43        136.00         2.47 o                         
   3   3   1         71.64         74.76         2.84 o                         
   4   3   1         12.22          9.33         1.17 o                         
   5   3   1          1.84          0.89         0.58 o                         
   6   3   1          6.45          7.79         1.01 o                         
  -5   4   1          2.57          1.53         0.60 o                         
  -4   4   1         56.24         50.83         2.98 o                         
  -3   4   1         58.94         57.82         3.04 o                         
  -2   4   1         31.34         31.46         1.42 o                         
  -1   4   1          1.36          0.76         0.54 o                         
   0   4   1         10.00          9.65         0.96 o                         
   1   4   1         27.24         28.41         1.99 o                         
   2   4   1          0.13          0.43         0.50 o                         
   3   4   1        137.32        142.49         4.76 o                         
   4   4   1          3.83          5.46         1.50 o                         
   5   4   1          1.36          0.85         0.78 o                         
  -2   5   1          2.98          4.28         1.93 o                         
  -1   5   1          6.76          8.28         1.48 o                         
   0   5   1         13.89         13.69         1.45 o                         
   1   5   1          0.48          0.68         0.55 o                         
   2   5   1          8.11         10.66         1.49 o                         
  -8   0   2          1.17          0.18         0.82 o                         
  -7   0   2         22.17         24.15         2.84 o                         
  -6   0   2          1.06          0.52         0.41 o                         
  -5   0   2          9.55          8.54         0.93 o                         
  -4   0   2        112.51        106.67         2.89 o                         
  -3   0   2       1475.80       1519.69        13.23 o                         
  -2   0   2         46.52         51.26         1.32 o                         
  -1   0   2       5012.78       5072.12        83.48 o                         
   1   0   2       1921.41       2083.78        27.63 o                         
   2   0   2        336.11        317.03         6.08 o                         
   3   0   2        418.18        425.24         8.45 o                         
   4   0   2        808.49        887.29        15.81 o                         
   5   0   2         24.56         21.70         2.03 o                         
   6   0   2        173.78        148.26         6.13 o                         
   7   0   2         16.91         14.10         2.08 o                         
   8   0   2          6.18          4.56         1.55 o                         
  -8   1   2          4.37          5.59         1.11 o                         
  -7   1   2          1.44          0.61         0.37 o                         
  -6   1   2          0.78          0.48         0.33 o                         
  -5   1   2         48.44         46.88         1.50 o                         
  -4   1   2        150.63        158.21         2.30 o                         
  -3   1   2        234.24        251.03         4.25 o                         
  -2   1   2        228.34        245.89         2.43 o                         
  -1   1   2        640.51        664.98         5.28 o                         
   0   1   2       2253.84       2337.50        15.95 o                         
   1   1   2        155.19        164.53         1.94 o                         
   2   1   2         12.54         11.35         0.43 o                         
   3   1   2        567.77        609.52         7.98 o                         
   4   1   2          0.77          0.77         0.35 o                         
   5   1   2          7.68          4.36         0.70 o                         
   6   1   2         11.70         10.93         1.19 o                         
   7   1   2         23.08         23.46         3.59 o                         
   8   1   2         28.75         33.03         2.42 o                         
  -7   2   2          1.08          0.44         0.76 o                         
  -6   2   2         20.37         20.67         1.43 o                         
  -5   2   2         18.06         16.32         1.11 o                         
  -4   2   2         56.58         55.32         1.56 o                         
  -3   2   2         38.85         41.84         1.25 o                         
  -2   2   2        253.60        266.78         3.30 o                         
  -1   2   2        300.19        295.62         4.42 o                         
   0   2   2        220.61        242.21         2.55 o                         
   1   2   2        853.58        890.87        10.72 o                         
   2   2   2        274.07        265.40         5.27 o                         
   3   2   2         73.02         74.55         1.48 o                         
   4   2   2          8.16          6.53         0.74 o                         
   5   2   2        201.91        188.84         4.71 o                         
   6   2   2          1.51          0.61         0.58 o                         
   7   2   2         28.09         31.40         4.00 o                         
  -7   3   2         63.21         67.38         5.11 o                         
  -6   3   2         26.24         26.13         2.14 o                         
  -5   3   2         17.95         15.40         1.57 o                         
  -4   3   2         58.19         62.98         2.24 o                         
  -3   3   2         27.10         26.78         1.17 o                         
  -2   3   2        132.96        134.30         2.58 o                         
  -1   3   2         87.11         98.32         2.11 o                         
   0   3   2         24.30         23.63         0.86 o                         
   1   3   2         46.64         50.10         1.29 o                         
   2   3   2         52.12         52.63         1.34 o                         
   3   3   2         38.42         42.15         2.48 o                         
   4   3   2         89.55         85.27         3.36 o                         
   5   3   2          0.61          1.41         0.72 o                         
   6   3   2         14.50         15.69         1.70 o                         
  -5   4   2          2.22          2.95         1.19 o                         
  -4   4   2          9.49          9.26         1.31 o                         
  -3   4   2         12.53         12.13         1.11 o                         
  -2   4   2         24.36         26.37         1.30 o                         
  -1   4   2         21.70         22.82         1.19 o                         
   0   4   2         13.28         14.76         1.16 o                         
   1   4   2          9.87         11.65         1.05 o                         
   2   4   2          3.55          4.76         0.69 o                         
   3   4   2         27.45         28.90         2.14 o                         
   4   4   2          7.08          7.31         1.13 o                         
   5   4   2          0.66          0.77         1.14 o                         
  -2   5   2          0.11         -0.88         1.25 o                         
  -1   5   2          1.24          0.47         1.12 o                         
   0   5   2          5.89          5.19         0.83 o                         
   1   5   2          4.74          4.58         1.62 o                         
   2   5   2          1.33          1.48         0.71 o                         
  -8   1   3          4.91          5.70         1.19 o                         
  -7   1   3          0.01          0.28         0.46 o                         
  -6   1   3         13.57         11.75         1.07 o                         
  -5   1   3          4.98          4.16         0.48 o                         
  -4   1   3          1.63          1.64         0.27 o                         
  -3   1   3        107.05         96.69         1.61 o                         
  -2   1   3        264.69        253.27         2.51 o                         
  -1   1   3         81.02         73.31         1.17 o                         
   0   1   3       4225.28       4213.85        28.01 o                         
   1   1   3        653.83        666.60         5.84 o                         
   2   1   3         36.15         37.26         0.65 o                         
   3   1   3        502.57        544.49         7.80 o                         
   4   1   3         47.76         48.58         1.93 o                         
   5   1   3          5.03          7.02         0.87 o                         
   6   1   3         99.31         91.14         3.35 o                         
   7   1   3         15.59         18.34         1.66 o                         
   8   1   3         12.70         14.18         1.66 o                         
  -7   2   3          8.19          8.49         1.25 o                         
  -6   2   3         38.36         37.84         2.35 o                         
  -5   2   3         64.21         68.76         3.14 o                         
  -4   2   3         17.39         17.13         0.87 o                         
  -3   2   3         37.43         34.04         1.15 o                         
  -2   2   3         24.72         27.24         0.94 o                         
  -1   2   3        506.95        516.65         4.99 o                         
   0   2   3         91.21         99.54         1.49 o                         
   1   2   3        927.49        989.52         7.18 o                         
   2   2   3         54.70         56.31         1.02 o                         
   3   2   3          1.49          1.18         0.26 o                         
   4   2   3         30.63         27.65         1.14 o                         
   5   2   3         53.32         47.62         2.12 o                         
   6   2   3          7.16          5.97         0.85 o                         
   7   2   3          0.49          0.87         0.60 o                         
  -7   3   3         47.20         53.44         4.50 o                         
  -6   3   3         30.91         28.22         2.24 o                         
  -5   3   3         15.82         13.52         1.94 o                         
  -4   3   3          6.45          6.52         0.70 o                         
  -3   3   3         34.59         35.29         1.35 o                         
  -2   3   3        235.99        242.45         3.63 o                         
  -1   3   3         93.18         95.73         2.08 o                         
   0   3   3          3.31          4.17         0.39 o                         
   1   3   3         61.54         63.80         1.32 o                         
   2   3   3        280.77        304.25         7.85 o                         
   3   3   3         26.84         27.88         1.81 o                         
   4   3   3         16.34         14.42         1.40 o                         
   5   3   3         40.50         42.13         2.52 o                         
   6   3   3         16.15         12.89         1.54 o                         
  -5   4   3          9.03          6.02         1.17 o                         
  -4   4   3         21.39         19.67         1.85 o                         
  -3   4   3         35.73         38.28         1.91 o                         
  -2   4   3         36.58         37.54         1.63 o                         
  -1   4   3         22.35         22.66         1.42 o                         
   0   4   3         16.85         18.23         1.31 o                         
   1   4   3         20.48         22.26         1.74 o                         
   2   4   3         12.56         10.24         1.00 o                         
   3   4   3         46.48         45.85         2.14 o                         
   4   4   3         43.43         43.75         2.73 o                         
   5   4   3          1.10          1.59         0.72 o                         
  -2   5   3         13.27         14.57         2.14 o                         
  -1   5   3          7.14          5.47         0.91 o                         
   0   5   3          4.17          3.46         0.86 o                         
   1   5   3          1.55          2.68         1.16 o                         
   2   5   3          0.60          0.20         0.52 o                         
  -8   0   4         64.99         73.48         5.41 o                         
  -7   0   4         45.76         53.59         4.24 o                         
  -6   0   4         88.67         87.23         3.20 o                         
  -5   0   4         37.90         34.56         2.36 o                         
  -4   0   4        140.03        132.68         2.61 o                         
  -3   0   4         36.67         33.89         1.08 o                         
  -2   0   4        781.71        759.26        10.66 o                         
  -1   0   4       1215.73       1405.53        35.10 o                         
   0   0   4        205.61        242.58         3.05 o                         
   1   0   4       1714.82       1684.58        13.28 o                         
   2   0   4        999.67       1096.11        16.36 o                         
   3   0   4        234.01        279.16         6.31 o                         
   4   0   4        238.44        237.68         6.52 o                         
   5   0   4         23.95         28.59         2.31 o                         
   6   0   4        174.80        159.63         6.30 o                         
   7   0   4        102.10         94.35         5.26 o                         
   8   0   4          0.73          0.49         0.66 o                         
  -8   1   4         13.29         19.18         2.01 o                         
  -7   1   4         54.17         59.29         3.20 o                         
  -6   1   4         70.91         67.45         2.41 o                         
  -5   1   4        231.34        232.18         3.23 o                         
  -4   1   4        113.04        109.87         1.90 o                         
  -3   1   4         62.47         60.29         1.23 o                         
  -2   1   4        299.88        293.27         3.10 o                         
  -1   1   4        388.14        380.19         3.48 o                         
   0   1   4       2523.34       2602.75        21.44 o                         
   1   1   4        658.12        696.56         5.15 o                         
   2   1   4        101.68        110.95         1.28 o                         
   3   1   4        100.87        109.55         2.31 o                         
   4   1   4        137.59        141.61         3.44 o                         
   5   1   4        177.24        163.83         4.17 o                         
   6   1   4         28.16         26.30         1.78 o                         
   7   1   4         14.31         14.19         1.51 o                         
   8   1   4          4.07          5.36         1.57 o                         
  -7   2   4         52.98         46.97         4.29 o                         
  -6   2   4         35.64         35.87         2.54 o                         
  -5   2   4         12.00         11.43         0.79 o                         
  -4   2   4         47.77         46.05         1.45 o                         
  -3   2   4         27.47         29.87         1.07 o                         
  -2   2   4          4.26          4.15         0.38 o                         
  -1   2   4        302.74        289.52         3.85 o                         
   0   2   4         77.03         71.96         1.25 o                         
   1   2   4        433.51        439.81         5.04 o                         
   2   2   4        206.53        221.84         3.14 o                         
   3   2   4         16.52         14.88         0.54 o                         
   4   2   4         85.79         85.25         2.00 o                         
   5   2   4         34.68         38.83         2.04 o                         
   6   2   4         34.78         33.32         2.44 o                         
   7   2   4          9.98         15.68         1.78 o                         
  -6   3   4          5.60          5.38         1.06 o                         
  -5   3   4          1.00         -0.17         0.51 o                         
  -4   3   4         25.33         25.56         1.58 o                         
  -3   3   4         20.16         21.07         1.40 o                         
  -2   3   4         27.47         30.19         1.19 o                         
  -1   3   4         40.43         42.79         1.37 o                         
   0   3   4         26.85         28.26         1.17 o                         
   1   3   4         33.36         32.98         1.05 o                         
   2   3   4        180.18        188.36         4.66 o                         
   3   3   4         25.96         25.82         1.74 o                         
   4   3   4         35.23         33.57         2.12 o                         
   5   3   4         32.66         31.80         2.72 o                         
   6   3   4         10.45          7.91         1.26 o                         
  -5   4   4         28.78         29.97         2.35 o                         
  -4   4   4          9.75          9.38         1.26 o                         
  -3   4   4          0.72          0.98         0.42 o                         
  -2   4   4          0.30          0.31         0.37 o                         
  -1   4   4         33.49         32.08         1.71 o                         
   0   4   4         45.74         46.02         2.06 o                         
   1   4   4          9.31          9.31         2.79 o                         
   2   4   4         15.47         13.73         1.14 o                         
   3   4   4         56.92         56.41         2.39 o                         
   4   4   4         10.91         10.14         1.36 o                         
   5   4   4          0.35         -0.54         0.54 o                         
  -2   5   4         19.03         19.57         2.05 o                         
  -1   5   4          3.59          4.61         1.43 o                         
   0   5   4          4.65          4.07         0.84 o                         
   1   5   4         16.92         20.11         1.93 o                         
   2   5   4         12.82         17.24         1.84 o                         
  -8   1   5         24.41         27.77         2.40 o                         
  -7   1   5          5.03          6.25         1.06 o                         
  -6   1   5         68.65         76.52         2.82 o                         
  -5   1   5        197.04        199.95         2.67 o                         
  -4   1   5         32.66         28.14         0.95 o                         
  -3   1   5        138.73        135.34         1.94 o                         
  -2   1   5        196.88        201.74         2.46 o                         
  -1   1   5         87.53         81.60         1.02 o                         
   0   1   5        174.55        179.42         1.86 o                         
   1   1   5        379.88        358.07         2.48 o                         
   2   1   5         65.19         63.14         1.33 o                         
   3   1   5        141.69        144.39         1.84 o                         
   4   1   5         13.13         18.20         1.18 o                         
   5   1   5         20.25         16.11         0.99 o                         
   6   1   5          0.35          0.36         0.30 o                         
   7   1   5         41.20         41.72         2.49 o                         
   8   1   5         23.65         25.12         2.23 o                         
  -7   2   5          2.81          3.00         1.14 o                         
  -6   2   5        157.58        165.45         4.97 o                         
  -5   2   5          3.80          4.10         0.62 o                         
  -4   2   5         47.90         46.89         1.48 o                         
  -3   2   5        101.45         98.70         2.02 o                         
  -2   2   5         51.46         47.99         1.29 o                         
  -1   2   5         14.40         12.44         0.46 o                         
   0   2   5        502.32        509.55         4.31 o                         
   1   2   5        383.92        391.87         5.71 o                         
   2   2   5         16.94         19.46         0.59 o                         
   3   2   5         12.86         13.27         0.54 o                         
   4   2   5         19.13         22.55         1.02 o                         
   5   2   5          5.16          4.91         0.67 o                         
   6   2   5          6.58          7.46         1.16 o                         
   7   2   5         12.30         14.77         2.21 o                         
  -6   3   5          1.13          1.65         1.05 o                         
  -5   3   5         10.19         10.20         2.19 o                         
  -4   3   5         16.90         16.40         0.99 o                         
  -3   3   5         33.62         32.45         1.31 o                         
  -2   3   5         11.13         11.59         0.75 o                         
  -1   3   5         13.23         12.54         0.75 o                         
   0   3   5         68.46         68.06         1.49 o                         
   1   3   5        106.74        113.61         2.71 o                         
   2   3   5        212.35        218.12         4.10 o                         
   3   3   5         43.94         43.35         1.83 o                         
   4   3   5          8.41          7.01         1.04 o                         
   5   3   5         28.42         28.59         2.06 o                         
   6   3   5         20.94         22.97         4.78 o                         
  -5   4   5          6.22          5.32         3.07 o                         
  -4   4   5          3.35          3.32         0.87 o                         
  -3   4   5          4.70          5.01         0.63 o                         
  -2   4   5          1.12          1.10         0.52 o                         
  -1   4   5         39.37         45.75         2.05 o                         
   0   4   5          4.03          3.73         0.80 o                         
   1   4   5          5.34          4.51         0.81 o                         
   2   4   5         33.81         34.32         1.78 o                         
   3   4   5         24.79         25.74         1.62 o                         
   4   4   5         12.92         12.95         1.25 o                         
   5   4   5          3.32          4.11         0.72 o                         
  -2   5   5         11.13          7.99         1.39 o                         
  -1   5   5         10.93         12.33         1.28 o                         
   0   5   5          9.63          9.71         1.21 o                         
   1   5   5         25.57         30.46         2.37 o                         
   2   5   5         33.31         28.22         3.28 o                         
  -8   0   6         81.31        107.80         6.63 o                         
  -7   0   6         18.85         20.03         2.59 o                         
  -6   0   6        162.07        157.39         6.76 o                         
  -5   0   6        331.98        337.61        12.53 o                         
  -4   0   6        278.65        266.70         3.94 o                         
  -3   0   6        295.93        302.74         3.38 o                         
  -2   0   6        989.74       1027.13         8.86 o                         
  -1   0   6        969.28       1570.93        15.68 o                         
   0   0   6          7.59         14.89         0.78 o                         
   1   0   6        439.94        506.21         3.90 o                         
   2   0   6        958.00        999.59         9.94 o                         
   3   0   6        370.04        368.12         7.70 o                         
   4   0   6         10.38          8.63         1.16 o                         
   5   0   6         94.48         89.98         4.18 o                         
   6   0   6         33.26         26.38         2.49 o                         
   7   0   6         23.51         21.24         2.50 o                         
   8   0   6         44.55         56.71         4.45 o                         
  -8   1   6         15.83         21.08         2.11 o                         
  -7   1   6         13.47         13.46         1.54 o                         
  -6   1   6         12.78         12.62         0.89 o                         
  -5   1   6         41.32         39.37         1.12 o                         
  -4   1   6        224.90        218.60         2.88 o                         
  -3   1   6         50.52         43.41         1.06 o                         
  -2   1   6         51.25         52.73         1.14 o                         
  -1   1   6        280.96        288.45         3.83 o                         
   0   1   6         83.33         92.86         0.98 o                         
   1   1   6        216.12        226.42         2.51 o                         
   2   1   6        248.78        258.17         2.18 o                         
   3   1   6        145.38        137.48         1.63 o                         
   4   1   6         58.91         55.34         1.11 o                         
   5   1   6         52.21         49.09         1.47 o                         
   6   1   6         93.26         94.34         2.82 o                         
   7   1   6          2.80          1.65         0.89 o                         
   8   1   6         37.79         43.26         2.90 o                         
  -7   2   6         11.04         11.26         2.14 o                         
  -6   2   6         37.13         40.48         1.93 o                         
  -5   2   6         66.50         66.93         2.21 o                         
  -4   2   6         40.44         40.25         1.41 o                         
  -3   2   6         44.80         46.21         1.37 o                         
  -2   2   6          7.23          8.91         0.57 o                         
  -1   2   6         18.57         20.02         0.62 o                         
   0   2   6          2.74          3.08         0.28 o                         
   1   2   6         46.36         47.04         0.93 o                         
   2   2   6         83.43         81.53         1.89 o                         
   3   2   6        156.13        168.76         3.99 o                         
   4   2   6         60.52         60.18         2.07 o                         
   5   2   6         35.45         34.59         1.67 o                         
   6   2   6          7.98          9.12         1.27 o                         
   7   2   6         14.51         16.99         1.79 o                         
  -6   3   6          8.53          8.67         1.26 o                         
  -5   3   6         16.52         15.63         1.53 o                         
  -4   3   6         15.29         15.86         1.05 o                         
  -3   3   6          4.45          4.56         0.54 o                         
  -2   3   6         20.41         21.65         1.03 o                         
  -1   3   6         43.10         45.86         1.42 o                         
   0   3   6         21.93         20.74         0.82 o                         
   1   3   6        150.65        163.15         3.34 o                         
   2   3   6        107.05        110.82         2.84 o                         
   3   3   6          9.04          8.86         0.88 o                         
   4   3   6         40.18         41.73         2.16 o                         
   5   3   6         15.05         13.83         1.51 o                         
   6   3   6          1.35          1.79         1.31 o                         
  -5   4   6          0.49          0.57         0.62 o                         
  -4   4   6          8.48          9.16         1.46 o                         
  -3   4   6          5.53          6.86         0.88 o                         
  -2   4   6         34.14         31.38         1.74 o                         
  -1   4   6         33.23         34.69         2.58 o                         
   0   4   6          2.21          3.63         0.70 o                         
   1   4   6         35.63         34.91         2.23 o                         
   2   4   6        101.71        106.27         4.59 o                         
   3   4   6         17.67         17.43         1.35 o                         
   4   4   6          1.77          2.26         0.76 o                         
   5   4   6          2.38          2.53         0.64 o                         
  -3   5   6          8.59         10.80         2.18 o                         
  -2   5   6         20.12         16.82         3.03 o                         
  -1   5   6          2.47          2.63         0.77 o                         
   0   5   6         43.67         47.49         6.18 o                         
   1   5   6         19.20         22.39         2.06 o                         
  -8   1   7         13.85         14.61         1.79 o                         
  -7   1   7         70.49         75.37         3.65 o                         
  -6   1   7        257.77        266.71         8.61 o                         
  -5   1   7         43.97         40.51         1.28 o                         
  -4   1   7        106.62        107.69         1.93 o                         
  -3   1   7         35.85         32.58         0.92 o                         
  -2   1   7        131.46        126.53         1.89 o                         
  -1   1   7        135.48        119.53         1.53 o                         
   0   1   7        281.06        283.31         2.84 o                         
   1   1   7         79.00         81.48         1.42 o                         
   2   1   7         90.43         84.47         1.25 o                         
   3   1   7         27.79         26.29         0.67 o                         
   4   1   7         37.59         38.05         0.92 o                         
   5   1   7         42.49         42.04         1.43 o                         
   6   1   7          7.92          8.78         0.74 o                         
   7   1   7         33.88         33.79         3.00 o                         
   8   1   7         27.61         33.81         3.58 o                         
  -7   2   7        142.73        154.83         7.77 o                         
  -6   2   7         19.61         21.55         1.40 o                         
  -5   2   7         36.10         34.84         1.58 o                         
  -4   2   7        196.37        196.04         3.24 o                         
  -3   2   7        204.62        201.67         3.09 o                         
  -2   2   7         59.86         62.63         1.50 o                         
  -1   2   7         24.66         25.74         0.66 o                         
   0   2   7        103.77        108.03         1.72 o                         
   1   2   7        121.77        124.97         1.47 o                         
   2   2   7         22.94         22.43         0.49 o                         
   3   2   7         20.13         20.66         0.99 o                         
   4   2   7        107.66        106.33         3.33 o                         
   5   2   7         10.64         10.95         0.96 o                         
   6   2   7          1.73          1.35         0.66 o                         
   7   2   7         39.92         45.50         2.91 o                         
  -6   3   7          7.44          8.66         1.24 o                         
  -5   3   7          9.86          9.35         0.82 o                         
  -4   3   7         91.25         89.35         2.36 o                         
  -3   3   7         26.69         27.21         1.42 o                         
  -2   3   7         36.98         34.96         1.32 o                         
  -1   3   7        169.28        178.12         4.46 o                         
   0   3   7        154.41        166.24         2.91 o                         
   1   3   7         44.23         48.04         2.50 o                         
   2   3   7         45.72         42.15         1.74 o                         
   3   3   7        120.09        118.28         2.71 o                         
   4   3   7          6.70          7.52         1.27 o                         
   5   3   7         27.72         28.31         3.14 o                         
   6   3   7          1.63          2.02         1.27 o                         
  -5   4   7          6.89          7.28         1.88 o                         
  -4   4   7          5.14          6.16         1.02 o                         
  -3   4   7         63.58         64.19         2.53 o                         
  -2   4   7         41.53         44.68         2.09 o                         
  -1   4   7         35.39         38.85         1.93 o                         
   0   4   7         11.57         10.00         1.01 o                         
   1   4   7        120.89        126.34         4.34 o                         
   2   4   7         96.54        101.07         3.13 o                         
   3   4   7         32.58         35.77         1.94 o                         
   4   4   7          9.07          9.02         1.57 o                         
   5   4   7          6.38          4.97         1.03 o                         
  -3   5   7          4.75          6.67         1.67 o                         
  -2   5   7         12.47         13.38         2.91 o                         
  -1   5   7          5.60          4.44         0.88 o                         
   0   5   7          9.52          9.45         2.60 o                         
   1   5   7         21.59         23.97         3.07 o                         
  -8   0   8         17.27         20.68         2.86 o                         
  -7   0   8          5.30          6.96         1.66 o                         
  -6   0   8          2.96          3.39         1.12 o                         
  -5   0   8       2153.87       2119.28        24.19 o                         
  -4   0   8        153.17        138.07         3.14 o                         
  -3   0   8        239.85        230.26         2.80 o                         
  -2   0   8       2195.83       2559.49        23.62 o                         
  -1   0   8       1388.39       2489.08        27.57 o                         
   0   0   8        347.02        366.27         4.94 o                         
   1   0   8       1459.33       1382.82        11.11 o                         
   2   0   8         87.67         72.95         1.13 o                         
   3   0   8         14.43         14.09         0.56 o                         
   4   0   8        536.89        515.96        10.90 o                         
   5   0   8         81.77         78.05         3.91 o                         
   6   0   8         16.49         13.30         1.82 o                         
   7   0   8         10.83         10.82         1.81 o                         
   8   0   8         73.71         89.89         5.63 o                         
  -8   1   8          5.81          6.79         1.26 o                         
  -7   1   8         20.94         19.01         1.83 o                         
  -6   1   8        199.56        207.77         4.46 o                         
  -5   1   8         60.28         58.72         1.56 o                         
  -4   1   8        464.09        451.57         8.54 o                         
  -3   1   8        190.96        211.95         2.60 o                         
  -2   1   8        725.19        702.30         6.08 o                         
  -1   1   8        372.39        382.59         3.53 o                         
   0   1   8        766.69        727.81         8.09 o                         
   1   1   8         91.00        100.41         1.58 o                         
   2   1   8          3.84          4.05         0.25 o                         
   3   1   8        147.70        146.78         2.04 o                         
   4   1   8         31.80         33.42         0.86 o                         
   5   1   8         51.46         55.40         1.65 o                         
   6   1   8         40.30         42.65         1.60 o                         
   7   1   8          0.39         -0.12         0.61 o                         
   8   1   8          6.00          9.78         1.98 o                         
  -7   2   8         42.92         44.08         4.11 o                         
  -6   2   8         21.95         23.47         1.48 o                         
  -5   2   8         11.20         10.36         0.77 o                         
  -4   2   8         22.36         17.97         1.23 o                         
  -3   2   8        102.44         95.46         2.04 o                         
  -2   2   8          7.32          7.32         0.53 o                         
  -1   2   8        810.59        788.62         5.97 o                         
   0   2   8        270.28        265.17         2.66 o                         
   1   2   8        140.91        146.33         1.77 o                         
   2   2   8         19.60         19.86         0.75 o                         
   3   2   8         69.99         62.66         1.57 o                         
   4   2   8         23.91         22.24         1.51 o                         
   5   2   8         32.22         32.53         1.92 o                         
   6   2   8          7.56          8.35         1.21 o                         
   7   2   8          0.24          0.28         0.81 o                         
  -6   3   8          3.68          3.20         0.74 o                         
  -5   3   8         20.54         21.25         1.21 o                         
  -4   3   8         29.55         29.25         1.34 o                         
  -3   3   8         96.02         93.52         2.29 o                         
  -2   3   8         47.28         47.64         1.54 o                         
  -1   3   8          9.63          8.59         0.64 o                         
   0   3   8          6.40          6.18         0.58 o                         
   1   3   8         26.39         27.55         1.61 o                         
   2   3   8         45.87         46.93         1.84 o                         
   3   3   8        103.12        101.49         2.89 o                         
   4   3   8          1.23          1.47         0.66 o                         
   5   3   8          5.41          5.68         0.70 o                         
   6   3   8          9.72          9.03         1.07 o                         
  -5   4   8          7.11          5.47         1.69 o                         
  -4   4   8          6.05          7.02         0.93 o                         
  -3   4   8         12.91         13.63         1.20 o                         
  -2   4   8          7.38          8.37         0.97 o                         
  -1   4   8          3.20          2.77         0.58 o                         
   0   4   8          0.67          0.65         0.42 o                         
   1   4   8         45.51         45.41         2.74 o                         
   2   4   8        136.16        140.11         3.73 o                         
   3   4   8         11.26         11.48         1.11 o                         
   4   4   8          7.66          7.79         1.38 o                         
   5   4   8         28.17         25.16         3.10 o                         
  -3   5   8         10.62          9.44         2.00 o                         
  -2   5   8         16.30         19.42         1.91 o                         
  -1   5   8          4.48          4.87         1.63 o                         
   0   5   8          8.69         11.65         1.80 o                         
   1   5   8         57.14         59.75         4.99 o                         
  -8   1   9          9.05         10.90         1.97 o                         
  -7   1   9         36.09         35.79         4.43 o                         
  -6   1   9        125.49        127.21         3.43 o                         
  -5   1   9         52.85         53.74         1.49 o                         
  -4   1   9        592.27        577.56         9.08 o                         
  -3   1   9        186.95        190.01         2.46 o                         
  -2   1   9        262.01        268.86         3.09 o                         
  -1   1   9        727.35        760.14         6.12 o                         
   0   1   9        605.42        633.56         5.41 o                         
   1   1   9        243.08        256.17         2.65 o                         
   2   1   9        220.15        210.00         1.89 o                         
   3   1   9         89.91         84.49         1.62 o                         
   4   1   9         46.93         46.89         1.04 o                         
   5   1   9        126.17        126.84         2.59 o                         
   6   1   9          6.91          7.43         0.84 o                         
   7   1   9         21.64         23.39         1.59 o                         
  -7   2   9         33.80         42.90         4.08 o                         
  -6   2   9         51.03         55.17         2.71 o                         
  -5   2   9         37.64         37.33         1.47 o                         
  -4   2   9         24.11         22.21         1.05 o                         
  -3   2   9        582.36        579.91         6.11 o                         
  -2   2   9         30.92         29.77         1.03 o                         
  -1   2   9         34.90         31.53         0.79 o                         
   0   2   9        260.98        258.49         3.00 o                         
   1   2   9         11.32          9.24         0.58 o                         
   2   2   9        159.96        150.60         2.48 o                         
   3   2   9          8.28          7.58         0.62 o                         
   4   2   9         77.41         76.59         2.82 o                         
   5   2   9         28.18         31.90         2.92 o                         
   6   2   9         97.29        112.85         5.97 o                         
   7   2   9         19.68         18.86         1.85 o                         
  -6   3   9          3.30          1.96         1.01 o                         
  -5   3   9         33.46         34.44         1.56 o                         
  -4   3   9         35.24         33.00         1.43 o                         
  -3   3   9         50.05         53.13         1.72 o                         
  -2   3   9         44.15         44.90         1.50 o                         
  -1   3   9         37.34         38.37         1.66 o                         
   0   3   9         87.57         87.36         2.11 o                         
   1   3   9         13.64         13.60         0.97 o                         
   2   3   9         35.11         34.35         2.79 o                         
   3   3   9        127.45        131.94         3.35 o                         
   4   3   9          2.12          1.62         0.41 o                         
   5   3   9         14.38         14.31         1.08 o                         
   6   3   9         14.75         13.48         1.68 o                         
  -5   4   9          8.21          7.83         1.81 o                         
  -4   4   9          1.91          1.20         0.93 o                         
  -3   4   9          9.90          9.94         1.04 o                         
  -2   4   9        122.71        127.37         3.62 o                         
  -1   4   9          9.91         10.06         1.51 o                         
   0   4   9          7.65          7.11         1.10 o                         
   1   4   9         61.81         69.88         4.76 o                         
   2   4   9        123.24        135.74         3.71 o                         
   3   4   9          8.93          8.16         0.98 o                         
   4   4   9         23.77         24.93         1.83 o                         
   5   4   9         11.95         12.41         2.25 o                         
  -2   5   9          7.30          7.44         1.25 o                         
  -1   5   9          9.62          9.47         2.11 o                         
   0   5   9         22.91         22.42         2.10 o                         
   1   5   9         31.71         33.10         3.63 o                         
  -8   0  10         44.96         53.27         4.70 o                         
  -7   0  10          1.55          1.29         0.76 o                         
  -6   0  10        590.22        565.60        14.58 o                         
  -5   0  10        269.94        256.90         5.71 o                         
  -4   0  10         87.52         82.73         2.45 o                         
  -3   0  10        435.02        465.27         9.27 o                         
  -2   0  10        125.65        166.67        14.13 o                         
  -1   0  10        926.08       2056.28        28.48 o                         
   0   0  10        436.05        438.41        13.32 o                         
   1   0  10       4074.32       4297.65        39.92 o                         
   2   0  10        269.55        270.26         2.59 o                         
   3   0  10        137.92        143.94         1.73 o                         
   4   0  10        538.66        529.79         6.33 o                         
   5   0  10        117.05        115.46         2.75 o                         
   6   0  10          5.32          5.49         0.73 o                         
   7   0  10         16.08         16.83         1.60 o                         
  -8   1  10         27.57         31.54         2.61 o                         
  -7   1  10         25.54         24.58         1.65 o                         
  -6   1  10         68.39         63.51         2.12 o                         
  -5   1  10        487.80        468.35         6.31 o                         
  -4   1  10        164.70        158.29         2.44 o                         
  -3   1  10         16.33         14.32         0.70 o                         
  -2   1  10        354.77        385.32         4.53 o                         
  -1   1  10        181.17        197.20         2.29 o                         
   0   1  10        452.20        462.23         4.35 o                         
   1   1  10         60.11         53.53         1.05 o                         
   2   1  10        375.82        409.57         3.08 o                         
   3   1  10        196.02        178.93         2.06 o                         
   4   1  10          1.86          2.16         0.26 o                         
   5   1  10         47.78         50.93         1.45 o                         
   6   1  10         40.09         43.85         1.69 o                         
   7   1  10          9.49         10.61         1.09 o                         
  -7   2  10         31.78         34.80         3.67 o                         
  -6   2  10         43.65         46.14         2.14 o                         
  -5   2  10         12.05         13.55         0.90 o                         
  -4   2  10        369.52        373.92         4.85 o                         
  -3   2  10         91.52         86.32         1.96 o                         
  -2   2  10         19.50         16.63         0.78 o                         
  -1   2  10         34.04         31.08         0.80 o                         
   0   2  10        584.81        621.85         4.94 o                         
   1   2  10         11.60         13.07         0.80 o                         
   2   2  10        215.56        204.85         3.61 o                         
   3   2  10        213.56        197.80         3.22 o                         
   4   2  10         66.36         62.38         1.83 o                         
   5   2  10         23.89         25.42         1.87 o                         
   6   2  10         32.03         32.02         2.28 o                         
   7   2  10         19.87         22.95         2.08 o                         
  -6   3  10         13.28         15.54         2.29 o                         
  -5   3  10         16.61         15.56         1.27 o                         
  -4   3  10        112.22        114.81         2.73 o                         
  -3   3  10         39.11         38.81         1.48 o                         
  -2   3  10         51.24         52.27         2.00 o                         
  -1   3  10        147.65        146.17         3.36 o                         
   0   3  10         12.74         11.69         0.88 o                         
   1   3  10        111.14        105.86         2.78 o                         
   2   3  10        295.86        289.42         5.03 o                         
   3   3  10         31.65         33.93         1.67 o                         
   4   3  10          6.74          7.98         0.79 o                         
   5   3  10         12.67         13.01         1.04 o                         
   6   3  10         20.27         25.21         3.28 o                         
  -5   4  10          3.82          3.80         1.28 o                         
  -4   4  10         13.09         14.30         1.28 o                         
  -3   4  10         40.54         44.15         2.16 o                         
  -2   4  10         10.02          9.97         1.06 o                         
  -1   4  10          5.20          4.51         0.73 o                         
   0   4  10         28.22         25.76         1.97 o                         
   1   4  10         54.19         59.91         2.35 o                         
   2   4  10          3.02          2.81         0.62 o                         
   3   4  10          7.91          7.99         0.94 o                         
   4   4  10         35.56         39.64         2.18 o                         
   5   4  10          0.97          0.24         0.83 o                         
  -2   5  10         13.26         12.77         2.34 o                         
  -1   5  10         10.76         10.44         1.24 o                         
   0   5  10         20.76         22.93         2.13 o                         
  -8   1  11         15.70         20.25         2.95 o                         
  -7   1  11          8.26          7.50         1.35 o                         
  -6   1  11         19.83         18.67         1.16 o                         
  -5   1  11        514.14        495.29         8.31 o                         
  -4   1  11         40.94         35.72         1.11 o                         
  -3   1  11         59.78         55.41         1.38 o                         
  -2   1  11        922.30        945.98         8.97 o                         
  -1   1  11        107.18        112.09         2.23 o                         
   0   1  11        101.51        100.43         1.68 o                         
   1   1  11        766.97        776.93         5.87 o                         
   2   1  11        248.31        240.01         3.38 o                         
   3   1  11         94.24         83.45         1.27 o                         
   4   1  11        787.40        778.23         6.76 o                         
   5   1  11         65.73         68.16         1.96 o                         
   6   1  11          4.60          3.97         0.56 o                         
   7   1  11          6.81          8.67         1.21 o                         
  -7   2  11         50.27         52.47         3.11 o                         
  -6   2  11         57.51         61.55         2.50 o                         
  -5   2  11         14.85         13.78         1.11 o                         
  -4   2  11        718.23        698.91         9.95 o                         
  -3   2  11        202.02        195.69         3.12 o                         
  -2   2  11         27.32         25.74         0.98 o                         
  -1   2  11         84.58         93.35         1.49 o                         
   0   2  11         68.80         70.36         1.78 o                         
   1   2  11         18.23         16.50         0.94 o                         
   2   2  11         71.76         71.20         2.02 o                         
   3   2  11       1087.13       1091.97        12.83 o                         
   4   2  11         16.78         17.64         0.97 o                         
   5   2  11         68.28         67.66         2.46 o                         
   6   2  11         94.39        105.32         3.27 o                         
   7   2  11         26.17         34.27         5.38 o                         
  -6   3  11         41.83         47.13         2.83 o                         
  -5   3  11         19.39         18.52         1.17 o                         
  -4   3  11         24.77         22.52         1.21 o                         
  -3   3  11        448.87        483.81         5.95 o                         
  -2   3  11          0.94          0.89         0.35 o                         
  -1   3  11         16.49         16.74         1.13 o                         
   0   3  11          6.63          5.61         0.84 o                         
   1   3  11         26.92         24.54         1.32 o                         
   2   3  11        387.24        397.01         6.86 o                         
   3   3  11         43.71         43.57         1.91 o                         
   4   3  11         25.35         27.04         1.59 o                         
   5   3  11         54.97         65.37         2.70 o                         
   6   3  11         32.65         37.37         2.14 o                         
  -5   4  11          7.85          8.68         1.32 o                         
  -4   4  11         19.14         18.10         1.46 o                         
  -3   4  11         16.07         15.44         1.37 o                         
  -2   4  11        130.49        146.06         4.06 o                         
  -1   4  11         17.25         19.21         1.41 o                         
   0   4  11         10.34         11.80         1.36 o                         
   1   4  11         77.03         84.17         4.06 o                         
   2   4  11         51.33         51.33         2.29 o                         
   3   4  11          8.52          8.73         1.02 o                         
   4   4  11         15.78         16.68         1.45 o                         
  -2   5  11         20.33         22.30         2.96 o                         
  -1   5  11         11.09         12.17         2.27 o                         
   0   5  11         14.36         11.59         2.29 o                         
  -8   0  12         23.37         29.00         3.60 o                         
  -7   0  12         38.50         32.42         3.44 o                         
  -6   0  12         52.86         51.34         3.93 o                         
  -5   0  12        222.77        218.82         5.37 o                         
  -4   0  12        228.05        206.12         3.94 o                         
  -3   0  12        120.20        121.03         2.65 o                         
  -2   0  12       1255.43       2047.99       146.65 o                         
  -1   0  12       1329.72       2489.76        27.02 o                         
   0   0  12        669.06        705.39         8.89 o                         
   1   0  12        471.81        517.59         6.04 o                         
   2   0  12        502.31        540.92         5.19 o                         
   3   0  12        109.57        103.56         1.75 o                         
   4   0  12         59.18         61.99         1.59 o                         
   5   0  12       1239.19       1284.94        13.78 o                         
   6   0  12          8.89         10.39         0.96 o                         
   7   0  12         32.32         33.47         2.29 o                         
  -7   1  12         44.75         46.67         2.62 o                         
  -6   1  12         25.93         26.01         1.60 o                         
  -5   1  12         32.29         31.11         1.38 o                         
  -4   1  12        133.37        128.72         2.21 o                         
  -3   1  12        133.27        132.11         2.23 o                         
  -2   1  12        175.56        153.01         3.00 o                         
  -1   1  12        533.62        571.54        15.82 o                         
   0   1  12        239.09        252.99         3.43 o                         
   1   1  12        214.80        215.03         2.75 o                         
   2   1  12         57.25         60.76         1.63 o                         
   3   1  12         71.61         68.54         1.34 o                         
   4   1  12        636.91        633.89         6.56 o                         
   5   1  12         60.51         59.37         1.85 o                         
   6   1  12         71.31         74.64         2.36 o                         
   7   1  12         31.41         38.47         2.05 o                         
  -7   2  12          1.99          1.38         2.33 o                         
  -6   2  12         42.51         42.41         2.93 o                         
  -5   2  12         10.88         10.29         1.13 o                         
  -4   2  12         78.97         77.49         2.21 o                         
  -3   2  12         38.90         40.27         1.35 o                         
  -2   2  12         46.11         49.10         1.38 o                         
  -1   2  12        181.88        201.29         3.17 o                         
   0   2  12        173.16        176.94         3.07 o                         
   1   2  12         41.93         41.31         1.12 o                         
   2   2  12         78.54         71.28         1.74 o                         
   3   2  12        253.77        254.06         4.65 o                         
   4   2  12         16.01         14.89         0.79 o                         
   5   2  12         34.60         35.28         1.78 o                         
   6   2  12         38.06         36.52         2.44 o                         
   7   2  12          1.95          1.47         0.84 o                         
  -6   3  12         23.28         24.78         1.70 o                         
  -5   3  12         19.89         21.63         1.49 o                         
  -4   3  12         11.77         11.15         0.85 o                         
  -3   3  12        260.42        270.26         5.05 o                         
  -2   3  12         20.81         20.04         1.27 o                         
  -1   3  12         45.44         46.75         1.90 o                         
   0   3  12        127.43        124.17         3.84 o                         
   1   3  12         49.17         47.97         1.56 o                         
   2   3  12         30.16         28.98         1.53 o                         
   3   3  12        111.67        109.08         3.11 o                         
   4   3  12         17.14         16.97         1.29 o                         
   5   3  12         21.80         23.04         1.62 o                         
   6   3  12         51.68         47.91         4.04 o                         
  -5   4  12         37.36         44.08         4.08 o                         
  -4   4  12          4.59          4.62         0.86 o                         
  -3   4  12          3.28          2.28         0.92 o                         
  -2   4  12         90.30         96.56         3.23 o                         
  -1   4  12         22.82         23.59         1.59 o                         
   0   4  12          0.29          0.58         0.54 o                         
   1   4  12         25.85         25.52         1.72 o                         
   2   4  12         20.87         23.41         1.58 o                         
   3   4  12         13.65         16.63         1.40 o                         
   4   4  12         10.79         10.79         1.20 o                         
  -7   1  13          9.00         12.64         1.26 o                         
  -6   1  13         14.65         13.20         1.01 o                         
  -5   1  13         66.22         62.77         2.26 o                         
  -4   1  13         60.55         61.50         2.09 o                         
  -3   1  13         30.03         31.78         1.04 o                         
  -2   1  13         59.62         53.56         1.33 o                         
  -1   1  13        108.58        116.92         2.87 o                         
   0   1  13        283.76        290.76         4.68 o                         
   1   1  13        369.05        369.23         4.00 o                         
   2   1  13        362.97        361.88         4.12 o                         
   3   1  13        371.92        361.67         4.19 o                         
   4   1  13        108.71        104.31         2.69 o                         
   5   1  13         59.52         60.55         2.48 o                         
   6   1  13        100.37        106.68         3.16 o                         
   7   1  13          6.50          7.52         2.01 o                         
  -7   2  13         28.81         27.66         3.47 o                         
  -6   2  13         20.69         21.31         1.57 o                         
  -5   2  13         27.50         28.14         1.60 o                         
  -4   2  13          5.58          5.10         0.60 o                         
  -3   2  13         89.70         84.88         2.19 o                         
  -2   2  13          0.61          1.24         0.27 o                         
  -1   2  13         90.78         92.86         1.77 o                         
   0   2  13         55.29         57.58         1.68 o                         
   1   2  13         10.07          8.04         0.52 o                         
   2   2  13        305.32        296.31         3.95 o                         
   3   2  13         39.17         44.38         1.44 o                         
   4   2  13         26.26         25.99         1.05 o                         
   5   2  13         42.03         43.07         1.95 o                         
   6   2  13         18.35         20.46         1.92 o                         
   7   2  13         42.67         51.01         4.41 o                         
  -6   3  13          9.78          8.92         1.29 o                         
  -5   3  13         15.03         16.09         1.31 o                         
  -4   3  13         40.14         37.29         1.84 o                         
  -3   3  13         26.97         24.63         1.46 o                         
  -2   3  13          4.03          4.13         0.61 o                         
  -1   3  13         23.50         22.52         1.57 o                         
   0   3  13         43.75         42.96         2.24 o                         
   1   3  13         22.91         22.74         1.09 o                         
   2   3  13         31.13         30.28         1.56 o                         
   3   3  13         15.18         14.43         1.14 o                         
   4   3  13         26.83         27.58         1.63 o                         
   5   3  13          0.66          0.09         0.59 o                         
   6   3  13          6.14          9.31         1.91 o                         
  -5   4  13          3.72          1.83         1.06 o                         
  -4   4  13         34.69         34.58         2.11 o                         
  -3   4  13         71.67         74.29         2.90 o                         
  -2   4  13         31.54         33.61         1.92 o                         
  -1   4  13          4.00          3.32         0.81 o                         
   0   4  13          5.43          3.72         2.77 o                         
   1   4  13         74.28         79.50         2.82 o                         
   2   4  13         23.74         24.02         1.59 o                         
   3   4  13          1.21          1.19         0.49 o                         
   4   4  13          1.76          1.26         0.53 o                         
  -7   0  14         48.14         52.59         4.36 o                         
  -6   0  14         89.07         90.04         3.69 o                         
  -5   0  14        125.89        117.60         4.30 o                         
  -4   0  14         50.35         48.82         1.86 o                         
  -3   0  14         93.87        115.87         3.47 o                         
  -2   0  14        168.08        314.19         7.66 o                         
  -1   0  14          0.79          0.90         0.27 o                         
   0   0  14        565.37        627.54        26.89 o                         
   1   0  14        297.79        347.67         5.53 o                         
   2   0  14        335.79        370.67         5.66 o                         
   3   0  14        455.89        419.63         6.86 o                         
   4   0  14       1223.75       1227.13        16.22 o                         
   5   0  14         12.04         12.79         1.29 o                         
   6   0  14         14.65         15.38         1.55 o                         
   7   0  14         19.73         21.50         2.71 o                         
  -7   1  14         11.28         11.12         1.19 o                         
  -6   1  14          6.41          6.58         0.76 o                         
  -5   1  14         32.61         30.55         1.42 o                         
  -4   1  14         48.21         40.80         1.74 o                         
  -3   1  14         11.63         10.52         0.61 o                         
  -2   1  14          8.67          6.96         0.98 o                         
  -1   1  14         77.23         79.95         1.71 o                         
   0   1  14         39.88         35.15         1.46 o                         
   1   1  14        628.57        640.21         6.89 o                         
   2   1  14         85.87         95.54         1.90 o                         
   3   1  14        239.72        232.34         3.13 o                         
   4   1  14        181.50        177.43         3.47 o                         
   5   1  14        108.20        106.96         2.81 o                         
   6   1  14         39.18         39.22         1.68 o                         
   7   1  14          7.92          8.79         1.32 o                         
  -7   2  14          4.05          3.25         1.34 o                         
  -6   2  14         17.15         17.55         2.23 o                         
  -5   2  14          8.33          8.27         0.93 o                         
  -4   2  14          0.28          0.18         0.32 o                         
  -3   2  14         37.61         35.16         1.28 o                         
  -2   2  14         86.88         92.31         1.98 o                         
  -1   2  14         28.93         29.97         1.23 o                         
   0   2  14        208.26        215.66         3.58 o                         
   1   2  14         10.09         10.50         0.60 o                         
   2   2  14         38.50         34.49         1.11 o                         
   3   2  14          6.11          6.21         0.58 o                         
   4   2  14         30.87         28.62         1.27 o                         
   5   2  14          9.40         10.99         1.03 o                         
   6   2  14         31.22         31.70         2.32 o                         
  -6   3  14         10.38          8.34         1.04 o                         
  -5   3  14          5.49          5.03         0.76 o                         
  -4   3  14         57.67         58.47         2.34 o                         
  -3   3  14         24.77         23.12         1.91 o                         
  -2   3  14         43.60         42.00         1.87 o                         
  -1   3  14         13.21         12.94         1.27 o                         
   0   3  14         15.51         17.24         1.43 o                         
   1   3  14         17.78         17.42         1.06 o                         
   2   3  14         31.73         29.22         1.32 o                         
   3   3  14         37.82         38.10         1.85 o                         
   4   3  14          5.60          4.62         0.73 o                         
   5   3  14          5.23          5.17         1.07 o                         
  -5   4  14          2.63          2.03         1.31 o                         
  -4   4  14         39.41         42.19         2.25 o                         
  -3   4  14         84.01         86.35         3.17 o                         
  -2   4  14         14.27         17.65         1.40 o                         
  -1   4  14          6.10          7.02         1.09 o                         
   0   4  14          1.75          1.57         0.59 o                         
   1   4  14          2.83          4.83         1.20 o                         
   2   4  14          3.70          4.58         0.90 o                         
   3   4  14          7.17          8.48         1.07 o                         
   4   4  14          9.44          8.64         1.15 o                         
  -7   1  15         12.49         12.69         1.41 o                         
  -6   1  15         35.23         38.66         1.73 o                         
  -5   1  15         19.91         21.65         2.08 o                         
  -4   1  15         79.35         68.87         2.29 o                         
  -3   1  15         30.69         29.44         1.37 o                         
  -2   1  15         13.18         11.14         0.63 o                         
  -1   1  15         73.77         77.62         1.91 o                         
   0   1  15         11.52         10.91         0.71 o                         
   1   1  15         59.46         59.86         1.68 o                         
   2   1  15          0.86          0.55         0.24 o                         
   3   1  15         52.07         49.45         1.47 o                         
   4   1  15          5.76          6.33         0.52 o                         
   5   1  15        241.28        245.42         4.15 o                         
   6   1  15         43.43         46.69         1.85 o                         
   7   1  15          2.06          1.71         0.85 o                         
  -7   2  15          2.40          1.85         1.11 o                         
  -6   2  15          4.32          4.38         0.79 o                         
  -5   2  15        110.30        114.19         3.37 o                         
  -4   2  15          4.73          4.14         0.62 o                         
  -3   2  15         26.12         25.08         1.09 o                         
  -2   2  15         84.57         86.91         1.92 o                         
  -1   2  15         39.77         39.81         1.43 o                         
   0   2  15          8.12          8.41         0.70 o                         
   1   2  15         55.05         49.53         1.51 o                         
   2   2  15        147.92        147.98         2.44 o                         
   3   2  15         48.20         45.04         1.35 o                         
   4   2  15         24.94         24.94         1.57 o                         
   5   2  15         44.53         47.85         2.12 o                         
   6   2  15         87.21         92.42         4.02 o                         
  -6   3  15         38.64         40.62         2.79 o                         
  -5   3  15          7.55          8.00         1.23 o                         
  -4   3  15         62.60         62.28         3.10 o                         
  -3   3  15         46.25         42.64         1.95 o                         
  -2   3  15         81.78         85.00         2.70 o                         
  -1   3  15         67.99         73.46         3.93 o                         
   0   3  15         62.01         68.13         2.91 o                         
   1   3  15          6.45          5.77         0.59 o                         
   2   3  15          4.61          5.29         0.59 o                         
   3   3  15        102.18        100.96         3.07 o                         
   4   3  15         11.52         11.59         1.05 o                         
   5   3  15          0.77          1.53         0.70 o                         
  -4   4  15         67.38         66.06         2.83 o                         
  -3   4  15         81.50         85.80         3.18 o                         
  -2   4  15         21.24         21.58         1.59 o                         
  -1   4  15         23.08         25.48         2.06 o                         
   0   4  15         32.42         32.84         2.33 o                         
   1   4  15         10.62         11.61         1.42 o                         
   2   4  15         40.31         42.51         2.16 o                         
   3   4  15          7.62          8.79         1.17 o                         
   4   4  15          3.65          1.38         1.01 o                         
  -7   0  16         22.74         23.44         2.94 o                         
  -6   0  16         94.85         93.89         3.86 o                         
  -5   0  16         23.75         26.51         1.88 o                         
  -4   0  16        116.25        106.91         2.94 o                         
  -3   0  16        263.09        346.48        14.23 o                         
  -2   0  16        185.24        326.79         6.00 o                         
  -1   0  16        311.77        577.66         7.72 o                         
   0   0  16        263.51        271.36         3.80 o                         
   1   0  16         42.54         41.40         2.11 o                         
   2   0  16         50.42         53.71         1.70 o                         
   3   0  16        263.53        251.71         5.19 o                         
   4   0  16        307.87        316.13         7.51 o                         
   5   0  16         24.59         20.47         1.58 o                         
   6   0  16         35.59         35.45         3.30 o                         
   7   0  16         68.63         69.82         5.05 o                         
  -7   1  16         77.72         78.81         3.87 o                         
  -6   1  16          6.51          5.41         0.79 o                         
  -5   1  16         54.19         49.50         2.12 o                         
  -4   1  16         44.70         42.81         2.26 o                         
  -3   1  16         55.83         50.47         1.84 o                         
  -2   1  16        220.70        224.46         6.27 o                         
  -1   1  16         34.97         31.26         1.23 o                         
   0   1  16         19.27         17.56         0.79 o                         
   1   1  16         34.75         38.29         1.37 o                         
   2   1  16          8.35          6.90         0.47 o                         
   3   1  16         76.17         79.69         1.92 o                         
   4   1  16         24.89         23.13         1.14 o                         
   5   1  16         52.71         53.74         2.31 o                         
   6   1  16          4.09          4.19         1.23 o                         
   7   1  16          8.89         11.02         2.03 o                         
  -7   2  16          0.59         -0.02         0.71 o                         
  -6   2  16        122.14        126.84         3.81 o                         
  -5   2  16         75.25         73.57         2.70 o                         
  -4   2  16         33.49         33.67         1.67 o                         
  -3   2  16         38.62         39.08         1.64 o                         
  -2   2  16        143.08        134.09         3.02 o                         
  -1   2  16         25.43         24.57         1.80 o                         
   0   2  16         10.59          9.27         0.74 o                         
   1   2  16         51.43         47.46         1.79 o                         
   2   2  16         50.48         49.35         1.39 o                         
   3   2  16         10.70         10.11         0.67 o                         
   4   2  16         84.11         87.99         2.35 o                         
   5   2  16         26.00         25.88         2.04 o                         
   6   2  16         12.13         12.13         1.26 o                         
  -6   3  16          6.68          6.33         3.35 o                         
  -5   3  16          5.89          6.97         1.23 o                         
  -4   3  16         13.97         14.35         3.02 o                         
  -3   3  16         62.29         64.81         2.45 o                         
  -2   3  16         62.66         62.25         2.34 o                         
  -1   3  16         10.60         11.14         1.25 o                         
   0   3  16          8.05          6.20         0.97 o                         
   1   3  16          4.15          3.10         0.71 o                         
   2   3  16         16.35         15.15         1.00 o                         
   3   3  16         25.28         24.90         1.56 o                         
   4   3  16         11.28         12.52         1.15 o                         
   5   3  16         18.51         19.90         1.87 o                         
  -4   4  16         10.05         11.06         1.56 o                         
  -3   4  16         81.04         86.73         3.22 o                         
  -2   4  16          7.13          7.03         1.22 o                         
  -1   4  16          1.17          0.49         0.53 o                         
   0   4  16         37.31         38.55         2.56 o                         
   1   4  16         13.58         15.07         1.63 o                         
   2   4  16          1.59          0.35         0.42 o                         
   3   4  16         10.56          8.06         1.03 o                         
  -7   1  17          2.95          2.19         0.92 o                         
  -6   1  17          6.12          6.65         0.86 o                         
  -5   1  17         34.75         26.11         1.55 o                         
  -4   1  17         84.66         78.58         3.38 o                         
  -3   1  17         41.86         37.35         1.58 o                         
  -2   1  17          0.12          0.45         0.22 o                         
  -1   1  17         22.05         19.10         0.87 o                         
   0   1  17         80.10         74.14         1.70 o                         
   1   1  17         79.25         78.04         1.77 o                         
   2   1  17         27.93         28.23         0.94 o                         
   3   1  17         26.45         26.78         1.12 o                         
   4   1  17         90.71         89.79         2.85 o                         
   5   1  17         21.78         21.27         1.20 o                         
   6   1  17          6.19          5.07         0.90 o                         
  -7   2  17          1.40          1.32         0.59 o                         
  -6   2  17          6.16          4.59         0.77 o                         
  -5   2  17         15.47         14.99         1.24 o                         
  -4   2  17         10.39         10.22         0.94 o                         
  -3   2  17         62.03         53.18         1.95 o                         
  -2   2  17         68.15         58.47         2.58 o                         
  -1   2  17        166.89        164.51         3.24 o                         
   0   2  17          6.77          6.28         0.64 o                         
   1   2  17         19.58         20.08         0.98 o                         
   2   2  17         79.92         84.04         1.87 o                         
   3   2  17          0.93          0.69         0.29 o                         
   4   2  17          3.94          2.60         0.45 o                         
   5   2  17        139.91        150.32         5.54 o                         
   6   2  17          8.67          9.22         1.85 o                         
  -6   3  17         11.89         12.58         1.61 o                         
  -5   3  17         34.58         35.42         2.55 o                         
  -4   3  17         64.60         62.46         3.19 o                         
  -3   3  17         49.10         51.57         2.20 o                         
  -2   3  17         49.11         46.41         2.58 o                         
  -1   3  17         10.50          8.54         1.43 o                         
   0   3  17          0.18          0.04         0.43 o                         
   1   3  17          1.91          2.62         0.62 o                         
   2   3  17          5.79          6.81         0.74 o                         
   3   3  17         20.46         19.08         1.17 o                         
   4   3  17         20.42         19.75         1.48 o                         
   5   3  17          7.29          6.23         0.89 o                         
  -4   4  17         16.58         18.74         1.96 o                         
  -3   4  17         16.77         15.33         1.38 o                         
  -2   4  17          0.37          1.21         0.72 o                         
  -1   4  17          6.87          5.95         1.10 o                         
   0   4  17         10.74          9.96         1.42 o                         
   1   4  17          2.53          2.22         0.80 o                         
   2   4  17          5.22          5.30         0.83 o                         
   3   4  17          2.67          3.72         0.77 o                         
  -7   0  18         45.30         54.14         4.54 o                         
  -6   0  18         15.20         12.86         1.51 o                         
  -5   0  18         83.94         72.53         3.21 o                         
  -4   0  18        344.16        278.47         6.44 o                         
  -3   0  18        314.95        349.76         7.10 o                         
  -2   0  18         98.35        159.52         3.98 o                         
  -1   0  18        515.90        717.57        23.91 o                         
   0   0  18        223.11        217.19         4.52 o                         
   1   0  18        140.19        160.75         4.62 o                         
   2   0  18          9.64         10.97         1.47 o                         
   3   0  18          4.26          2.64         0.88 o                         
   4   0  18         82.49         82.72         4.62 o                         
   5   0  18         18.85         21.58         1.88 o                         
   6   0  18         13.62         14.24         2.19 o                         
  -7   1  18         24.43         24.80         2.19 o                         
  -6   1  18         94.52         85.76         3.09 o                         
  -5   1  18         75.77         67.99         2.57 o                         
  -4   1  18          9.62          8.88         0.88 o                         
  -3   1  18         23.36         12.36         0.95 o                         
  -2   1  18        234.52        234.21         3.50 o                         
  -1   1  18        206.81        185.60         3.02 o                         
   0   1  18         63.24         64.39         1.62 o                         
   1   1  18         37.31         35.52         1.42 o                         
   2   1  18          6.69          6.65         0.54 o                         
   3   1  18         75.46         74.12         1.93 o                         
   4   1  18         65.10         63.64         2.32 o                         
   5   1  18         10.40         10.43         1.05 o                         
   6   1  18         28.77         32.15         1.88 o                         
  -7   2  18         14.54         13.31         1.36 o                         
  -6   2  18          5.97          5.88         0.89 o                         
  -5   2  18         70.05         73.93         2.76 o                         
  -4   2  18          0.30          0.51         0.54 o                         
  -3   2  18        138.83        131.65         4.19 o                         
  -2   2  18        117.17        118.45         5.44 o                         
  -1   2  18         29.91         28.08         1.30 o                         
   0   2  18         46.77         42.70         1.63 o                         
   1   2  18         49.01         43.90         1.48 o                         
   2   2  18         34.66         32.96         1.19 o                         
   3   2  18         22.29         24.33         1.06 o                         
   4   2  18         50.95         54.65         1.90 o                         
   5   2  18         26.91         29.33         3.01 o                         
   6   2  18         12.68         10.73         2.07 o                         
  -6   3  18         26.43         26.22         2.35 o                         
  -5   3  18          6.83          6.29         1.11 o                         
  -4   3  18         33.14         36.11         2.47 o                         
  -3   3  18        113.70        108.72         4.16 o                         
  -2   3  18          2.52          3.04         0.78 o                         
  -1   3  18         23.51         21.84         1.73 o                         
   0   3  18         26.99         22.49         2.12 o                         
   1   3  18         12.89         10.80         1.23 o                         
   2   3  18         18.32         19.90         1.17 o                         
   3   3  18         15.26         15.64         1.08 o                         
   4   3  18          2.50          3.09         0.66 o                         
   5   3  18          5.32          3.54         1.10 o                         
  -3   4  18          0.49          1.02         0.54 o                         
  -2   4  18          6.44          5.39         1.08 o                         
  -1   4  18         13.18         14.68         2.70 o                         
   0   4  18          3.24          4.60         1.04 o                         
   1   4  18          0.13         -1.07         1.07 o                         
   2   4  18          4.79          2.74         0.79 o                         
   3   4  18         22.34         22.55         1.76 o                         
  -7   1  19         63.63         67.63         3.59 o                         
  -6   1  19         15.52         13.01         1.26 o                         
  -5   1  19         22.63         22.23         2.22 o                         
  -4   1  19         94.48         81.69         2.64 o                         
  -3   1  19         68.57         56.62         2.03 o                         
  -2   1  19        212.24        207.59         9.94 o                         
  -1   1  19        678.64        628.59         6.56 o                         
   0   1  19         63.87         57.21         1.56 o                         
   1   1  19         87.42         76.75         1.81 o                         
   2   1  19         29.02         30.93         1.17 o                         
   3   1  19          0.61          0.79         0.35 o                         
   4   1  19          5.13          5.03         0.72 o                         
   5   1  19         15.72         17.12         1.33 o                         
   6   1  19          1.63          1.60         1.20 o                         
  -7   2  19          4.43          4.31         1.02 o                         
  -6   2  19         32.29         38.23         2.15 o                         
  -5   2  19          5.10          4.84         0.79 o                         
  -4   2  19          4.44          4.32         0.90 o                         
  -3   2  19          5.97          5.97         0.98 o                         
  -2   2  19        433.40        394.93         7.63 o                         
  -1   2  19          3.24          2.65         0.69 o                         
   0   2  19        175.92        165.46         3.99 o                         
   1   2  19        113.37         92.04         2.22 o                         
   2   2  19         29.31         26.65         1.08 o                         
   3   2  19         13.87         12.92         1.05 o                         
   4   2  19         43.40         46.34         1.89 o                         
   5   2  19         24.60         22.77         2.72 o                         
  -5   3  19         16.75         19.48         1.97 o                         
  -4   3  19         16.90         19.88         1.92 o                         
  -3   3  19        148.54        149.48         4.98 o                         
  -2   3  19         15.98         15.80         1.59 o                         
  -1   3  19         12.14         11.00         1.29 o                         
   0   3  19         54.58         52.63         2.69 o                         
   1   3  19        107.96        107.55         3.89 o                         
   2   3  19         38.94         38.61         1.63 o                         
   3   3  19          9.73         10.69         0.89 o                         
   4   3  19         19.83         23.01         1.61 o                         
  -3   4  19         14.51         17.67         1.87 o                         
  -2   4  19          6.39          6.21         1.21 o                         
  -1   4  19         10.90         10.65         1.46 o                         
   0   4  19          6.14          6.62         1.47 o                         
   1   4  19         15.56         16.15         3.27 o                         
   2   4  19         51.39         57.01         3.24 o                         
   3   4  19         44.32         46.52         3.48 o                         
  -7   0  20         82.74         97.37         6.26 o                         
  -6   0  20         67.35         63.31         3.36 o                         
  -5   0  20        208.96        174.84         5.21 o                         
  -4   0  20         57.50         60.11         6.77 o                         
  -3   0  20          9.94          9.15         1.52 o                         
  -2   0  20        305.44        506.82         9.04 o                         
  -1   0  20          0.39          0.37         0.27 o                         
   0   0  20       1286.21       1287.74        15.35 o                         
   1   0  20          0.26         -0.06         0.21 o                         
   2   0  20        306.00        277.24         8.30 o                         
   3   0  20        124.68        107.70         5.16 o                         
   4   0  20          2.95          3.56         1.16 o                         
   5   0  20          5.43          5.33         1.43 o                         
   6   0  20         23.33         26.78         3.13 o                         
  -7   1  20          5.78          5.58         1.11 o                         
  -6   1  20         28.86         34.36         1.99 o                         
  -5   1  20         27.98         27.07         1.93 o                         
  -4   1  20        114.70         99.13         3.02 o                         
  -3   1  20          7.17          6.85         0.75 o                         
  -2   1  20         45.22         47.71         2.15 o                         
  -1   1  20        517.42        498.03         9.31 o                         
   0   1  20        122.14        116.26         2.34 o                         
   1   1  20         93.14         88.09         1.99 o                         
   2   1  20        116.75         99.42         2.56 o                         
   3   1  20         95.87         90.36         2.72 o                         
   4   1  20         57.49         54.65         3.01 o                         
   5   1  20         12.30         14.59         1.24 o                         
   6   1  20          2.09          2.13         1.07 o                         
  -6   2  20         45.14         47.64         2.42 o                         
  -5   2  20         25.05         25.92         1.68 o                         
  -4   2  20         16.98         15.98         1.60 o                         
  -3   2  20         47.39         41.67         2.57 o                         
  -2   2  20        199.40        190.26         6.10 o                         
  -1   2  20          9.77          9.97         0.84 o                         
   0   2  20         79.41         67.41         2.17 o                         
   1   2  20         35.05         38.67         1.44 o                         
   2   2  20          0.17         -0.11         0.31 o                         
   3   2  20         24.48         22.44         1.26 o                         
   4   2  20         52.87         55.83         2.37 o                         
   5   2  20         20.85         21.77         1.99 o                         
  -5   3  20         47.48         50.06         3.15 o                         
  -4   3  20         24.90         26.33         2.17 o                         
  -3   3  20         20.77         18.84         1.81 o                         
  -2   3  20         30.68         27.81         2.12 o                         
  -1   3  20          1.02          0.39         0.56 o                         
   0   3  20         17.46         16.86         1.59 o                         
   1   3  20         79.85         72.46         3.20 o                         
   2   3  20          9.54          9.06         1.10 o                         
   3   3  20         40.19         47.22         1.89 o                         
   4   3  20         28.67         28.47         1.81 o                         
  -3   4  20          3.57          2.41         0.70 o                         
  -2   4  20          2.85          0.71         0.59 o                         
  -1   4  20         16.31         13.43         1.65 o                         
   0   4  20          8.58          9.74         1.43 o                         
   1   4  20         14.65         16.99         4.47 o                         
   2   4  20         19.48         20.09         1.97 o                         
  -7   1  21          9.53         10.47         1.53 o                         
  -6   1  21         35.45         38.42         2.13 o                         
  -5   1  21         29.75         29.54         1.76 o                         
  -4   1  21        126.93        111.17         6.82 o                         
  -3   1  21        124.05        116.60         3.70 o                         
  -2   1  21        504.39        519.16        16.82 o                         
  -1   1  21        365.98        341.87         5.28 o                         
   0   1  21         71.16         63.58         1.73 o                         
   1   1  21        163.62        144.68         2.68 o                         
   2   1  21         18.82         11.77         0.91 o                         
   3   1  21         60.23         56.00         2.66 o                         
   4   1  21         29.96         27.96         1.78 o                         
   5   1  21         43.79         49.04         2.28 o                         
   6   1  21          1.66          1.29         0.54 o                         
  -6   2  21          0.38          0.52         0.87 o                         
  -5   2  21          6.82          6.03         1.19 o                         
  -4   2  21          6.53          6.08         0.99 o                         
  -3   2  21        412.40        385.14         8.03 o                         
  -2   2  21         32.77         31.26         2.27 o                         
  -1   2  21         18.66         18.41         1.14 o                         
   0   2  21        247.23        216.96         4.15 o                         
   1   2  21         65.95         57.88         1.81 o                         
   2   2  21         56.67         51.53         1.72 o                         
   3   2  21          3.53          3.54         0.56 o                         
   4   2  21         41.78         49.67         2.88 o                         
   5   2  21         14.79         13.95         1.63 o                         
  -5   3  21          0.76          1.53         0.63 o                         
  -4   3  21          2.42          0.50         0.82 o                         
  -3   3  21         48.80         47.23         2.86 o                         
  -2   3  21         36.40         35.20         3.15 o                         
  -1   3  21         12.12          9.93         1.32 o                         
   0   3  21         22.34         17.96         1.78 o                         
   1   3  21         31.61         31.17         2.14 o                         
   2   3  21         45.35         47.65         3.67 o                         
   3   3  21         29.68         33.90         1.90 o                         
   4   3  21         33.67         32.91         1.98 o                         
  -2   4  21          6.51          6.32         1.34 o                         
  -1   4  21          5.84          5.58         2.08 o                         
   0   4  21          6.13          5.49         1.10 o                         
   1   4  21          3.41          3.16         0.96 o                         
   2   4  21         19.14         17.27         2.63 o                         
  -7   0  22         59.47         57.26         4.87 o                         
  -6   0  22         48.20         49.90         4.35 o                         
  -5   0  22          2.46          0.90         0.57 o                         
  -4   0  22        142.64        144.98         4.77 o                         
  -3   0  22         67.29         90.44         4.93 o                         
  -2   0  22        170.00        304.28        15.12 o                         
  -1   0  22       3239.18       3962.20        81.98 o                         
   0   0  22        188.86        188.71         3.49 o                         
   1   0  22         34.27         33.36         2.69 o                         
   2   0  22        295.79        233.44         7.83 o                         
   3   0  22         35.78         28.44         2.73 o                         
   4   0  22          8.30          7.85         1.59 o                         
   5   0  22         94.81        102.58         5.90 o                         
   6   0  22         66.65         78.52         5.43 o                         
  -7   1  22         11.39         11.23         2.16 o                         
  -6   1  22         23.69         24.05         1.71 o                         
  -5   1  22          1.65          2.00         0.56 o                         
  -4   1  22         43.64         36.52         2.26 o                         
  -3   1  22         66.80         65.20         3.02 o                         
  -2   1  22        352.87        338.61         5.49 o                         
  -1   1  22         69.84         65.26         2.58 o                         
   0   1  22        608.89        597.85         6.52 o                         
   1   1  22        145.07        120.09         2.53 o                         
   2   1  22          3.78          3.28         0.64 o                         
   3   1  22         39.29         31.99         2.07 o                         
   4   1  22         10.13          8.23         1.15 o                         
   5   1  22         32.42         34.99         1.98 o                         
   6   1  22         10.45         11.64         1.46 o                         
  -6   2  22         19.84         22.99         2.19 o                         
  -5   2  22         57.46         65.37         3.49 o                         
  -4   2  22          7.74          4.69         1.36 o                         
  -3   2  22         37.51         36.43         2.34 o                         
  -2   2  22         32.19         27.80         1.94 o                         
  -1   2  22         10.41         11.69         0.96 o                         
   0   2  22          0.65          1.16         0.42 o                         
   1   2  22        113.07        111.22         2.60 o                         
   2   2  22          8.29          7.86         0.72 o                         
   3   2  22         26.07         29.47         1.61 o                         
   4   2  22         31.57         37.67         2.06 o                         
   5   2  22         18.46         19.87         1.98 o                         
  -5   3  22          0.68          1.02         0.75 o                         
  -4   3  22         41.01         39.64         2.75 o                         
  -3   3  22         45.83         44.99         2.83 o                         
  -2   3  22         61.50         59.97         4.12 o                         
  -1   3  22          5.97          3.35         0.84 o                         
   0   3  22          9.87          8.63         1.16 o                         
   1   3  22        124.67        117.27         5.69 o                         
   2   3  22         37.98         41.32         2.59 o                         
   3   3  22          1.23          1.64         0.73 o                         
   4   3  22         18.59         22.82         2.91 o                         
  -2   4  22         21.08         18.88         2.81 o                         
  -1   4  22         29.15         30.54         2.47 o                         
   0   4  22         11.32         13.94         2.76 o                         
   1   4  22         14.72         14.38         1.71 o                         
   2   4  22         16.62         15.38         2.48 o                         
  -7   1  23         19.05         16.24         2.66 o                         
  -6   1  23          3.63          2.13         0.83 o                         
  -5   1  23         64.43         58.00         2.62 o                         
  -4   1  23          2.17          1.14         0.45 o                         
  -3   1  23          6.51          3.53         0.91 o                         
  -2   1  23         61.21         59.84         2.15 o                         
  -1   1  23         15.00         13.99         0.89 o                         
   0   1  23        628.87        574.32         8.01 o                         
   1   1  23         14.36         13.69         0.84 o                         
   2   1  23         19.97         14.77         1.41 o                         
   3   1  23         97.04         87.05         3.51 o                         
   4   1  23         54.93         59.42         3.05 o                         
   5   1  23          1.24          0.35         0.44 o                         
   6   1  23         33.94         40.22         2.73 o                         
  -6   2  23         35.27         43.91         3.03 o                         
  -5   2  23          8.33          6.63         1.17 o                         
  -4   2  23         33.56         32.06         3.19 o                         
  -3   2  23         17.16         16.92         2.05 o                         
  -2   2  23        129.77        123.19         7.04 o                         
  -1   2  23         23.52         21.09         1.66 o                         
   0   2  23         11.69         10.91         1.12 o                         
   1   2  23        434.22        411.65         6.13 o                         
   2   2  23         69.72         62.15         2.32 o                         
   3   2  23          4.51          6.02         1.04 o                         
   4   2  23         11.73          7.81         0.94 o                         
   5   2  23          2.49          3.84         1.52 o                         
  -4   3  23          4.51          5.15         1.12 o                         
  -3   3  23          4.64          3.10         0.89 o                         
  -2   3  23         61.67         66.53         3.41 o                         
  -1   3  23         30.55         30.84         3.11 o                         
   0   3  23         16.63         15.27         1.56 o                         
   1   3  23         10.95          9.75         1.25 o                         
   2   3  23         98.78         99.08         3.93 o                         
   3   3  23          7.48          8.70         1.24 o                         
   4   3  23          3.74          3.28         1.21 o                         
  -1   4  23          9.17         14.08         2.49 o                         
   0   4  23          7.61          7.74         1.87 o                         
   1   4  23          8.71          6.33         1.71 o                         
  -6   0  24         38.94         41.29         4.13 o                         
  -5   0  24         11.86         14.61         2.45 o                         
  -4   0  24        147.67        165.46        26.72 o                         
  -3   0  24          1.42          2.88         0.75 o                         
  -2   0  24        128.64        228.99         5.53 o                         
  -1   0  24          0.29          0.42         0.38 o                         
   0   0  24        131.53        135.30         4.86 o                         
   1   0  24         55.19         43.39         3.25 o                         
   2   0  24         65.46         55.92         3.82 o                         
   3   0  24        156.09        134.87         6.36 o                         
   4   0  24         15.57         12.21         2.00 o                         
   5   0  24         64.52         71.28         5.09 o                         
  -6   1  24         11.64         11.94         1.94 o                         
  -5   1  24          3.29          2.34         0.62 o                         
  -4   1  24         12.54         11.58         1.43 o                         
  -3   1  24         26.06         25.14         1.97 o                         
  -2   1  24         17.17         15.02         1.14 o                         
  -1   1  24         33.50         30.24         1.32 o                         
   0   1  24          3.61          3.77         0.55 o                         
   1   1  24          1.51          1.90         0.36 o                         
   2   1  24         75.72         58.34         2.82 o                         
   3   1  24          2.07          1.71         0.58 o                         
   4   1  24         27.35         28.61         2.14 o                         
   5   1  24         12.35         12.50         1.53 o                         
  -5   2  24          0.47          0.15         2.18 o                         
  -4   2  24         43.30         44.27         5.38 o                         
  -3   2  24         57.57         55.54         2.99 o                         
  -2   2  24          5.56          5.90         0.99 o                         
  -1   2  24        172.36        166.62         4.87 o                         
   0   2  24        109.62        107.25         3.62 o                         
   1   2  24         45.03         45.32         1.69 o                         
   2   2  24          4.45          3.08         0.73 o                         
   3   2  24         46.22         46.91         3.94 o                         
   4   2  24         74.89         73.74         3.58 o                         
  -4   3  24          3.57          2.45         0.93 o                         
  -3   3  24         37.31         36.76         2.65 o                         
  -2   3  24         57.60         64.79         5.12 o                         
  -1   3  24          4.68          5.41         1.05 o                         
   0   3  24         50.25         50.50         5.98 o                         
   1   3  24         11.42         10.85         1.34 o                         
   2   3  24         23.08         23.14         1.96 o                         
   3   3  24         22.27         26.11         2.12 o                         
  -6   1  25          4.27          3.57         0.80 o                         
  -5   1  25          1.67          1.22         0.71 o                         
  -4   1  25         20.05         21.78         1.98 o                         
  -3   1  25         21.93         22.54         1.91 o                         
  -2   1  25         24.37         23.07         1.40 o                         
  -1   1  25        145.36        135.03         2.92 o                         
   0   1  25          4.66          3.57         0.49 o                         
   1   1  25         29.05         29.40         1.53 o                         
   2   1  25         70.15         59.50         2.91 o                         
   3   1  25          1.77          1.06         1.08 o                         
   4   1  25          2.28          3.80         0.86 o                         
   5   1  25         31.66         32.25         2.48 o                         
  -5   2  25          8.90          8.36         2.30 o                         
  -4   2  25          0.05         -0.10         0.66 o                         
  -3   2  25          2.96          1.32         1.15 o                         
  -2   2  25         33.99         30.81         2.77 o                         
  -1   2  25         39.29         30.50         2.06 o                         
   0   2  25        132.38        125.30         4.50 o                         
   1   2  25          1.50          1.27         0.36 o                         
   2   2  25          3.62          3.65         0.93 o                         
   3   2  25         13.72         15.95         1.61 o                         
   4   2  25         11.95         14.08         1.61 o                         
  -4   3  25          1.27          1.19         1.32 o                         
  -3   3  25         44.80         46.75         4.79 o                         
  -2   3  25          6.73          6.77         1.12 o                         
  -1   3  25          6.43          5.96         1.10 o                         
   0   3  25         53.88         51.17         2.94 o                         
   1   3  25         58.95         54.88         3.00 o                         
   2   3  25          6.09          8.40         1.71 o                         
   3   3  25          4.36          7.33         1.42 o                         
  -6   0  26        119.43        136.93         7.64 o                         
  -5   0  26         95.74        107.12         6.57 o                         
  -4   0  26         13.22         15.24         1.66 o                         
  -3   0  26         79.96        122.32         4.31 o                         
  -2   0  26         67.19        114.26         6.93 o                         
  -1   0  26         47.17         55.41         2.53 o                         
   0   0  26        103.00         96.38         3.31 o                         
   1   0  26         30.58         24.60         2.59 o                         
   2   0  26          3.63          3.88         1.16 o                         
   3   0  26         12.64          9.47         1.81 o                         
   4   0  26         19.43         22.33         2.86 o                         
   5   0  26         99.38        126.38         7.06 o                         
  -6   1  26         70.79         70.37         5.38 o                         
  -5   1  26          3.56          2.35         1.45 o                         
  -4   1  26         26.48         25.14         2.16 o                         
  -3   1  26         41.59         39.46         2.95 o                         
  -2   1  26         20.15         20.53         1.79 o                         
  -1   1  26        201.72        192.27         3.84 o                         
   0   1  26          2.22          1.67         0.39 o                         
   1   1  26         27.32         20.19         3.75 o                         
   2   1  26         24.87         24.33         1.92 o                         
   3   1  26         10.35          9.71         1.85 o                         
   4   1  26         30.13         30.53         5.00 o                         
   5   1  26          0.08          1.20         1.17 o                         
  -5   2  26          4.63          5.53         1.26 o                         
  -4   2  26          5.38          4.76         1.03 o                         
  -3   2  26          1.76          2.37         1.14 o                         
  -2   2  26         36.41         38.32         3.89 o                         
  -1   2  26          3.86          3.63         1.35 o                         
   0   2  26         61.86         56.80         2.25 o                         
   1   2  26          8.79         11.47         0.91 o                         
   2   2  26         15.57         15.67         3.11 o                         
   3   2  26         45.08         44.73         2.73 o                         
   4   2  26          9.97          8.81         1.36 o                         
  -3   3  26          4.60          3.37         1.07 o                         
  -2   3  26          4.62          1.89         1.69 o                         
  -1   3  26          5.06          5.68         1.19 o                         
   0   3  26          9.98          8.54         1.82 o                         
   1   3  26         43.99         41.60         4.34 o                         
   2   3  26          5.01          3.66         1.31 o                         
   3   3  26         10.05         10.00         1.91 o                         
  -5   1  27         24.93         28.98         2.56 o                         
  -4   1  27         57.38         62.81         3.46 o                         
  -3   1  27          3.03          1.88         0.64 o                         
  -2   1  27         17.05         16.73         1.25 o                         
  -1   1  27         26.87         26.26         1.34 o                         
   0   1  27         41.93         40.20         1.59 o                         
   1   1  27         10.32         10.38         1.78 o                         
   2   1  27          7.99          5.01         1.47 o                         
   3   1  27          1.52          1.87         0.75 o                         
   4   1  27          4.68          5.95         1.67 o                         
  -4   2  27         16.91         14.30         1.72 o                         
  -3   2  27         25.71         25.86         2.15 o                         
  -2   2  27          5.19          5.88         2.07 o                         
  -1   2  27         62.13         59.72         3.00 o                         
   0   2  27        104.38        100.34         3.48 o                         
   1   2  27          2.17          2.61         0.69 o                         
   2   2  27          2.61          2.43         0.67 o                         
   3   2  27          6.59          4.20         1.35 o                         
   4   2  27          0.06          0.46         0.69 o                         
  -3   3  27          6.01          3.33         0.99 o                         
  -2   3  27         18.59         17.81         1.99 o                         
  -1   3  27         33.90         39.87         2.68 o                         
   0   3  27         42.71         41.23         2.70 o                         
   1   3  27         66.23         60.49         3.23 o                         
   2   3  27          2.73          0.83         0.71 o                         
  -5   0  28         58.97         73.78         5.44 o                         
  -4   0  28         15.33         18.15         1.83 o                         
  -3   0  28        116.81        201.16         8.83 o                         
  -2   0  28          9.07         12.24         1.65 o                         
  -1   0  28         16.71         16.37         1.62 o                         
   0   0  28         29.36         26.88         2.74 o                         
   1   0  28         72.61         77.11         4.84 o                         
   2   0  28         56.84         53.29         4.11 o                         
   3   0  28         10.80         13.60         2.27 o                         
   4   0  28         46.78         57.05         4.64 o                         
  -5   1  28         30.80         36.10         2.78 o                         
  -4   1  28          0.37          1.24         0.59 o                         
  -3   1  28         21.02         20.26         1.92 o                         
  -2   1  28         63.34         59.62         2.41 o                         
  -1   1  28         28.33         29.50         1.43 o                         
   0   1  28         18.45         19.48         1.16 o                         
   1   1  28         14.48         12.80         1.41 o                         
   2   1  28         29.77         35.42         2.41 o                         
   3   1  28         39.56         41.27         2.67 o                         
   4   1  28         19.20         18.82         1.91 o                         
  -4   2  28          0.21          0.58         1.81 o                         
  -3   2  28          0.31         -0.04         0.66 o                         
  -2   2  28          4.51          4.78         1.60 o                         
  -1   2  28         45.08         49.08         5.34 o                         
   0   2  28         11.03         10.49         1.70 o                         
   1   2  28          5.78          5.49         0.79 o                         
   2   2  28         16.77         13.71         1.54 o                         
   3   2  28          0.16          0.86         0.64 o                         
   4   2  28          1.62          0.64         0.90 o                         
  -2   3  28         27.19         22.94         2.15 o                         
  -1   3  28         17.10         16.08         1.77 o                         
   0   3  28         31.08         32.68         2.45 o                         
   1   3  28         29.02         28.27         2.26 o                         
   2   3  28          7.91          4.15         1.40 o                         
  -5   1  29         29.32         34.25         2.81 o                         
  -4   1  29         18.13         19.07         3.45 o                         
  -3   1  29          1.46          0.93         0.68 o                         
  -2   1  29         12.58         13.43         1.18 o                         
  -1   1  29          7.06          6.63         0.84 o                         
   0   1  29         44.20         40.27         2.49 o                         
   1   1  29         19.25         18.95         1.74 o                         
   2   1  29          1.09          0.83         0.64 o                         
   3   1  29          2.02          0.74         0.57 o                         
   4   1  29          3.94          5.20         1.50 o                         
  -4   2  29         20.54         18.69         2.01 o                         
  -3   2  29          3.33          3.99         1.31 o                         
  -2   2  29          2.31          2.86         0.87 o                         
  -1   2  29         16.67         16.78         3.63 o                         
   0   2  29         21.95         25.82         1.62 o                         
   1   2  29          0.76          0.90         0.44 o                         
   2   2  29         39.51         40.24         2.67 o                         
   3   2  29          9.76          9.63         1.40 o                         
  -2   3  29         46.14         48.44         4.41 o                         
  -1   3  29         36.52         34.83         2.62 o                         
   0   3  29          1.75          2.44         1.64 o                         
   1   3  29         64.47         70.83         5.21 o                         
  -5   0  30          7.61          8.95         2.07 o                         
  -4   0  30         44.34         62.44         3.54 o                         
  -3   0  30        206.89        394.43         8.65 o                         
  -2   0  30         49.19         76.31         3.55 o                         
  -1   0  30         33.37         37.70         2.31 o                         
   0   0  30         90.81         84.33         5.21 o                         
   1   0  30         50.88         56.74         4.38 o                         
   2   0  30          7.79          7.86         1.79 o                         
   3   0  30        111.02        131.41         7.13 o                         
  -4   1  30         37.50         40.90         2.87 o                         
  -3   1  30         41.37         41.69         2.80 o                         
  -2   1  30         37.62         36.56         2.36 o                         
  -1   1  30         72.80         76.48         4.70 o                         
   0   1  30         38.28         34.31         2.36 o                         
   1   1  30          3.10          4.20         0.92 o                         
   2   1  30         15.46         14.68         1.62 o                         
   3   1  30         24.47         29.18         2.40 o                         
  -3   2  30          6.88          5.21         1.18 o                         
  -2   2  30        137.09        136.29         5.02 o                         
  -1   2  30         34.52         32.79         2.38 o                         
   0   2  30          7.18          8.28         0.96 o                         
   1   2  30          3.14          2.81         0.74 o                         
   2   2  30         51.29         54.03         3.78 o                         
   3   2  30          5.12          7.42         1.82 o                         
  -1   3  30         12.16         12.13         2.34 o                         
   0   3  30          9.05          9.31         1.83 o                         
   1   3  30         31.44         32.14         3.52 o                         
  -4   1  31          4.45          3.55         1.01 o                         
  -3   1  31         21.83         22.79         2.50 o                         
  -2   1  31         67.74         70.66         2.77 o                         
  -1   1  31         93.19        103.27         3.24 o                         
   0   1  31         25.27         24.22         2.01 o                         
   1   1  31         25.91         25.50         2.10 o                         
   2   1  31         29.72         29.22         2.33 o                         
   3   1  31         15.81         14.66         1.75 o                         
  -3   2  31         26.44         24.21         2.71 o                         
  -2   2  31          2.96          2.08         0.79 o                         
  -1   2  31         42.46         44.16         4.21 o                         
   0   2  31          7.27          8.02         1.80 o                         
   1   2  31         31.32         29.63         3.14 o                         
   2   2  31          2.34          5.17         1.08 o                         
  -4   0  32         37.13         60.87         3.53 o                         
  -3   0  32          6.76         11.46         1.44 o                         
  -2   0  32        146.50        214.42         8.91 o                         
  -1   0  32          3.21          1.95         1.05 o                         
   0   0  32        302.92        336.55        11.33 o                         
   1   0  32         19.61         21.02         2.79 o                         
   2   0  32          4.84          3.21         1.15 o                         
  -4   1  32          9.55          7.45         1.34 o                         
  -3   1  32         44.78         44.63         2.91 o                         
  -2   1  32         10.15         11.37         1.42 o                         
  -1   1  32         26.21         25.56         2.01 o                         
   0   1  32          2.22          3.25         0.93 o                         
   1   1  32         40.97         46.34         2.92 o                         
   2   1  32         41.67         46.32         3.00 o                         
  -3   2  32          1.00          0.39         0.62 o                         
  -2   2  32         15.01         14.76         3.69 o                         
  -1   2  32         73.23         78.69         3.78 o                         
   1   2  32         73.43         77.03         3.79 o                         
   2   2  32         40.94         43.98         4.09 o                         
  -3   1  33         77.03         77.95         3.95 o                         
  -2   1  33         15.33         14.09         1.67 o                         
  -1   1  33         13.35         10.37         1.86 o                         
   0   1  33         31.10         38.10         2.63 o                         
   1   1  33         78.10         83.47         3.98 o                         
   2   1  33         52.52         53.87         3.27 o                         
  -2   2  33         14.81         17.66         1.94 o                         
  -1   2  33          7.05         12.34         4.21 o                         
   1   2  33          4.02          5.83         1.45 o                         
  -4   0  34          1.54          5.25         1.84 o                         
  -3   0  34         39.70         62.68         4.85 o                         
  -1   0  34        131.34        142.98         7.40 o                         
   0   0  34         41.78         49.66         4.30 o                         
   1   0  34         42.01         54.55         4.56 o                         
  -3   1  34         11.00         10.99         1.55 o                         
  -2   1  34         58.13         52.27         3.11 o                         
  -1   1  34         16.81         19.33         2.62 o                         
   0   1  34          6.24          4.92         1.14 o                         
   1   1  34          8.90         11.24         1.62 o                         
  -1   2  34         24.02         20.20         2.79 o                         
  -3   1  35          2.73          2.16         1.33 o                         
  -2   1  35          5.46          2.69         1.05 o                         
  -1   1  35          7.29          9.16         1.86 o                         
   0   1  35         66.22         65.89         4.98 o                         
  -1   0  36         12.83         14.57         2.34 o                         
  -1   1  36          4.62          3.90         1.36 o                         
                                                                                
