# Supplementary material for: Crystal structure of a 1:1 salt of 4-amino­benzoic acid (vitamin B10) with pyrazinoic acid
Source: Acta Crystallogr E Crystallogr Commun. 2018 Nov 30;74(Pt 12):1923–7. doi: 10.1107/S2056989018016663 (PMC6281118; doi:10.1107/S2056989018016663)
Supplement: Supplementary file 3 [file e-74-01923-Ibsup5.hkl]

data_Ib                                                                         
_shelx_title ' paba-pyrazac_2_pl_a.res in Pc'                                   
_shelx_refln_list_code          4                                               
_shelx_F_calc_maximum       49.47                                               
_exptl_crystal_F_000       272.00                                               
_reflns_d_resolution_high  0.7201                                               
                                                                                
loop_                                                                           
 _space_group_symop_operation_xyz                                               
 'x, y, z'                                                                      
 'x, -y, z+1/2'                                                                 
                                                                                
_cell_length_a     5.9523                                                       
_cell_length_b     3.8034                                                       
_cell_length_c    25.6879                                                       
_cell_angle_alpha  90.000                                                       
_cell_angle_beta   95.037                                                       
_cell_angle_gamma  90.000                                                       
                                                                                
_shelx_F_squared_multiplier     1.000                                           
                                                                                
loop_                                                                           
 _refln_index_h                                                                 
 _refln_index_k                                                                 
 _refln_index_l                                                                 
 _refln_F_squared_calc                                                          
 _refln_F_squared_meas                                                          
 _refln_F_squared_sigma                                                         
 _refln_observed_status                                                         
   0   0 -34         24.12         23.44         2.75 o                         
   0   1 -34          5.35          5.04         1.03 o                         
   1   1 -34          7.79          6.78         1.69 o                         
  -1   1 -33         35.62         30.22         6.79 o                         
   0   1 -33         15.12         17.93         1.37 o                         
   1   1 -33          8.24          7.45         1.42 o                         
  -2   0 -32          3.61          5.61         1.37 o                         
  -1   0 -32         10.15         11.17         1.87 o                         
   0   0 -32        164.17        169.31         5.08 o                         
   1   0 -32          1.46          1.11         1.61 o                         
   2   0 -32         92.41        110.87         5.44 o                         
   3   0 -32          3.89          9.40         1.71 o                         
  -1   1 -32         18.65         17.84         2.42 o                         
   0   1 -32          2.18          3.50         0.84 o                         
   1   1 -32         20.68         24.49         4.25 o                         
   2   1 -32          5.80          7.58         1.17 o                         
   3   1 -32         27.62         27.18         2.73 o                         
   0   2 -32         10.00          7.92         1.17 o                         
   1   2 -32         31.59         27.86         2.26 o                         
   2   2 -32          9.32          9.05         2.09 o                         
  -2   1 -31         10.87         10.20         1.42 o                         
  -1   1 -31         11.77          9.66         1.30 o                         
   0   1 -31         15.45         14.26         1.78 o                         
   1   1 -31         57.39         68.67        12.40 o                         
   2   1 -31         31.28         39.00         3.63 o                         
   3   1 -31          6.45          7.13         1.09 o                         
   4   1 -31          3.02          4.05         1.21 o                         
  -1   2 -31         11.25         10.96         2.15 o                         
   0   2 -31          1.78          1.33         0.67 o                         
   1   2 -31         25.63         23.91         1.67 o                         
   2   2 -31          4.08          5.52         1.68 o                         
   3   2 -31         10.87          8.12         2.00 o                         
  -3   0 -30         50.75         58.63         4.48 o                         
  -2   0 -30          4.53          4.78         1.41 o                         
  -1   0 -30         30.46         23.51        11.92 o                         
   0   0 -30         55.12         54.81         2.61 o                         
   1   0 -30         25.48         33.29         2.02 o                         
   2   0 -30         29.31         48.86         3.43 o                         
   3   0 -30        112.82        179.66         7.36 o                         
   4   0 -30         18.30         28.29         2.90 o                         
  -2   1 -30          9.72         10.42         1.38 o                         
  -1   1 -30          0.64          0.32         1.04 o                         
   0   1 -30         23.65         29.17         5.28 o                         
   1   1 -30         42.11         47.64         4.75 o                         
   2   1 -30         25.09         36.27         6.87 o                         
   3   1 -30         21.49         27.66         3.12 o                         
   4   1 -30         19.11         28.21         2.71 o                         
  -1   2 -30          0.66          0.17         0.49 o                         
   0   2 -30          7.46          7.67         0.94 o                         
   1   2 -30         11.95         11.87         1.54 o                         
   2   2 -30         65.63         59.74         2.68 o                         
   3   2 -30          2.85          2.02         1.17 o                         
  -3   1 -29          1.50          2.60         0.83 o                         
  -2   1 -29          1.02          0.75         0.60 o                         
  -1   1 -29          9.35          6.64         1.15 o                         
   0   1 -29         25.06         27.21         3.19 o                         
   1   1 -29          5.78          5.90         0.60 o                         
   2   1 -29          5.13          5.92         0.68 o                         
   3   1 -29          0.38          0.81         1.57 o                         
   4   1 -29          7.25          8.84         1.36 o                         
  -2   2 -29         10.72         13.40         2.20 o                         
  -1   2 -29          1.22          1.41         0.81 o                         
   0   2 -29          8.38          9.04         1.01 o                         
   1   2 -29          9.02          9.33         1.05 o                         
   2   2 -29          0.32          1.79         0.64 o                         
   3   2 -29          1.18          0.27         0.64 o                         
   4   2 -29          7.94          6.44         1.60 o                         
   1   3 -29         11.75         10.60         2.22 o                         
  -3   0 -28          2.26          1.70         0.98 o                         
  -2   0 -28         37.61         39.09         3.43 o                         
  -1   0 -28         38.83         31.49         8.52 o                         
   0   0 -28         27.33         25.02         1.71 o                         
   1   0 -28          7.90         10.28         1.09 o                         
   2   0 -28          5.18          6.25         1.33 o                         
   3   0 -28         64.51        104.52         5.36 o                         
   4   0 -28          8.15          8.53         1.62 o                         
   5   0 -28         22.19         32.49         3.20 o                         
  -3   1 -28         24.60         21.96         1.91 o                         
  -2   1 -28         14.03         13.69         3.85 o                         
  -1   1 -28         10.23          9.16         1.08 o                         
   0   1 -28         13.85         15.39         2.51 o                         
   1   1 -28         17.39         22.16         1.99 o                         
   2   1 -28         35.29         44.19         2.13 o                         
   3   1 -28         11.78         14.01         2.01 o                         
   4   1 -28          0.63         -0.56         0.56 o                         
  -2   2 -28          9.16          7.75         1.25 o                         
  -1   2 -28          2.41          1.60         0.60 o                         
   0   2 -28         12.32         12.96         1.15 o                         
   1   2 -28         29.48         33.08         2.30 o                         
   2   2 -28          3.40          2.43         0.72 o                         
   3   2 -28          0.79          0.21         0.48 o                         
   4   2 -28          0.22          2.61         0.79 o                         
   0   3 -28          5.62          6.92         1.71 o                         
   1   3 -28         14.50          9.34         1.46 o                         
   2   3 -28          9.79         11.94         2.07 o                         
  -3   1 -27          0.60          1.73         1.11 o                         
  -2   1 -27          2.34          1.62         0.59 o                         
  -1   1 -27          7.51          7.44         1.14 o                         
   0   1 -27         23.74         26.47         2.30 o                         
   1   1 -27         25.37         26.51         2.30 o                         
   2   1 -27          9.49         11.31         1.59 o                         
   3   1 -27          2.05          1.87         0.51 o                         
   4   1 -27         31.15         34.36         3.25 o                         
   5   1 -27         13.25         16.78         2.39 o                         
  -3   2 -27          1.37          2.06         1.08 o                         
  -2   2 -27          2.55          2.47         0.97 o                         
  -1   2 -27          1.25          1.79         0.53 o                         
   0   2 -27         37.60         34.52         3.23 o                         
   1   2 -27         27.07         28.71         2.51 o                         
   2   2 -27          2.39          2.25         0.56 o                         
   3   2 -27          9.24          9.73         1.02 o                         
   4   2 -27          9.76         11.24         1.40 o                         
  -1   3 -27         19.40         14.17         2.34 o                         
   0   3 -27         20.04         19.58         1.80 o                         
   1   3 -27          9.17          9.41         1.26 o                         
   2   3 -27          4.73          4.94         1.57 o                         
  -4   0 -26         12.89         11.50         2.09 o                         
  -3   0 -26          5.99          5.09         1.28 o                         
  -2   0 -26          3.23          3.25         0.98 o                         
  -1   0 -26         14.10          8.73         2.23 o                         
   0   0 -26         69.10         66.75         3.75 o                         
   1   0 -26         37.17         49.20         2.92 o                         
   2   0 -26         43.28         74.83         7.87 o                         
   3   0 -26         51.35         75.92         4.34 o                         
   4   0 -26          9.62          9.94         1.77 o                         
   5   0 -26         45.26         57.63         4.18 o                         
  -4   1 -26         14.77         15.91         1.89 o                         
  -3   1 -26          4.73          1.99         1.22 o                         
  -2   1 -26          9.19          6.85         2.34 o                         
  -1   1 -26         12.80         11.33         1.70 o                         
   0   1 -26          0.61          1.19         0.45 o                         
   1   1 -26        115.80        122.06         9.69 o                         
   2   1 -26         15.31         18.29         1.06 o                         
   3   1 -26         22.84         28.24         1.74 o                         
   4   1 -26         12.63         15.81         2.71 o                         
   5   1 -26          2.65          2.61         0.99 o                         
  -3   2 -26         21.31         26.13         2.13 o                         
  -2   2 -26          6.93          5.94         1.73 o                         
  -1   2 -26          4.34          3.50         0.64 o                         
   0   2 -26         32.59         29.19         1.60 o                         
   1   2 -26          3.65          4.33         0.66 o                         
   2   2 -26         16.99         13.35         1.22 o                         
   3   2 -26          0.36          0.55         0.47 o                         
   4   2 -26          1.84          2.91         0.87 o                         
   5   2 -26          1.46          0.70         0.78 o                         
  -1   3 -26         18.65         18.05         1.72 o                         
   0   3 -26          4.35          3.61         0.79 o                         
   1   3 -26          1.26          0.65         0.55 o                         
   2   3 -26          1.15          0.29         0.95 o                         
   3   3 -26          2.99          2.97         1.25 o                         
  -4   1 -25          1.75          4.06         0.94 o                         
  -3   1 -25          0.48          0.65         0.68 o                         
  -2   1 -25         46.56         38.84         2.29 o                         
  -1   1 -25         15.81         14.34         1.07 o                         
   0   1 -25          3.19          3.28         0.68 o                         
   1   1 -25        100.07        104.08         2.44 o                         
   2   1 -25         11.46         12.24         0.74 o                         
   3   1 -25         13.99         16.29         1.00 o                         
   4   1 -25          9.81          9.45         1.06 o                         
   5   1 -25          3.18          2.65         1.00 o                         
   6   1 -25          2.05          3.79         1.36 o                         
  -3   2 -25          9.85          9.85         1.39 o                         
  -2   2 -25          2.56          1.79         1.70 o                         
  -1   2 -25          2.22          1.63         0.49 o                         
   0   2 -25         70.83         69.64         2.07 o                         
   1   2 -25         19.86         20.24         1.53 o                         
   2   2 -25         18.71         17.74         1.57 o                         
   3   2 -25          2.25          2.41         1.11 o                         
   4   2 -25          1.32          2.27         0.81 o                         
   5   2 -25          2.78          2.69         0.70 o                         
  -2   3 -25          1.61          3.98         1.28 o                         
  -1   3 -25         27.27         27.61         3.01 o                         
   0   3 -25         17.36         13.14         1.45 o                         
   1   3 -25          2.43          1.43         0.78 o                         
   2   3 -25          2.39          1.73         1.14 o                         
   3   3 -25         13.01         11.70         1.50 o                         
  -5   0 -24         23.05         26.38         3.04 o                         
  -4   0 -24         12.14         10.48         1.92 o                         
  -3   0 -24         87.10         65.18         4.32 o                         
  -2   0 -24         44.16         39.92         3.18 o                         
  -1   0 -24         47.87         28.57         7.91 o                         
   0   0 -24        106.30        117.41         8.85 o                         
   1   0 -24          0.39          1.02         0.39 o                         
   2   0 -24         97.19        185.75        14.78 o                         
   3   0 -24          0.32         -0.78         0.78 o                         
   4   0 -24         92.42        111.72         4.78 o                         
   5   0 -24          4.15          7.10         1.54 o                         
   6   0 -24         24.27         19.78         3.69 o                         
  -5   1 -24          5.59          5.83         1.49 o                         
  -4   1 -24         15.64         16.82         1.67 o                         
  -3   1 -24          2.19          1.65         0.64 o                         
  -2   1 -24         49.37         43.63         2.36 o                         
  -1   1 -24          1.30          1.16         0.46 o                         
   0   1 -24          6.17          9.36         1.17 o                         
   1   1 -24         29.10         34.53         3.89 o                         
   2   1 -24         11.66         12.71         0.88 o                         
   3   1 -24         18.79         20.23         1.24 o                         
   4   1 -24          5.24          5.74         0.91 o                         
   5   1 -24          1.82          1.73         0.68 o                         
   6   1 -24          3.57          2.89         1.20 o                         
  -4   2 -24         29.94         35.77         3.01 o                         
  -3   2 -24         23.66         26.45         2.07 o                         
  -2   2 -24          3.11          2.88         0.77 o                         
  -1   2 -24         13.50         13.73         0.91 o                         
   0   2 -24         64.03         63.38         2.50 o                         
   1   2 -24        112.31        104.82         2.72 o                         
   2   2 -24          2.16          2.06         0.67 o                         
   3   2 -24         23.12         18.07         1.25 o                         
   4   2 -24         19.66         20.52         2.05 o                         
   5   2 -24          0.16          0.74         0.63 o                         
  -2   3 -24          6.69          7.82         0.98 o                         
  -1   3 -24          7.01          6.55         1.12 o                         
   0   3 -24         37.54         30.42         4.65 o                         
   1   3 -24          2.07          3.31         1.12 o                         
   2   3 -24         24.01         21.87         3.59 o                         
   3   3 -24         23.24         20.74         1.90 o                         
  -5   1 -23          0.67          0.46         0.66 o                         
  -4   1 -23         25.00         26.13         1.63 o                         
  -3   1 -23         55.63         49.17         2.62 o                         
  -2   1 -23          9.55          6.29         2.36 o                         
  -1   1 -23         16.54         13.80         1.03 o                         
   0   1 -23        395.15        341.23        22.15 o                         
   1   1 -23         12.78         13.93         1.31 o                         
   2   1 -23         56.85         68.72         3.10 o                         
   3   1 -23          3.71          2.98         0.54 o                         
   4   1 -23          1.98          0.69         0.73 o                         
   5   1 -23         33.51         29.29         2.18 o                         
   6   1 -23          1.68          2.09         0.73 o                         
  -4   2 -23          8.86          9.21         1.34 o                         
  -3   2 -23          3.91          5.54         1.02 o                         
  -2   2 -23         39.55         31.64         2.86 o                         
  -1   2 -23        231.53        214.71         8.87 o                         
   0   2 -23         16.60         15.23         1.34 o                         
   1   2 -23         17.91         18.12         1.56 o                         
   2   2 -23         69.48         64.77         2.91 o                         
   3   2 -23         11.93          9.34         0.91 o                         
   4   2 -23         21.98         18.42         1.73 o                         
   5   2 -23          4.90          8.88         1.41 o                         
  -3   3 -23          2.40          3.43         0.79 o                         
  -2   3 -23         49.12         48.96         2.31 o                         
  -1   3 -23          8.52          8.84         1.19 o                         
   0   3 -23          9.13          8.07         0.96 o                         
   1   3 -23          8.93          8.58         1.22 o                         
   2   3 -23         30.58         30.82         2.23 o                         
   3   3 -23          6.26          7.86         1.27 o                         
   4   3 -23          2.76          2.85         1.13 o                         
  -5   0 -22         37.27         44.14         3.78 o                         
  -4   0 -22          5.92          4.92         1.33 o                         
  -3   0 -22         23.95         21.78         2.43 o                         
  -2   0 -22        196.86        143.95         6.08 o                         
  -1   0 -22         16.97         13.16         4.86 o                         
   0   0 -22        153.47        176.07        23.39 o                         
   1   0 -22       2446.87       3120.04        39.77 o                         
   2   0 -22        141.75        248.41         4.93 o                         
   3   0 -22         45.20         62.33         3.54 o                         
   4   0 -22         80.58         90.55         8.89 o                         
   5   0 -22          1.49          0.62         0.87 o                         
   6   0 -22         28.70         26.49         2.85 o                         
  -5   1 -22         12.84         16.85         1.79 o                         
  -4   1 -22          2.69          2.09         0.52 o                         
  -3   1 -22         32.38         27.57         3.54 o                         
  -2   1 -22          3.45          1.27         0.76 o                         
  -1   1 -22        118.78         97.93         2.63 o                         
   0   1 -22        456.54        425.62        14.74 o                         
   1   1 -22         59.66         64.86         6.61 o                         
   2   1 -22        270.71        302.65        12.05 o                         
   3   1 -22         31.96         37.61         3.91 o                         
   4   1 -22         26.01         27.88         4.90 o                         
   5   1 -22          1.94          3.24         0.83 o                         
   6   1 -22         10.71         11.23         1.40 o                         
  -5   2 -22         11.70          9.04         1.98 o                         
  -4   2 -22          9.53         13.05         3.46 o                         
  -3   2 -22          8.20         10.77         1.31 o                         
  -2   2 -22          3.60          2.77         0.58 o                         
  -1   2 -22        101.15         92.09         2.31 o                         
   0   2 -22          1.39          1.00         0.39 o                         
   1   2 -22          4.76          5.19         0.80 o                         
   2   2 -22         21.14         20.76         2.88 o                         
   3   2 -22         31.98         26.70         1.48 o                         
   4   2 -22          5.03          5.78         1.05 o                         
   5   2 -22         18.93         21.08         1.93 o                         
  -3   3 -22          3.95          5.02         0.79 o                         
  -2   3 -22         14.01         19.29         1.72 o                         
  -1   3 -22         40.32         41.19         2.46 o                         
   0   3 -22          2.47          2.77         0.57 o                         
   1   3 -22          5.32          4.03         0.92 o                         
   2   3 -22         22.16         21.55         1.88 o                         
   3   3 -22         14.38         13.69         2.30 o                         
   4   3 -22         14.04         15.90         1.72 o                         
   0   4 -22          1.45          4.20         1.59 o                         
  -5   1 -21         20.02         18.62         1.41 o                         
  -4   1 -21         25.30         23.78         2.09 o                         
  -3   1 -21         26.49         25.20         1.80 o                         
  -2   1 -21         10.63          5.50         1.28 o                         
  -1   1 -21        111.65         90.78         2.02 o                         
   0   1 -21         71.43         66.00         2.34 o                         
   1   1 -21        258.72        264.85         3.84 o                         
   2   1 -21        341.41        379.19        21.78 o                         
   3   1 -21         95.97        104.72        12.83 o                         
   4   1 -21         62.90         66.17         9.91 o                         
   5   1 -21         14.72         12.41         1.34 o                         
   6   1 -21         13.47         16.66         1.74 o                         
  -5   2 -21          3.78          4.79         1.56 o                         
  -4   2 -21         21.07         24.68         2.01 o                         
  -3   2 -21          3.54          4.02         0.87 o                         
  -2   2 -21         44.43         40.71         1.80 o                         
  -1   2 -21         21.76         18.89         1.02 o                         
   0   2 -21        155.80        139.92         3.69 o                         
   1   2 -21         10.02          8.27         0.82 o                         
   2   2 -21         13.67         11.55         1.23 o                         
   3   2 -21        238.97        214.43         7.71 o                         
   4   2 -21          0.88          1.74         1.72 o                         
   5   2 -21          4.51          5.15         1.03 o                         
  -4   3 -21          9.26         11.36         1.58 o                         
  -3   3 -21         12.39         15.12         1.31 o                         
  -2   3 -21         15.11         15.55         1.54 o                         
  -1   3 -21         31.11         31.57         2.12 o                         
   0   3 -21         16.15         12.65         1.30 o                         
   1   3 -21          7.22          6.62         0.88 o                         
   2   3 -21         22.93         22.73         1.90 o                         
   3   3 -21         19.21         20.69         1.89 o                         
   4   3 -21          4.67          5.69         1.15 o                         
  -1   4 -21          1.88          0.73         0.73 o                         
   0   4 -21          3.50          3.75         0.85 o                         
  -6   0 -20          9.28         10.79         1.40 o                         
  -5   0 -20          2.57          3.33         1.05 o                         
  -4   0 -20          5.06          4.96         1.22 o                         
  -3   0 -20         84.21         69.58         4.11 o                         
  -2   0 -20        209.30        179.89         6.64 o                         
  -1   0 -20          1.79          0.60         1.12 o                         
   0   0 -20       1079.23       1061.93        22.15 o                         
   1   0 -20          4.69          6.36         0.49 o                         
   2   0 -20        236.78        403.44         8.13 o                         
   3   0 -20          5.79          6.43         0.68 o                         
   4   0 -20         45.95         43.43         2.17 o                         
   5   0 -20        117.74         97.65         6.64 o                         
   6   0 -20         26.94         30.41         3.11 o                         
  -6   1 -20          1.14          0.74         0.74 o                         
  -5   1 -20          6.13          6.90         0.87 o                         
  -4   1 -20         30.79         30.58         1.62 o                         
  -3   1 -20         57.70         55.86         2.68 o                         
  -2   1 -20         75.97         58.75         1.93 o                         
  -1   1 -20         93.38         87.08         1.95 o                         
   0   1 -20         69.93         68.10         2.55 o                         
   1   1 -20        452.08        458.55        12.44 o                         
   2   1 -20         26.71         31.00         2.78 o                         
   3   1 -20          4.46          4.89         0.64 o                         
   4   1 -20         75.69         76.75        10.99 o                         
   5   1 -20         20.35         17.69         1.62 o                         
   6   1 -20         15.15         16.14         3.00 o                         
   7   1 -20          3.04          5.83         1.68 o                         
  -5   2 -20         14.18         15.21         1.67 o                         
  -4   2 -20         23.51         27.51         1.63 o                         
  -3   2 -20         18.99         18.99         1.28 o                         
  -2   2 -20          2.12          2.51         0.55 o                         
  -1   2 -20         34.47         36.35         1.56 o                         
   0   2 -20         61.54         58.92         1.99 o                         
   1   2 -20          6.11          4.60         0.60 o                         
   2   2 -20        146.15        128.09         4.04 o                         
   3   2 -20         25.31         23.78         1.34 o                         
   4   2 -20         10.56          7.02         1.04 o                         
   5   2 -20         10.65         13.26         1.54 o                         
   6   2 -20         18.63         18.98         2.78 o                         
  -4   3 -20         17.34         18.04         1.78 o                         
  -3   3 -20         15.88         19.28         1.45 o                         
  -2   3 -20         15.51         12.40         1.40 o                         
  -1   3 -20         27.01         28.92         2.00 o                         
   0   3 -20         10.49          9.25         1.14 o                         
   1   3 -20          1.52          1.41         0.39 o                         
   2   3 -20          8.61          9.90         1.66 o                         
   3   3 -20          8.87          8.64         1.27 o                         
   4   3 -20         10.58         10.39         2.04 o                         
  -1   4 -20          2.53          4.43         1.00 o                         
   0   4 -20          2.41          1.74         0.60 o                         
   1   4 -20          2.94          3.19         0.95 o                         
  -6   1 -19          2.36          2.44         0.65 o                         
  -5   1 -19          5.08          7.49         0.91 o                         
  -4   1 -19          5.68          5.69         0.74 o                         
  -3   1 -19          0.59          0.32         0.32 o                         
  -2   1 -19         14.34         13.08         1.58 o                         
  -1   1 -19         61.23         53.64         1.47 o                         
   0   1 -19         68.41         59.90         2.04 o                         
   1   1 -19        470.21        477.89        13.99 o                         
   2   1 -19        165.13        187.32        12.16 o                         
   3   1 -19         48.41         49.36         6.95 o                         
   4   1 -19         64.55         68.24        10.24 o                         
   5   1 -19         13.26         12.38         3.66 o                         
   6   1 -19          8.47          6.18         1.01 o                         
   7   1 -19         19.09         18.66         2.84 o                         
  -5   2 -19          7.31          8.63         1.26 o                         
  -4   2 -19         16.19         16.90         1.28 o                         
  -3   2 -19          4.10          3.88         0.61 o                         
  -2   2 -19         19.76         18.91         1.31 o                         
  -1   2 -19         71.48         57.30         4.40 o                         
   0   2 -19         87.88         80.49         2.94 o                         
   1   2 -19          1.77          2.09         0.74 o                         
   2   2 -19        267.85        233.48         5.65 o                         
   3   2 -19          3.59          3.79         0.60 o                         
   4   2 -19          3.62          2.02         0.71 o                         
   5   2 -19          0.60          0.76         0.65 o                         
   6   2 -19         15.70         23.40         2.14 o                         
  -4   3 -19          5.60          6.14         0.89 o                         
  -3   3 -19          3.02          2.56         0.70 o                         
  -2   3 -19          9.51         10.21         1.23 o                         
  -1   3 -19         50.92         55.64         2.73 o                         
   0   3 -19         19.73         22.68         1.70 o                         
   1   3 -19          6.30          6.47         0.78 o                         
   2   3 -19          5.15          5.71         1.21 o                         
   3   3 -19         79.26         74.09         3.46 o                         
   4   3 -19          6.71          7.31         1.21 o                         
  -1   4 -19          4.00          5.03         1.00 o                         
   0   4 -19          2.53          2.32         1.03 o                         
   1   4 -19          5.26          6.50         2.10 o                         
   2   4 -19          2.10          2.97         1.12 o                         
  -6   0 -18          6.88          8.30         1.80 o                         
  -5   0 -18          8.16          9.27         1.77 o                         
  -4   0 -18         45.98         42.15         3.23 o                         
  -3   0 -18          4.71          3.43         0.95 o                         
  -2   0 -18          6.74          7.22         1.21 o                         
  -1   0 -18        121.75        126.34         3.25 o                         
   0   0 -18        170.00        178.97         3.39 o                         
   1   0 -18        398.51        673.01         9.88 o                         
   2   0 -18         67.22        102.87         2.38 o                         
   3   0 -18        230.31        260.51        11.59 o                         
   4   0 -18        222.03        187.99         4.66 o                         
   5   0 -18         52.44         45.07         2.36 o                         
   6   0 -18          9.02          7.18         1.07 o                         
   7   0 -18         19.44         21.63         2.85 o                         
  -6   1 -18         10.38         12.13         1.02 o                         
  -5   1 -18          7.19          6.90         0.84 o                         
  -4   1 -18         26.67         24.23         1.40 o                         
  -3   1 -18         52.18         49.08         1.81 o                         
  -2   1 -18          2.52          2.77         0.39 o                         
  -1   1 -18         24.10         23.30         0.93 o                         
   0   1 -18         39.53         44.41         4.53 o                         
   1   1 -18        137.65        138.22         6.51 o                         
   2   1 -18        163.77        177.63        17.10 o                         
   3   1 -18         15.01         10.64         1.52 o                         
   4   1 -18          8.83         10.00         1.28 o                         
   5   1 -18         42.37         36.30         2.25 o                         
   6   1 -18         44.21         44.77         2.72 o                         
   7   1 -18         14.43         12.82         2.36 o                         
  -5   2 -18          4.82          5.66         0.81 o                         
  -4   2 -18         34.04         33.80         2.53 o                         
  -3   2 -18         10.05         10.31         0.99 o                         
  -2   2 -18          9.89          8.61         0.67 o                         
  -1   2 -18         29.68         25.01         2.07 o                         
   0   2 -18         26.65         30.01         1.66 o                         
   1   2 -18         13.06         12.82         0.93 o                         
   2   2 -18         64.06         64.33         3.37 o                         
   3   2 -18         87.90         80.38         2.52 o                         
   4   2 -18          0.17          1.03         0.52 o                         
   5   2 -18         42.50         42.55         2.65 o                         
   6   2 -18          0.65         -0.54         0.54 o                         
  -4   3 -18          2.26          3.31         1.08 o                         
  -3   3 -18          4.52          4.41         0.74 o                         
  -2   3 -18         14.97         12.86         1.39 o                         
  -1   3 -18          2.92          3.03         0.82 o                         
   0   3 -18         14.27         13.09         1.28 o                         
   1   3 -18          7.10          6.73         0.79 o                         
   2   3 -18          1.61          1.15         0.67 o                         
   3   3 -18         44.71         42.48         2.56 o                         
   4   3 -18         23.75         22.16         2.40 o                         
   5   3 -18          0.50          1.49         0.72 o                         
  -2   4 -18          0.10          0.63         0.63 o                         
  -1   4 -18          1.02          1.33         0.69 o                         
   0   4 -18          0.51          0.33         0.44 o                         
   1   4 -18          3.55          2.20         0.82 o                         
   2   4 -18          0.64          0.04         0.54 o                         
  -6   1 -17          2.11          2.77         0.53 o                         
  -5   1 -17         10.30         11.26         1.19 o                         
  -4   1 -17         56.11         57.84         1.81 o                         
  -3   1 -17          8.46          8.80         0.77 o                         
  -2   1 -17         20.52         17.71         1.49 o                         
  -1   1 -17         54.99         50.56         1.37 o                         
   0   1 -17         70.14         72.23         2.79 o                         
   1   1 -17         15.87         16.09         0.62 o                         
   2   1 -17          1.19          1.77         0.29 o                         
   3   1 -17         24.62         28.25         3.92 o                         
   4   1 -17         43.04         41.25         1.88 o                         
   5   1 -17         17.13         13.26         1.37 o                         
   6   1 -17          4.35          7.52         1.18 o                         
   7   1 -17          0.70         -0.36         0.85 o                         
  -6   2 -17          2.17          2.00         1.09 o                         
  -5   2 -17         63.14         71.13         2.78 o                         
  -4   2 -17          1.87          1.03         0.42 o                         
  -3   2 -17          2.05          2.28         0.57 o                         
  -2   2 -17         51.36         47.61         3.64 o                         
  -1   2 -17         25.79         24.02         1.25 o                         
   0   2 -17          4.50          4.80         0.77 o                         
   1   2 -17        120.50        116.46         5.31 o                         
   2   2 -17         38.44         36.68         1.66 o                         
   3   2 -17         31.94         25.06         1.67 o                         
   4   2 -17          5.64          6.57         1.01 o                         
   5   2 -17          5.73          3.98         0.91 o                         
   6   2 -17          3.23          2.36         0.75 o                         
  -5   3 -17          1.42          0.34         0.80 o                         
  -4   3 -17          7.59          8.02         1.00 o                         
  -3   3 -17          9.65          8.78         1.16 o                         
  -2   3 -17          2.25          2.67         0.94 o                         
  -1   3 -17          1.48          1.14         0.54 o                         
   0   3 -17          1.13          0.04         1.26 o                         
   1   3 -17          6.30          7.18         0.81 o                         
   2   3 -17         31.47         30.27         2.77 o                         
   3   3 -17         16.72         17.69         1.65 o                         
   4   3 -17         29.00         28.63         2.18 o                         
   5   3 -17         12.18         15.22         1.70 o                         
  -2   4 -17          2.63          2.69         0.87 o                         
  -1   4 -17          0.92          0.52         0.98 o                         
   0   4 -17          6.36          5.72         0.80 o                         
   1   4 -17          4.64          5.49         1.07 o                         
   2   4 -17          0.31          0.69         0.78 o                         
   3   4 -17         13.45         10.01         1.92 o                         
  -6   0 -16         14.71         17.40         1.65 o                         
  -5   0 -16         14.23         14.32         1.37 o                         
  -4   0 -16        206.26        213.80         7.51 o                         
  -3   0 -16        212.03        205.75         7.67 o                         
  -2   0 -16         39.69         39.22         3.45 o                         
  -1   0 -16         29.97         30.38         1.68 o                         
   0   0 -16        218.85        238.29         8.39 o                         
   1   0 -16        266.13        499.54         5.99 o                         
   2   0 -16        169.17        303.86         9.08 o                         
   3   0 -16        184.09        215.67         8.82 o                         
   4   0 -16         64.92         59.49         2.71 o                         
   5   0 -16         10.43         11.53         1.67 o                         
   6   0 -16         45.56         42.83         3.53 o                         
   7   0 -16         10.54         12.35         1.51 o                         
  -6   1 -16          2.19          3.67         0.69 o                         
  -5   1 -16         31.39         31.31         1.40 o                         
  -4   1 -16         21.27         21.90         1.15 o                         
  -3   1 -16         56.79         54.33         1.85 o                         
  -2   1 -16          5.06          3.72         0.45 o                         
  -1   1 -16         39.48         44.99         1.25 o                         
   0   1 -16         10.37          9.95         0.99 o                         
   1   1 -16         24.69         27.67         1.26 o                         
   2   1 -16        161.95        161.19         2.45 o                         
   3   1 -16         39.66         47.65         7.46 o                         
   4   1 -16         31.18         34.54         4.01 o                         
   5   1 -16         26.22         28.06         1.96 o                         
   6   1 -16          3.61          3.10         0.84 o                         
   7   1 -16         33.33         39.71         4.30 o                         
  -6   2 -16          2.79          2.48         0.64 o                         
  -5   2 -16         11.14         10.59         1.11 o                         
  -4   2 -16         44.33         41.52         2.12 o                         
  -3   2 -16          3.44          3.78         0.59 o                         
  -2   2 -16         18.17         13.43         2.04 o                         
  -1   2 -16         33.89         30.30         2.64 o                         
   0   2 -16          6.15          5.25         0.71 o                         
   1   2 -16          9.33          7.64         0.70 o                         
   2   2 -16         90.80         89.53         2.35 o                         
   3   2 -16         18.42         16.59         1.03 o                         
   4   2 -16         13.17         12.33         1.30 o                         
   5   2 -16         40.55         42.05         3.74 o                         
   6   2 -16         51.08         56.48         3.19 o                         
  -5   3 -16          6.75          7.87         1.63 o                         
  -4   3 -16          5.24          5.23         0.84 o                         
  -3   3 -16         14.55         13.77         1.43 o                         
  -2   3 -16          8.74          8.41         1.10 o                         
  -1   3 -16          0.66          0.88         0.76 o                         
   0   3 -16          6.07          6.35         0.93 o                         
   1   3 -16          0.55          0.55         0.53 o                         
   2   3 -16         31.32         30.38         2.05 o                         
   3   3 -16         39.84         38.04         2.39 o                         
   4   3 -16          2.07          3.58         0.95 o                         
   5   3 -16          6.09          6.06         1.15 o                         
  -2   4 -16          4.23          5.78         2.03 o                         
  -1   4 -16          2.16          2.40         0.82 o                         
   0   4 -16          5.92          5.62         1.13 o                         
   1   4 -16          0.19          0.75         0.51 o                         
   2   4 -16          1.25          1.93         0.64 o                         
   3   4 -16         16.27         20.03         1.91 o                         
  -6   1 -15         25.44         25.01         1.61 o                         
  -5   1 -15        111.94        118.63         2.78 o                         
  -4   1 -15          1.56          1.85         0.41 o                         
  -3   1 -15         47.97         48.32         2.37 o                         
  -2   1 -15          4.63          3.43         0.73 o                         
  -1   1 -15         36.29         33.36         1.05 o                         
   0   1 -15         12.87         13.85         0.68 o                         
   1   1 -15         49.95         55.16         3.91 o                         
   2   1 -15         13.27         15.00         1.47 o                         
   3   1 -15         16.81         17.96         1.30 o                         
   4   1 -15         57.64         49.94         2.11 o                         
   5   1 -15          4.39          4.61         1.00 o                         
   6   1 -15         21.70         21.39         2.55 o                         
   7   1 -15          5.34          5.90         1.12 o                         
  -6   2 -15         34.94         33.96         2.60 o                         
  -5   2 -15         25.54         28.15         1.63 o                         
  -4   2 -15         14.15         13.35         1.07 o                         
  -3   2 -15         29.02         28.26         1.46 o                         
  -2   2 -15         94.01         80.09         8.44 o                         
  -1   2 -15         31.50         26.33         2.19 o                         
   0   2 -15          3.84          3.18         0.56 o                         
   1   2 -15         14.85         12.76         0.87 o                         
   2   2 -15         35.12         35.76         1.41 o                         
   3   2 -15         22.52         20.12         1.11 o                         
   4   2 -15          0.92          1.44         0.80 o                         
   5   2 -15         45.13         46.86         2.67 o                         
   6   2 -15          6.65          8.38         1.34 o                         
  -5   3 -15          1.21          1.89         0.72 o                         
  -4   3 -15          2.48          2.08         0.57 o                         
  -3   3 -15         45.02         43.38         2.47 o                         
  -2   3 -15          1.04          1.46         0.61 o                         
  -1   3 -15          2.93          3.53         0.75 o                         
   0   3 -15         24.70         26.13         1.73 o                         
   1   3 -15         27.87         30.21         1.52 o                         
   2   3 -15         27.59         28.01         1.93 o                         
   3   3 -15         19.97         16.43         1.56 o                         
   4   3 -15         16.19         16.76         1.68 o                         
   5   3 -15          1.08          1.48         0.62 o                         
  -3   4 -15          0.78          2.82         1.34 o                         
  -2   4 -15         11.11         10.59         1.40 o                         
  -1   4 -15          3.67          4.44         0.95 o                         
   0   4 -15         13.72         12.64         1.40 o                         
   1   4 -15          9.63         10.16         1.06 o                         
   2   4 -15         11.32         12.06         2.75 o                         
   3   4 -15         25.55         23.27         2.06 o                         
  -6   0 -14          3.05          4.49         0.92 o                         
  -5   0 -14          8.72          9.38         1.14 o                         
  -4   0 -14        761.26        753.95        16.90 o                         
  -3   0 -14        310.47        294.17         6.78 o                         
  -2   0 -14        283.16        298.37         4.97 o                         
  -1   0 -14        251.01        279.28         7.40 o                         
   0   0 -14        502.99        566.09        13.48 o                         
   1   0 -14          3.91          6.60         0.46 o                         
   2   0 -14        137.91        262.00         3.66 o                         
   3   0 -14         59.39         66.85         1.85 o                         
   4   0 -14         36.87         36.62         2.55 o                         
   5   0 -14         91.59         82.83         4.39 o                         
   6   0 -14         36.37         35.76         3.14 o                         
   7   0 -14         29.24         28.13         3.10 o                         
  -6   1 -14         15.98         17.29         1.35 o                         
  -5   1 -14         59.29         61.65         1.94 o                         
  -4   1 -14        107.17        108.69         3.24 o                         
  -3   1 -14        195.92        191.32         3.11 o                         
  -2   1 -14         49.08         44.77         4.50 o                         
  -1   1 -14        550.10        542.32         5.76 o                         
   0   1 -14         21.19         17.97         0.88 o                         
   1   1 -14         59.29         59.58         1.81 o                         
   2   1 -14          5.25          5.25         0.50 o                         
   3   1 -14          7.13          7.01         0.51 o                         
   4   1 -14         25.11         22.94         1.01 o                         
   5   1 -14         19.74         19.59         1.62 o                         
   6   1 -14          2.92          2.51         1.01 o                         
   7   1 -14          6.12          7.11         1.96 o                         
  -6   2 -14         11.92         12.89         1.51 o                         
  -5   2 -14          5.90          7.29         0.70 o                         
  -4   2 -14         18.44         18.94         1.04 o                         
  -3   2 -14          3.66          3.49         0.57 o                         
  -2   2 -14         51.90         43.41         5.26 o                         
  -1   2 -14          8.99          8.72         0.72 o                         
   0   2 -14        132.57        135.80         3.48 o                         
   1   2 -14         15.08         15.26         0.92 o                         
   2   2 -14         63.96         69.19         2.80 o                         
   3   2 -14         12.95         12.18         1.16 o                         
   4   2 -14          1.18          0.70         0.45 o                         
   5   2 -14          6.16          5.46         1.08 o                         
   6   2 -14         11.80         12.69         1.90 o                         
  -5   3 -14          2.75          2.80         1.47 o                         
  -4   3 -14          4.32          4.04         0.66 o                         
  -3   3 -14         16.13         17.03         1.55 o                         
  -2   3 -14         24.24         24.29         1.74 o                         
  -1   3 -14          7.88          6.58         0.93 o                         
   0   3 -14          9.22          8.84         1.02 o                         
   1   3 -14         15.65         15.16         1.37 o                         
   2   3 -14         24.90         27.04         1.88 o                         
   3   3 -14          4.64          5.88         1.00 o                         
   4   3 -14         31.44         27.71         2.08 o                         
   5   3 -14          5.99          7.04         1.21 o                         
  -3   4 -14          1.01          0.56         0.61 o                         
  -2   4 -14          2.02          1.92         1.04 o                         
  -1   4 -14          5.60          6.40         1.09 o                         
   0   4 -14          2.33          1.77         0.47 o                         
   1   4 -14          1.72          0.69         0.50 o                         
   2   4 -14          2.46          3.17         0.89 o                         
   3   4 -14         18.36         20.00         1.88 o                         
  -7   1 -13          3.02          5.51         1.31 o                         
  -6   1 -13         45.51         47.27         2.15 o                         
  -5   1 -13         25.16         26.52         1.24 o                         
  -4   1 -13         74.80         68.72         1.87 o                         
  -3   1 -13        263.91        248.64         3.60 o                         
  -2   1 -13        308.43        289.26         4.81 o                         
  -1   1 -13        278.05        269.68         3.89 o                         
   0   1 -13        282.88        291.38         4.89 o                         
   1   1 -13         81.93         89.20         2.42 o                         
   2   1 -13         43.83         42.09         1.00 o                         
   3   1 -13         26.70         30.14         1.18 o                         
   4   1 -13         44.04         38.69         3.04 o                         
   5   1 -13         46.23         45.58         1.87 o                         
   6   1 -13         10.31         13.03         1.91 o                         
   7   1 -13          1.88          2.13         1.15 o                         
  -6   2 -13          3.01          4.34         0.77 o                         
  -5   2 -13         20.66         21.89         1.20 o                         
  -4   2 -13         16.80         17.11         0.99 o                         
  -3   2 -13          8.28          9.57         0.69 o                         
  -2   2 -13        216.93        188.02        12.15 o                         
  -1   2 -13         12.35         10.66         1.15 o                         
   0   2 -13         51.09         50.49         3.23 o                         
   1   2 -13         61.70         58.43         1.79 o                         
   2   2 -13          2.55          3.26         0.47 o                         
   3   2 -13         70.50         59.87         2.59 o                         
   4   2 -13          0.02          0.91         0.55 o                         
   5   2 -13         11.94         11.73         1.38 o                         
   6   2 -13         11.01          9.65         1.41 o                         
  -5   3 -13          1.50          2.14         0.65 o                         
  -4   3 -13         14.92         14.68         1.23 o                         
  -3   3 -13         19.59         22.07         1.71 o                         
  -2   3 -13          6.60          7.50         1.05 o                         
  -1   3 -13         19.75         16.19         1.39 o                         
   0   3 -13         18.28         16.96         1.34 o                         
   1   3 -13          9.50          9.95         1.37 o                         
   2   3 -13          3.28          3.16         0.53 o                         
   3   3 -13         13.39         11.37         2.20 o                         
   4   3 -13         21.60         22.92         1.88 o                         
   5   3 -13          3.10          3.16         0.84 o                         
  -3   4 -13          1.40          1.90         0.96 o                         
  -2   4 -13          6.80          8.03         1.25 o                         
  -1   4 -13         25.24         25.57         2.00 o                         
   0   4 -13          2.30          2.14         0.54 o                         
   1   4 -13          2.00          1.50         0.45 o                         
   2   4 -13          9.85         10.90         1.38 o                         
   3   4 -13         38.10         37.07         2.54 o                         
   4   4 -13         17.79         15.16         2.52 o                         
  -7   0 -12         12.57         14.12         2.32 o                         
  -6   0 -12          6.96          7.48         1.07 o                         
  -5   0 -12        742.31        752.89        12.69 o                         
  -4   0 -12         32.32         32.04         2.44 o                         
  -3   0 -12         71.71         68.70         2.16 o                         
  -2   0 -12        480.43        499.05         7.27 o                         
  -1   0 -12        464.51        512.88        15.02 o                         
   0   0 -12        646.64        723.97        16.01 o                         
   2   0 -12       1118.15       1801.17        51.42 o                         
   3   0 -12         87.98        105.52         2.22 o                         
   4   0 -12        156.26        148.02         5.40 o                         
   5   0 -12        176.39        174.39         6.52 o                         
   6   0 -12         33.10         32.68         3.01 o                         
   7   0 -12         17.56         15.31         2.31 o                         
  -7   1 -12         10.98         13.88         2.21 o                         
  -6   1 -12         40.45         44.56         2.06 o                         
  -5   1 -12         28.86         31.66         1.34 o                         
  -4   1 -12        470.63        477.91         5.88 o                         
  -3   1 -12         32.52         32.33         1.12 o                         
  -2   1 -12         58.23         52.59         4.62 o                         
  -1   1 -12        215.69        231.92         3.43 o                         
   0   1 -12        186.09        194.55         3.64 o                         
   1   1 -12        495.17        489.65         8.66 o                         
   2   1 -12        148.03        131.30         1.94 o                         
   3   1 -12        101.76        104.60         3.72 o                         
   4   1 -12         99.70         98.24         2.49 o                         
   5   1 -12         15.35         16.66         1.14 o                         
   6   1 -12         13.41         15.18         1.19 o                         
   7   1 -12         20.91         20.27         1.95 o                         
  -6   2 -12         19.42         19.44         1.25 o                         
  -5   2 -12         15.90         16.96         1.04 o                         
  -4   2 -12          9.39          9.42         0.75 o                         
  -3   2 -12        250.52        254.61         4.37 o                         
  -2   2 -12         29.59         25.21         1.96 o                         
  -1   2 -12         30.75         30.57         1.56 o                         
   0   2 -12         92.25         88.23         2.65 o                         
   1   2 -12        129.08        142.17         2.91 o                         
   2   2 -12         38.69         36.99         1.36 o                         
   3   2 -12         43.52         40.59         2.08 o                         
   4   2 -12         20.13         18.66         1.53 o                         
   5   2 -12          3.36          3.29         0.88 o                         
   6   2 -12         16.37         17.42         1.76 o                         
  -5   3 -12         16.13         16.83         1.80 o                         
  -4   3 -12          8.42          8.90         0.96 o                         
  -3   3 -12         31.37         35.20         2.15 o                         
  -2   3 -12         49.23         49.70         2.45 o                         
  -1   3 -12         30.10         28.89         1.82 o                         
   0   3 -12         75.38         78.42         2.88 o                         
   1   3 -12         19.63         19.07         1.19 o                         
   2   3 -12         16.28         16.65         1.10 o                         
   3   3 -12         88.40         94.23         3.88 o                         
   4   3 -12          8.13          7.41         1.09 o                         
   5   3 -12         13.34         14.82         1.89 o                         
  -3   4 -12          3.11          4.46         0.96 o                         
  -2   4 -12         14.80         17.01         1.66 o                         
  -1   4 -12         29.65         30.81         2.15 o                         
   0   4 -12          1.73          1.46         0.95 o                         
   1   4 -12          8.75          8.91         0.93 o                         
   2   4 -12         28.48         31.19         2.21 o                         
   3   4 -12          3.31          4.38         1.15 o                         
   4   4 -12          1.03          2.58         1.22 o                         
  -7   1 -11          1.15          1.70         0.68 o                         
  -6   1 -11          1.50          1.91         0.51 o                         
  -5   1 -11         42.20         41.84         1.73 o                         
  -4   1 -11        459.01        444.09         6.34 o                         
  -3   1 -11         74.80         67.74         1.69 o                         
  -2   1 -11        161.31        158.28         2.85 o                         
  -1   1 -11        643.67        632.65        10.35 o                         
   0   1 -11        113.18        112.32         2.50 o                         
   1   1 -11        109.59        107.82         1.85 o                         
   2   1 -11        732.00        749.96         7.22 o                         
   3   1 -11         34.76         31.70         1.24 o                         
   4   1 -11         35.78         34.45         1.42 o                         
   5   1 -11        273.44        271.92         4.95 o                         
   6   1 -11         17.97         19.12         1.36 o                         
   7   1 -11          2.10          4.86         1.02 o                         
  -6   2 -11         34.39         38.47         1.71 o                         
  -5   2 -11         25.48         26.48         1.28 o                         
  -4   2 -11          9.16          8.84         0.70 o                         
  -3   2 -11        711.24        716.81        11.08 o                         
  -2   2 -11         30.88         29.21         2.46 o                         
  -1   2 -11          8.65          8.78         0.52 o                         
   0   2 -11        103.61        103.68         2.87 o                         
   1   2 -11        105.50        111.97         2.48 o                         
   2   2 -11         12.53         11.32         0.75 o                         
   3   2 -11        120.98        119.24         3.63 o                         
   4   2 -11        418.70        414.23         8.21 o                         
   5   2 -11          9.10          8.44         1.12 o                         
   6   2 -11         19.28         20.56         1.88 o                         
  -5   3 -11         17.34         20.84         1.86 o                         
  -4   3 -11          9.86          9.41         1.20 o                         
  -3   3 -11         23.76         23.54         1.75 o                         
  -2   3 -11        237.83        244.91         5.83 o                         
  -1   3 -11         19.50         15.45         1.33 o                         
   0   3 -11         10.31         10.39         2.35 o                         
   1   3 -11         15.71         18.03         1.14 o                         
   2   3 -11          1.15          1.21         0.37 o                         
   3   3 -11        253.92        264.48         7.31 o                         
   4   3 -11         12.96         13.50         1.44 o                         
   5   3 -11          6.17          6.97         1.20 o                         
   6   3 -11         12.88         11.49         2.08 o                         
  -3   4 -11          2.74          2.73         1.21 o                         
  -2   4 -11         15.31         15.90         1.59 o                         
  -1   4 -11         29.62         33.43         2.21 o                         
   0   4 -11          2.38          2.88         0.56 o                         
   1   4 -11          2.98          2.89         0.60 o                         
   2   4 -11         54.97         61.19         3.08 o                         
   3   4 -11          7.26          6.31         1.13 o                         
   4   4 -11          6.43          6.14         1.11 o                         
  -7   0 -10          7.65          9.15         1.86 o                         
  -6   0 -10          1.41          1.87         1.05 o                         
  -5   0 -10         92.84         94.36         3.22 o                         
  -4   0 -10        365.30        365.72         9.44 o                         
  -3   0 -10        110.28        105.31         2.69 o                         
  -2   0 -10        201.37        200.99         3.62 o                         
   0   0 -10        396.93        425.32        10.26 o                         
   2   0 -10        120.18        160.88        14.24 o                         
   3   0 -10        396.39        432.74        13.61 o                         
   4   0 -10         61.08         62.13         3.28 o                         
   5   0 -10        165.36        167.56         6.31 o                         
   6   0 -10        334.49        322.32        10.26 o                         
   7   0 -10          0.28         -0.65         0.94 o                         
   8   0 -10         11.95         12.72         2.35 o                         
  -7   1 -10          4.77          5.85         1.05 o                         
  -6   1 -10         24.54         26.60         1.54 o                         
  -5   1 -10         27.67         28.97         1.25 o                         
  -4   1 -10          7.02          6.29         0.57 o                         
  -3   1 -10        130.44        123.22         2.40 o                         
  -2   1 -10        324.57        323.08         4.76 o                         
  -1   1 -10         43.13         42.41         1.19 o                         
   0   1 -10        402.60        414.29         5.98 o                         
   1   1 -10        132.88        140.35         2.43 o                         
   2   1 -10        375.62        388.60         4.13 o                         
   3   1 -10         17.25         15.31         0.83 o                         
   4   1 -10        109.39        105.48         2.59 o                         
   5   1 -10        344.27        338.15         7.05 o                         
   6   1 -10         39.53         37.44         1.84 o                         
   7   1 -10         12.26         12.80         1.23 o                         
  -7   2 -10          6.56          9.30         1.90 o                         
  -6   2 -10         13.96         12.74         0.98 o                         
  -5   2 -10         11.85         11.60         0.86 o                         
  -4   2 -10         44.00         46.39         1.55 o                         
  -3   2 -10         69.07         66.13         1.97 o                         
  -2   2 -10        169.93        144.55         7.41 o                         
  -1   2 -10         10.77         10.45         0.55 o                         
   0   2 -10        456.49        456.27         7.28 o                         
   1   2 -10          8.89          8.21         0.64 o                         
   2   2 -10         17.14         15.88         0.87 o                         
   3   2 -10         16.17         18.97         1.41 o                         
   4   2 -10        309.23        308.06         6.78 o                         
   5   2 -10          6.78          5.97         0.99 o                         
   6   2 -10         23.50         20.43         1.83 o                         
   7   2 -10         11.65         11.38         2.06 o                         
  -6   3 -10          3.09          5.68         2.40 o                         
  -5   3 -10          3.32          3.43         0.86 o                         
  -4   3 -10          3.90          4.03         0.87 o                         
  -3   3 -10         20.68         24.31         1.76 o                         
  -2   3 -10        122.95        118.16         3.79 o                         
  -1   3 -10         75.02         70.66         2.74 o                         
   0   3 -10          1.01          1.67         0.50 o                         
   1   3 -10         95.34         89.85         2.54 o                         
   2   3 -10         22.66         24.36         1.28 o                         
   3   3 -10         50.20         52.98         4.43 o                         
   4   3 -10         43.63         41.80         2.46 o                         
   5   3 -10          9.39          8.58         2.36 o                         
   6   3 -10          6.57          9.00         1.35 o                         
  -3   4 -10          0.81          0.73         0.55 o                         
  -2   4 -10          9.31         12.40         1.41 o                         
  -1   4 -10         26.73         26.08         1.95 o                         
   0   4 -10         13.27         14.46         1.19 o                         
   1   4 -10          2.57          2.67         0.61 o                         
   2   4 -10         22.57         24.18         3.62 o                         
   3   4 -10         19.76         20.31         1.79 o                         
   4   4 -10          1.74          1.67         0.78 o                         
  -7   1  -9          8.06         11.04         2.34 o                         
  -6   1  -9          0.42          0.63         0.47 o                         
  -5   1  -9         81.46         81.79         2.10 o                         
  -4   1  -9         37.35         38.51         1.29 o                         
  -3   1  -9         59.59         51.86         1.37 o                         
  -2   1  -9        192.44        184.86         2.55 o                         
  -1   1  -9        204.26        198.21         6.12 o                         
   0   1  -9        544.23        565.77         7.69 o                         
   1   1  -9        678.86        669.60         7.56 o                         
   2   1  -9        143.00        145.73         4.04 o                         
   3   1  -9        174.73        168.07         8.82 o                         
   4   1  -9        374.07        349.98         5.71 o                         
   5   1  -9         47.13         45.54         1.84 o                         
   6   1  -9         59.26         59.49         3.13 o                         
   7   1  -9         18.20         19.72         1.52 o                         
  -7   2  -9          7.23          9.01         1.82 o                         
  -6   2  -9         49.13         54.17         1.99 o                         
  -5   2  -9         10.51         11.42         0.97 o                         
  -4   2  -9         54.86         57.70         1.85 o                         
  -3   2  -9         16.32         16.10         0.96 o                         
  -2   2  -9         91.08         76.30         6.02 o                         
  -1   2  -9          6.17          6.23         0.42 o                         
   0   2  -9        232.26        229.66         4.53 o                         
   1   2  -9         34.24         32.59         1.23 o                         
   2   2  -9         15.78         14.40         0.80 o                         
   3   2  -9        360.14        353.11         6.86 o                         
   4   2  -9          2.03          2.15         0.71 o                         
   5   2  -9         27.80         26.08         1.89 o                         
   6   2  -9         19.63         21.81         3.05 o                         
   7   2  -9         10.77          9.70         1.46 o                         
  -6   3  -9          5.57          5.65         1.12 o                         
  -5   3  -9         11.30         12.37         1.45 o                         
  -4   3  -9          0.44          0.55         0.52 o                         
  -3   3  -9         80.27         87.58         3.33 o                         
  -2   3  -9         14.45         12.69         1.22 o                         
  -1   3  -9          6.85          6.91         0.90 o                         
   0   3  -9         36.15         35.88         2.71 o                         
   1   3  -9         18.76         18.38         1.13 o                         
   2   3  -9         33.79         35.04         1.53 o                         
   3   3  -9         15.14         13.09         1.33 o                         
   4   3  -9         39.71         39.78         2.38 o                         
   5   3  -9         11.58         12.85         1.48 o                         
   6   3  -9          2.84          2.59         0.88 o                         
  -4   4  -9         13.33         15.14         1.69 o                         
  -3   4  -9          3.96          7.21         1.09 o                         
  -2   4  -9         64.98         73.58         7.12 o                         
  -1   4  -9         21.23         21.29         1.74 o                         
   0   4  -9          4.94          4.30         0.71 o                         
   1   4  -9          4.15          5.75         0.77 o                         
   2   4  -9         44.11         44.18         2.57 o                         
   3   4  -9          4.54          3.74         0.82 o                         
   4   4  -9          1.97          1.51         1.19 o                         
   0   5  -9          3.95          3.56         1.43 o                         
   1   5  -9          4.87          6.94         1.67 o                         
  -7   0  -8          5.27          4.90         1.26 o                         
  -6   0  -8         11.19          8.80         1.65 o                         
  -5   0  -8         40.48         42.48         2.04 o                         
  -4   0  -8        381.27        363.83         6.59 o                         
  -3   0  -8          7.77          6.53         0.62 o                         
  -2   0  -8         73.19         61.91         2.25 o                         
  -1   0  -8       1385.12       1389.03        76.64 o                         
   0   0  -8        412.99        434.93        10.13 o                         
   3   0  -8        190.64        191.91         5.43 o                         
   4   0  -8        117.87        109.76         4.44 o                         
   5   0  -8       1337.26       1272.95        25.12 o                         
   6   0  -8          3.05          3.76         1.19 o                         
   7   0  -8          2.10          4.75         1.43 o                         
   8   0  -8          6.69          6.63         1.84 o                         
  -7   1  -8          1.22          0.88         0.60 o                         
  -6   1  -8         25.27         22.40         1.39 o                         
  -5   1  -8         23.77         26.17         1.04 o                         
  -4   1  -8         21.22         21.15         0.95 o                         
  -3   1  -8        106.85        102.55         1.97 o                         
  -2   1  -8          3.38          3.65         0.33 o                         
  -1   1  -8         94.01         88.89         1.71 o                         
   0   1  -8        663.90        649.45         6.67 o                         
   1   1  -8        367.71        367.15         4.57 o                         
   2   1  -8        646.28        603.02         7.99 o                         
   3   1  -8        144.45        140.64         6.68 o                         
   4   1  -8        344.42        330.84         5.12 o                         
   5   1  -8         36.90         38.46         2.68 o                         
   6   1  -8        109.37        108.04         3.19 o                         
   7   1  -8          7.87          9.65         1.08 o                         
  -7   2  -8          0.75          1.40         0.90 o                         
  -6   2  -8          2.13          2.15         0.46 o                         
  -5   2  -8         22.74         22.96         1.77 o                         
  -4   2  -8         13.04         12.08         0.78 o                         
  -3   2  -8         40.89         38.74         1.46 o                         
  -2   2  -8         10.03          9.58         0.87 o                         
  -1   2  -8        118.86        122.19         2.19 o                         
   0   2  -8        170.74        170.21         4.39 o                         
   1   2  -8        572.32        563.03         6.90 o                         
   2   2  -8          4.50          4.36         0.39 o                         
   3   2  -8        119.98        119.00         2.53 o                         
   4   2  -8         10.80         10.34         1.10 o                         
   5   2  -8         11.85         14.82         1.43 o                         
   6   2  -8          7.72         10.03         1.32 o                         
   7   2  -8         13.59         14.08         1.66 o                         
  -6   3  -8          4.73          6.00         1.11 o                         
  -5   3  -8          1.64          1.51         0.62 o                         
  -4   3  -8          1.77          1.43         0.59 o                         
  -3   3  -8         65.37         63.77         2.83 o                         
  -2   3  -8         28.39         30.38         2.36 o                         
  -1   3  -8         17.54         18.06         1.36 o                         
   0   3  -8         22.98         23.76         1.50 o                         
   1   3  -8         16.80         16.29         1.05 o                         
   2   3  -8         38.34         41.96         1.73 o                         
   3   3  -8         56.30         58.26         3.85 o                         
   4   3  -8          4.34          4.88         0.93 o                         
   5   3  -8         14.63         17.51         1.70 o                         
   6   3  -8          1.43          2.38         0.79 o                         
  -4   4  -8          1.61          3.09         0.90 o                         
  -3   4  -8          0.42          0.63         0.58 o                         
  -2   4  -8         34.25         37.05         2.33 o                         
  -1   4  -8         16.27         18.61         1.65 o                         
   0   4  -8          1.38          0.49         0.38 o                         
   1   4  -8          7.98          7.25         0.88 o                         
   2   4  -8         10.33         11.12         1.05 o                         
   3   4  -8          2.71          2.72         0.78 o                         
   4   4  -8          0.53          0.51         0.70 o                         
   0   5  -8          5.81          7.68         1.70 o                         
   1   5  -8          0.08          0.94         0.64 o                         
  -7   1  -7         18.27         24.21         2.01 o                         
  -6   1  -7          1.50          1.57         0.53 o                         
  -5   1  -7         28.21         28.48         1.07 o                         
  -4   1  -7         23.56         22.59         0.96 o                         
  -3   1  -7         30.61         29.66         1.00 o                         
  -2   1  -7         55.38         48.27         1.31 o                         
  -1   1  -7         75.15         74.70         1.38 o                         
   0   1  -7        249.81        232.29         2.76 o                         
   1   1  -7         90.00         85.32         7.91 o                         
   2   1  -7         80.96         82.67         1.87 o                         
   3   1  -7         19.72         15.04         0.76 o                         
   4   1  -7         99.79        101.22         2.49 o                         
   5   1  -7         34.39         33.84         1.57 o                         
   6   1  -7        113.05        112.30         3.24 o                         
   7   1  -7         36.36         36.36         1.99 o                         
  -7   2  -7         12.91         18.20         1.49 o                         
  -6   2  -7          3.46          4.19         0.62 o                         
  -5   2  -7          5.87          5.85         0.70 o                         
  -4   2  -7         45.13         46.94         1.53 o                         
  -3   2  -7         13.31         12.95         0.85 o                         
  -2   2  -7         20.49         17.18         1.65 o                         
  -1   2  -7         73.14         69.48         1.52 o                         
   0   2  -7         57.42         59.08         1.95 o                         
   1   2  -7         15.38         15.60         0.84 o                         
   2   2  -7         31.84         33.49         0.94 o                         
   3   2  -7        144.70        146.07         3.31 o                         
   4   2  -7        138.48        140.63         3.12 o                         
   5   2  -7         13.16         12.78         1.02 o                         
   6   2  -7         16.49         18.83         1.76 o                         
   7   2  -7         57.84         68.41         5.05 o                         
  -6   3  -7          0.11         -0.25         0.63 o                         
  -5   3  -7          7.09          7.53         1.10 o                         
  -4   3  -7          0.84          2.47         0.76 o                         
  -3   3  -7         30.71         36.05         3.75 o                         
  -2   3  -7         30.22         27.57         2.45 o                         
  -1   3  -7         11.93         14.15         1.19 o                         
   0   3  -7         84.10         84.10         2.86 o                         
   1   3  -7         82.53         80.25         2.31 o                         
   2   3  -7         18.28         17.06         1.05 o                         
   3   3  -7         12.13         10.51         1.17 o                         
   4   3  -7         43.01         44.25         2.48 o                         
   5   3  -7          4.16          4.40         1.47 o                         
   6   3  -7          3.42          4.02         0.97 o                         
  -4   4  -7          1.94          2.32         0.75 o                         
  -3   4  -7         18.46         19.95         1.79 o                         
  -2   4  -7         35.12         39.89         2.42 o                         
  -1   4  -7         58.69         56.22         2.75 o                         
   0   4  -7          4.54          4.47         0.71 o                         
   1   4  -7         20.54         18.61         1.28 o                         
   2   4  -7         13.64         11.74         1.17 o                         
   3   4  -7         19.07         19.86         2.04 o                         
   4   4  -7          0.38          0.43         0.49 o                         
   0   5  -7          4.04          9.75         2.06 o                         
   1   5  -7          2.47          2.23         1.12 o                         
  -7   0  -6         11.75          9.86         1.90 o                         
  -6   0  -6         22.18         17.43         2.16 o                         
  -5   0  -6         50.37         47.49         2.08 o                         
  -4   0  -6          6.17          5.92         0.71 o                         
  -3   0  -6        317.13        310.86         5.18 o                         
  -2   0  -6        865.40        860.36        10.95 o                         
  -1   0  -6        420.37        433.23         5.64 o                         
   0   0  -6          5.98         18.70         3.84 o                         
   2   0  -6        866.09        865.46        15.70 o                         
   3   0  -6        243.78        250.52         6.55 o                         
   4   0  -6        196.82        185.23         5.98 o                         
   5   0  -6        257.61        256.62         8.12 o                         
   6   0  -6        120.07        106.80         5.38 o                         
   7   0  -6          7.77          6.30         1.59 o                         
   8   0  -6         31.55         38.46         3.83 o                         
  -7   1  -6          1.51          2.00         0.72 o                         
  -6   1  -6         43.96         43.55         2.43 o                         
  -5   1  -6         37.59         36.11         1.18 o                         
  -4   1  -6         39.08         33.48         1.15 o                         
  -3   1  -6        126.30        116.09         2.05 o                         
  -2   1  -6        224.87        224.12         3.25 o                         
  -1   1  -6        181.35        178.42         3.39 o                         
   0   1  -6         87.42        101.38         2.12 o                         
   1   1  -6        294.22        288.84         3.04 o                         
   2   1  -6         55.87         52.88         1.53 o                         
   3   1  -6         19.70         19.77         0.92 o                         
   4   1  -6        183.09        179.20         3.47 o                         
   5   1  -6         38.17         40.63         1.72 o                         
   6   1  -6          9.38         10.43         0.99 o                         
   7   1  -6          9.56         10.41         1.12 o                         
   8   1  -6          6.78         10.60         2.02 o                         
  -7   2  -6          5.31          6.68         0.93 o                         
  -6   2  -6          4.35          3.93         0.59 o                         
  -5   2  -6         15.68         14.18         1.46 o                         
  -4   2  -6         31.86         33.12         1.25 o                         
  -3   2  -6        100.93        102.81         2.43 o                         
  -2   2  -6         45.36         41.62         3.66 o                         
  -1   2  -6         36.97         37.04         0.88 o                         
   0   2  -6         13.61         12.81         0.88 o                         
   1   2  -6         23.47         22.74         0.98 o                         
   2   2  -6         11.04         12.30         0.58 o                         
   3   2  -6         13.83         16.21         0.89 o                         
   4   2  -6         24.50         25.11         1.27 o                         
   5   2  -6         36.38         37.75         1.73 o                         
   6   2  -6         22.51         22.84         3.31 o                         
   7   2  -6          1.30          2.02         0.89 o                         
  -6   3  -6          0.15          1.21         0.47 o                         
  -5   3  -6          8.27          8.55         1.17 o                         
  -4   3  -6         14.19         15.32         1.43 o                         
  -3   3  -6          0.22          0.27         0.61 o                         
  -2   3  -6         51.82         50.76         2.35 o                         
  -1   3  -6         71.53         75.14         2.25 o                         
   0   3  -6         16.40         16.51         1.63 o                         
   1   3  -6         20.57         19.86         1.13 o                         
   2   3  -6          5.71          6.09         0.65 o                         
   3   3  -6          7.80          7.72         0.99 o                         
   4   3  -6          6.41          6.77         1.01 o                         
   5   3  -6          7.11          7.26         1.34 o                         
   6   3  -6          3.66          4.88         1.10 o                         
  -4   4  -6          0.27         -0.65         0.88 o                         
  -3   4  -6          2.39          1.98         0.84 o                         
  -2   4  -6         20.90         21.39         1.78 o                         
  -1   4  -6          5.90          7.15         0.99 o                         
   0   4  -6          1.13          0.38         0.42 o                         
   1   4  -6          4.29          3.26         0.63 o                         
   2   4  -6          9.89          8.34         0.87 o                         
   3   4  -6          4.13          4.83         1.32 o                         
   4   4  -6          3.53          2.40         0.65 o                         
   5   4  -6          0.26          0.23         0.66 o                         
   0   5  -6          9.39         12.08         1.50 o                         
   1   5  -6          0.57          1.36         0.65 o                         
  -7   1  -5         12.20         12.80         1.49 o                         
  -6   1  -5          0.06         -0.28         0.39 o                         
  -5   1  -5         14.72         11.80         0.68 o                         
  -4   1  -5          9.77         12.12         0.68 o                         
  -3   1  -5         79.45         78.96         1.98 o                         
  -2   1  -5         43.82         41.86         1.17 o                         
  -1   1  -5        339.30        313.63         3.95 o                         
   0   1  -5        213.80        209.43         5.70 o                         
   1   1  -5         51.09         49.61         1.57 o                         
   2   1  -5        154.21        150.73         5.39 o                         
   3   1  -5        112.67        112.87         2.35 o                         
   4   1  -5         12.26         11.34         0.81 o                         
   5   1  -5        116.08        115.12         2.99 o                         
   6   1  -5         41.16         40.43         1.92 o                         
   7   1  -5          2.74          3.31         0.64 o                         
   8   1  -5          6.81          7.08         1.67 o                         
  -7   2  -5          5.74          6.51         1.06 o                         
  -6   2  -5          2.41          3.02         0.73 o                         
  -5   2  -5          3.65          3.39         0.51 o                         
  -4   2  -5          7.46          8.38         0.65 o                         
  -3   2  -5          7.61          8.32         0.69 o                         
  -2   2  -5          9.14          7.28         1.00 o                         
  -1   2  -5        199.76        192.33         2.45 o                         
   0   2  -5        381.31        395.02         6.23 o                         
   1   2  -5          8.71          6.64         0.53 o                         
   2   2  -5         30.83         31.08         0.93 o                         
   3   2  -5         90.39         90.95         2.20 o                         
   4   2  -5         37.09         37.16         1.54 o                         
   5   2  -5          1.14          0.92         0.45 o                         
   6   2  -5         69.70         77.39         2.75 o                         
   7   2  -5          3.23          3.44         0.92 o                         
  -6   3  -5          6.35          8.25         0.94 o                         
  -5   3  -5          8.25          6.91         1.02 o                         
  -4   3  -5          6.99          7.72         1.09 o                         
  -3   3  -5         20.81         21.29         1.59 o                         
  -2   3  -5         88.50         86.95         3.08 o                         
  -1   3  -5         76.55         79.69         2.11 o                         
   0   3  -5         34.62         34.13         1.76 o                         
   1   3  -5          2.81          2.67         0.45 o                         
   2   3  -5          8.88          9.12         0.78 o                         
   3   3  -5         13.42         13.09         1.23 o                         
   4   3  -5          8.19          7.57         1.05 o                         
   5   3  -5          3.23          4.19         1.04 o                         
   6   3  -5          0.33         -0.64         2.05 o                         
  -4   4  -5          5.13          5.32         1.08 o                         
  -3   4  -5          9.64         10.01         1.48 o                         
  -2   4  -5         28.93         29.26         2.04 o                         
  -1   4  -5          4.66          7.29         1.07 o                         
   0   4  -5          4.24          3.90         0.61 o                         
   1   4  -5         27.93         26.12         1.50 o                         
   2   4  -5          0.03          0.32         0.71 o                         
   3   4  -5          1.40          2.37         0.73 o                         
   4   4  -5          0.14         -0.11         0.65 o                         
   5   4  -5          3.31          2.56         1.39 o                         
   0   5  -5          3.70          4.64         0.98 o                         
   1   5  -5          3.15          1.75         1.08 o                         
  -7   0  -4         47.31         41.73         3.65 o                         
  -6   0  -4        103.77         88.85         4.92 o                         
  -5   0  -4         15.98         18.35         1.23 o                         
  -4   0  -4        150.30        150.11         4.39 o                         
  -3   0  -4        191.57        224.73         4.08 o                         
  -2   0  -4        913.36        965.79        11.86 o                         
   0   0  -4        202.06        259.13         4.69 o                         
   2   0  -4        703.33        687.97        12.53 o                         
   3   0  -4         14.86         15.86         0.52 o                         
   4   0  -4         86.22         90.59         3.98 o                         
   5   0  -4         35.19         33.85         2.68 o                         
   6   0  -4         44.47         37.14         3.12 o                         
   7   0  -4         19.90         23.98         2.74 o                         
  -7   1  -4          9.55          7.08         1.37 o                         
  -6   1  -4         17.92         17.18         1.54 o                         
  -5   1  -4        101.71         93.02         2.21 o                         
  -4   1  -4         79.82         85.23         1.83 o                         
  -3   1  -4         66.30         72.18         1.50 o                         
  -2   1  -4         98.45        103.90         1.95 o                         
  -1   1  -4        508.05        493.27         4.71 o                         
   1   1  -4        361.95        348.33         3.40 o                         
   2   1  -4        220.67        202.43        12.60 o                         
   3   1  -4         37.39         41.36         1.34 o                         
   4   1  -4         94.45         92.23         2.37 o                         
   5   1  -4        134.32        141.62         3.35 o                         
   6   1  -4         37.39         34.26         1.75 o                         
   7   1  -4         23.13         26.97         1.74 o                         
   8   1  -4          4.57          8.20         1.89 o                         
  -7   2  -4          3.22          3.45         2.60 o                         
  -6   2  -4         19.07         18.20         1.96 o                         
  -5   2  -4          8.88          9.94         0.76 o                         
  -4   2  -4         62.58         58.83         2.01 o                         
  -3   2  -4          6.66          6.87         0.63 o                         
  -2   2  -4        169.97        173.06         5.58 o                         
  -1   2  -4        296.99        286.28         3.28 o                         
   0   2  -4         17.56         17.39         1.02 o                         
   1   2  -4        223.33        218.39         3.45 o                         
   2   2  -4          3.77          4.52         0.42 o                         
   3   2  -4          7.57          8.61         0.72 o                         
   4   2  -4         26.26         28.28         1.35 o                         
   5   2  -4          9.04          7.68         0.82 o                         
   6   2  -4          9.77         13.40         1.15 o                         
   7   2  -4         21.83         23.58         2.13 o                         
  -6   3  -4          4.93          4.33         0.68 o                         
  -5   3  -4         27.45         25.89         1.31 o                         
  -4   3  -4          9.70          9.32         0.87 o                         
  -3   3  -4         33.51         30.88         1.88 o                         
  -2   3  -4         97.29         96.36         3.23 o                         
  -1   3  -4         11.07         10.57         0.76 o                         
   0   3  -4          7.14          7.01         0.66 o                         
   1   3  -4         19.02         18.80         1.06 o                         
   2   3  -4         14.73         16.10         1.61 o                         
   3   3  -4         11.94         11.47         1.15 o                         
   4   3  -4          9.93         10.54         1.22 o                         
   5   3  -4          2.28          2.53         1.19 o                         
   6   3  -4          1.93          1.56         0.63 o                         
  -4   4  -4         10.06         10.48         1.92 o                         
  -3   4  -4         18.72         19.02         1.69 o                         
  -2   4  -4          5.53          4.93         1.27 o                         
  -1   4  -4          0.41          0.68         0.48 o                         
   0   4  -4         14.74         14.60         0.94 o                         
   1   4  -4          4.20          4.26         0.64 o                         
   2   4  -4          0.45          0.15         0.56 o                         
   3   4  -4          0.62          0.30         0.45 o                         
   4   4  -4          1.66          1.96         0.83 o                         
   5   4  -4          6.86          6.26         1.44 o                         
  -1   5  -4          5.42          6.56         1.56 o                         
   0   5  -4          1.32          1.13         1.04 o                         
   1   5  -4          1.42          2.05         0.93 o                         
   2   5  -4          2.62          2.74         0.80 o                         
  -7   1  -3          4.78          6.54         1.07 o                         
  -6   1  -3         49.06         43.17         2.38 o                         
  -5   1  -3          2.19          3.33         0.44 o                         
  -4   1  -3         32.53         35.00         1.01 o                         
  -3   1  -3        426.44        458.06         9.80 o                         
  -2   1  -3         30.04         32.68         1.00 o                         
  -1   1  -3        704.50        674.17         5.87 o                         
   1   1  -3         72.66         68.68         0.86 o                         
   2   1  -3        239.29        236.23         3.22 o                         
   3   1  -3         77.41         76.06         2.28 o                         
   4   1  -3          0.42          0.76         0.20 o                         
   5   1  -3          6.91          5.75         0.84 o                         
   6   1  -3          5.28          5.45         0.96 o                         
   7   1  -3          1.68          1.66         0.53 o                         
   8   1  -3          1.51          1.62         1.08 o                         
  -7   2  -3          0.85          0.61         0.59 o                         
  -6   2  -3          1.45          1.16         0.36 o                         
  -5   2  -3         40.78         35.65         1.42 o                         
  -4   2  -3         21.94         20.95         0.96 o                         
  -3   2  -3          2.82          2.13         0.39 o                         
  -2   2  -3         55.17         52.80         1.19 o                         
  -1   2  -3        722.69        752.24         6.98 o                         
   0   2  -3         61.48         66.63         2.01 o                         
   1   2  -3        375.34        384.32         5.05 o                         
   2   2  -3         14.73         18.51         0.86 o                         
   3   2  -3         19.06         19.57         1.39 o                         
   4   2  -3          3.98          4.88         0.62 o                         
   5   2  -3         24.19         26.08         1.43 o                         
   6   2  -3         16.08         19.22         1.36 o                         
   7   2  -3          2.46          2.10         0.61 o                         
  -6   3  -3          6.25          6.32         0.73 o                         
  -5   3  -3         10.55         10.19         0.85 o                         
  -4   3  -3         14.15         12.97         1.21 o                         
  -3   3  -3          5.79          6.24         0.69 o                         
  -2   3  -3        176.70        179.19         3.46 o                         
  -1   3  -3         31.66         32.95         1.32 o                         
   0   3  -3          2.63          2.02         0.37 o                         
   1   3  -3         39.66         40.19         1.54 o                         
   2   3  -3        116.83        116.19         3.49 o                         
   3   3  -3         11.61         10.21         1.99 o                         
   4   3  -3          1.05          1.02         0.40 o                         
   5   3  -3          6.03          5.36         0.95 o                         
   6   3  -3         12.79         13.76         1.64 o                         
  -4   4  -3         12.44         14.04         1.56 o                         
  -3   4  -3         16.36         16.12         1.59 o                         
  -2   4  -3          7.90          6.57         1.02 o                         
  -1   4  -3         11.62         10.52         0.98 o                         
   0   4  -3          9.93         10.18         0.79 o                         
   1   4  -3         10.36         10.91         0.97 o                         
   2   4  -3         11.30         10.19         1.26 o                         
   3   4  -3          9.69          9.28         0.97 o                         
   4   4  -3         11.71          9.35         1.02 o                         
   5   4  -3          4.58          3.58         0.86 o                         
  -1   5  -3          0.78          0.10         0.62 o                         
   0   5  -3          3.43          3.01         0.78 o                         
   1   5  -3          1.22          0.14         0.63 o                         
   2   5  -3          2.38          3.99         1.10 o                         
  -7   0  -2         10.84         11.23         1.91 o                         
  -6   0  -2         77.02         73.46         4.40 o                         
  -5   0  -2         11.53         11.41         0.94 o                         
  -4   0  -2        589.51        652.67         9.32 o                         
  -3   0  -2        361.29        370.90         4.12 o                         
  -2   0  -2        291.88        263.69         3.52 o                         
   0   0  -2        283.76        357.19         6.56 o                         
   2   0  -2         35.80         39.54         1.81 o                         
   3   0  -2       1280.67       1311.62        23.59 o                         
   4   0  -2         90.24         85.13         3.87 o                         
   5   0  -2          7.74          5.89         1.15 o                         
   6   0  -2          4.10          2.73         1.11 o                         
   7   0  -2          6.78          6.94         1.46 o                         
  -7   1  -2         11.34         10.97         1.81 o                         
  -6   1  -2          8.45          7.49         1.02 o                         
  -5   1  -2          4.39          3.56         0.45 o                         
  -4   1  -2          0.21          0.47         0.19 o                         
  -3   1  -2        474.12        539.48        12.62 o                         
  -2   1  -2         10.30          9.32         0.57 o                         
  -1   1  -2         46.59         47.77         0.82 o                         
   1   1  -2        614.45        610.29         5.46 o                         
   2   1  -2        285.26        308.27         3.81 o                         
   3   1  -2        163.01        183.64         3.14 o                         
   4   1  -2        116.11        118.03         2.30 o                         
   5   1  -2         28.67         24.80         1.66 o                         
   6   1  -2          2.06          2.36         0.72 o                         
   7   1  -2          1.16          1.19         0.83 o                         
  -7   2  -2          9.92         12.70         1.59 o                         
  -6   2  -2          1.44          1.21         0.44 o                         
  -5   2  -2        106.42         96.44         2.39 o                         
  -4   2  -2          5.26          3.78         0.53 o                         
  -3   2  -2         61.01         64.23         1.85 o                         
  -2   2  -2        100.60        105.25         1.81 o                         
  -1   2  -2        740.55        744.45         6.99 o                         
   0   2  -2        228.65        241.67         4.39 o                         
   1   2  -2        264.65        255.82         3.75 o                         
   2   2  -2        160.67        163.47         2.85 o                         
   3   2  -2         29.30         29.76         1.23 o                         
   4   2  -2         40.06         42.23         1.85 o                         
   5   2  -2         10.83         10.83         0.96 o                         
   6   2  -2         13.32         13.11         1.16 o                         
   7   2  -2          2.33          1.61         1.07 o                         
  -6   3  -2          5.80          6.46         0.91 o                         
  -5   3  -2          1.24          1.41         0.38 o                         
  -4   3  -2         46.15         45.91         2.52 o                         
  -3   3  -2         19.68         18.78         1.30 o                         
  -2   3  -2         21.53         19.98         0.88 o                         
  -1   3  -2         43.29         46.60         1.68 o                         
   0   3  -2         23.86         23.51         0.99 o                         
   1   3  -2         36.06         40.40         1.73 o                         
   2   3  -2         93.02         90.51         3.02 o                         
   3   3  -2         24.08         22.47         1.59 o                         
   4   3  -2         31.53         32.26         1.59 o                         
   5   3  -2          8.13          8.04         1.18 o                         
   6   3  -2          8.20          8.83         1.29 o                         
  -5   4  -2          0.16         -0.50         0.66 o                         
  -4   4  -2          1.99          2.88         0.85 o                         
  -3   4  -2         21.15         25.27         1.95 o                         
  -2   4  -2          4.95          4.44         1.17 o                         
  -1   4  -2          3.19          4.87         0.89 o                         
   0   4  -2          3.86          4.43         0.55 o                         
   1   4  -2         10.24         10.63         0.80 o                         
   2   4  -2          8.01          6.02         1.27 o                         
   3   4  -2         14.75         15.18         1.20 o                         
   4   4  -2          0.25         -0.14         0.48 o                         
   5   4  -2          0.56          1.31         0.56 o                         
  -1   5  -2          1.23          4.22         1.22 o                         
   0   5  -2          2.65          3.39         1.19 o                         
   1   5  -2          1.71          3.09         1.26 o                         
   2   5  -2          0.33          0.16         0.48 o                         
  -7   1  -1         26.71         26.06         3.61 o                         
  -6   1  -1          0.90          1.78         0.64 o                         
  -5   1  -1         45.23         37.57         1.33 o                         
  -4   1  -1        132.80        149.33         2.58 o                         
  -3   1  -1        223.99        257.31         4.51 o                         
  -2   1  -1        426.39        429.56         5.10 o                         
   0   1  -1        860.56        887.29        15.15 o                         
   1   1  -1        665.58        691.85         5.25 o                         
   2   1  -1        238.95        248.09         3.39 o                         
   3   1  -1         60.35         74.10         1.46 o                         
   4   1  -1        118.09        130.19         3.27 o                         
   5   1  -1         36.69         31.43         1.87 o                         
   6   1  -1         24.53         22.88         1.77 o                         
   7   1  -1          5.83          5.32         0.79 o                         
  -7   2  -1          8.71         12.42         1.45 o                         
  -6   2  -1          7.63          4.51         0.68 o                         
  -5   2  -1         10.63         12.42         0.84 o                         
  -4   2  -1          1.68          1.12         0.39 o                         
  -3   2  -1         44.80         47.17         1.56 o                         
  -2   2  -1       1509.32       1559.14        16.22 o                         
  -1   2  -1         12.04         12.58         0.84 o                         
   0   2  -1         77.57         81.38         2.21 o                         
   1   2  -1        733.68        720.61         8.97 o                         
   2   2  -1        133.19        141.13         2.61 o                         
   3   2  -1         54.65         61.46         2.15 o                         
   4   2  -1         11.10         10.43         0.69 o                         
   5   2  -1         56.01         59.89         2.27 o                         
   6   2  -1          6.40          5.50         0.82 o                         
   7   2  -1          7.11          9.12         1.07 o                         
  -6   3  -1          0.79          2.00         0.85 o                         
  -5   3  -1          2.14          2.55         0.62 o                         
  -4   3  -1          3.50          4.80         0.67 o                         
  -3   3  -1         57.98         58.48         2.24 o                         
  -2   3  -1         70.49         76.75         1.78 o                         
  -1   3  -1         50.72         54.70         1.43 o                         
   0   3  -1         38.83         39.09         1.32 o                         
   1   3  -1         84.27         89.81         2.31 o                         
   2   3  -1         57.89         54.07         2.26 o                         
   3   3  -1         17.17         14.81         1.03 o                         
   4   3  -1         23.92         23.96         1.16 o                         
   5   3  -1         19.69         19.50         1.73 o                         
   6   3  -1          8.46          9.03         1.32 o                         
  -5   4  -1          1.06         -0.38         0.62 o                         
  -4   4  -1          0.02         -0.27         0.50 o                         
  -3   4  -1         40.94         39.72         1.96 o                         
  -2   4  -1          0.24          0.78         0.55 o                         
  -1   4  -1         12.52         14.52         1.35 o                         
   0   4  -1         12.18         12.80         1.01 o                         
   1   4  -1          3.28          2.00         0.47 o                         
   2   4  -1          8.40          8.12         0.86 o                         
   3   4  -1         14.92         15.32         1.19 o                         
   4   4  -1         26.46         22.74         2.05 o                         
   5   4  -1          1.01          0.83         0.53 o                         
  -1   5  -1          0.12          0.75         0.43 o                         
   0   5  -1          0.41         -0.28         0.69 o                         
   1   5  -1          2.48          3.91         0.89 o                         
   2   5  -1          1.57          1.82         0.68 o                         
  -7   0   0         23.79         23.23         2.67 o                         
  -6   0   0        139.69        131.56         5.91 o                         
  -5   0   0         15.60         16.05         1.76 o                         
  -4   0   0         62.22         78.22         2.14 o                         
  -3   0   0       1187.29       1292.14        15.60 o                         
  -2   0   0        253.79        202.93         3.14 o                         
  -1   0   0        114.78        121.89         1.80 o                         
   1   0   0        115.21        126.46         2.87 o                         
   2   0   0        254.24        209.82         5.02 o                         
   3   0   0       1187.21       1266.49        23.02 o                         
   4   0   0         62.27         74.11         3.59 o                         
   5   0   0         15.55         18.94         1.99 o                         
   6   0   0        139.63        127.11         5.96 o                         
   7   0   0         23.67         22.51         2.76 o                         
  -7   1   0          6.01          8.21         3.14 o                         
  -6   1   0         37.33         37.05         3.80 o                         
  -5   1   0         22.98         20.93         0.98 o                         
  -4   1   0         35.79         38.65         1.00 o                         
  -3   1   0         65.35         68.30         1.22 o                         
  -2   1   0        490.96        506.72         5.80 o                         
   0   1   0         12.80         15.68         0.49 o                         
   2   1   0        490.91        512.91         5.87 o                         
   3   1   0         65.55         67.23         1.38 o                         
   4   1   0         35.81         39.03         1.22 o                         
   5   1   0         22.97         20.99         1.56 o                         
   6   1   0         37.21         35.08         2.20 o                         
   7   1   0          6.00          7.00         0.95 o                         
  -7   2   0          2.58          3.01         1.38 o                         
  -6   2   0         14.90         13.57         1.13 o                         
  -5   2   0         46.00         44.04         1.56 o                         
  -4   2   0         38.19         39.09         1.32 o                         
  -3   2   0         21.72         24.63         1.30 o                         
  -2   2   0        272.73        273.89         3.41 o                         
  -1   2   0        152.81        152.34         3.03 o                         
   0   2   0          0.00          0.13         0.25 o                         
   1   2   0        152.87        149.25         2.05 o                         
   2   2   0        272.59        275.08         4.04 o                         
   3   2   0         21.70         24.09         0.94 o                         
   4   2   0         38.27         40.48         1.64 o                         
   5   2   0         45.93         43.82         1.88 o                         
   6   2   0         14.95         12.21         1.13 o                         
   7   2   0          2.57          3.15         0.70 o                         
  -6   3   0         11.09         11.03         1.08 o                         
  -5   3   0         12.86         11.30         1.04 o                         
  -4   3   0          9.78         11.18         0.80 o                         
  -3   3   0         29.17         28.15         1.47 o                         
  -2   3   0         97.00         98.28         2.06 o                         
  -1   3   0         22.12         22.68         0.92 o                         
   0   3   0         57.64         60.05         1.58 o                         
   1   3   0         22.11         22.67         1.12 o                         
   2   3   0         97.01         90.31         4.00 o                         
   3   3   0         29.18         30.74         1.82 o                         
   4   3   0          9.81          9.65         0.76 o                         
   5   3   0         12.89         10.69         1.28 o                         
   6   3   0         11.08         10.85         1.39 o                         
  -5   4   0          0.19         -0.14         0.71 o                         
  -4   4   0         14.33         11.31         1.36 o                         
  -3   4   0         13.87         13.18         1.30 o                         
  -2   4   0          8.46          7.58         2.02 o                         
  -1   4   0          7.59          8.17         0.83 o                         
   0   4   0         10.67         10.12         0.96 o                         
   1   4   0          7.57          6.94         0.80 o                         
   2   4   0          8.45          8.84         0.90 o                         
   3   4   0         13.89         13.45         1.66 o                         
   4   4   0         14.32         11.90         1.35 o                         
   5   4   0          0.19         -0.09         0.54 o                         
  -2   5   0          0.25          2.30         1.18 o                         
  -1   5   0          3.23          5.08         0.89 o                         
   0   5   0          4.64          2.96         1.28 o                         
   1   5   0          3.23          2.58         0.77 o                         
   2   5   0          0.25          0.71         0.91 o                         
  -7   1   1          5.83          5.75         1.27 o                         
  -6   1   1         24.59         24.79         1.79 o                         
  -5   1   1         36.69         35.49         1.43 o                         
  -4   1   1        118.18        130.50         2.24 o                         
  -3   1   1         60.54         74.02         1.09 o                         
  -2   1   1        239.13        241.16         3.32 o                         
  -1   1   1        666.35        695.44         5.29 o                         
   0   1   1        861.41        893.13        10.63 o                         
   2   1   1        425.92        434.77         4.40 o                         
   3   1   1        224.08        255.62         3.21 o                         
   4   1   1        132.83        151.59         2.72 o                         
   5   1   1         45.24         33.16         3.37 o                         
   6   1   1          0.90          1.44         0.52 o                         
   7   1   1         26.73         25.52         2.84 o                         
  -7   2   1          7.11         10.66         1.37 o                         
  -6   2   1          6.36          5.93         0.77 o                         
  -5   2   1         56.09         59.30         1.81 o                         
  -4   2   1         11.10         11.08         0.72 o                         
  -3   2   1         54.67         61.09         1.80 o                         
  -2   2   1        133.22        138.84         2.22 o                         
  -1   2   1        733.59        723.03         6.90 o                         
   0   2   1         77.66         80.76         1.52 o                         
   1   2   1         12.04         11.94         0.71 o                         
   2   2   1       1509.72       1571.78        15.85 o                         
   3   2   1         44.80         46.98         1.33 o                         
   4   2   1          1.69          0.97         0.33 o                         
   5   2   1         10.67         12.18         1.00 o                         
   6   2   1          7.64          5.35         0.76 o                         
   7   2   1          8.71         11.17         1.16 o                         
  -6   3   1          8.49         11.24         1.38 o                         
  -5   3   1         19.59         17.19         1.25 o                         
  -4   3   1         23.98         22.80         1.50 o                         
  -3   3   1         17.17         16.65         0.92 o                         
  -2   3   1         57.88         54.25         1.55 o                         
  -1   3   1         84.25         92.99         1.95 o                         
   0   3   1         38.87         38.31         1.24 o                         
   1   3   1         50.87         52.88         2.06 o                         
   2   3   1         70.60         70.47         2.13 o                         
   3   3   1         58.01         54.96         1.96 o                         
   4   3   1          3.49          2.34         0.40 o                         
   5   3   1          2.14          1.53         0.46 o                         
   6   3   1          0.79          0.96         0.65 o                         
  -5   4   1          1.01          0.23         0.76 o                         
  -4   4   1         26.41         26.18         2.01 o                         
  -3   4   1         14.92         14.00         1.17 o                         
  -2   4   1          8.39          9.18         0.95 o                         
  -1   4   1          3.29          2.68         0.47 o                         
   0   4   1         12.19         13.97         1.15 o                         
   1   4   1         12.55         13.32         1.06 o                         
   2   4   1          0.24          1.81         0.68 o                         
   3   4   1         40.97         39.65         2.57 o                         
   4   4   1          0.02          0.43         0.79 o                         
   5   4   1          1.05          0.67         0.91 o                         
  -2   5   1          1.57          2.86         1.28 o                         
  -1   5   1          2.48          2.28         1.27 o                         
   0   5   1          0.40         -0.45         0.47 o                         
   1   5   1          0.12          0.20         1.47 o                         
   2   5   1          3.61          6.69         1.59 o                         
  -7   0   2          6.77          9.35         1.70 o                         
  -6   0   2          4.11          1.98         0.79 o                         
  -5   0   2          7.78          5.62         1.08 o                         
  -4   0   2         90.40         93.36         2.58 o                         
  -3   0   2       1280.09       1319.46        15.81 o                         
  -2   0   2         35.99         41.44         2.14 o                         
   0   0   2        283.34        336.67         6.49 o                         
   2   0   2        292.05        267.98         3.70 o                         
   3   0   2        360.18        361.65        10.49 o                         
   4   0   2        589.61        639.49        14.10 o                         
   5   0   2         11.54         10.50         1.54 o                         
   6   0   2         77.02         74.83         4.51 o                         
   7   0   2         10.82          9.82         1.83 o                         
  -7   1   2          1.18          1.16         0.75 o                         
  -6   1   2          2.06          2.28         1.12 o                         
  -5   1   2         28.67         27.32         1.23 o                         
  -4   1   2        116.14        120.25         2.00 o                         
  -3   1   2        163.17        179.20         1.89 o                         
  -2   1   2        284.99        300.35         2.41 o                         
  -1   1   2        614.90        612.36         5.52 o                         
   1   1   2         46.61         48.14         0.74 o                         
   2   1   2         10.25          9.40         0.46 o                         
   3   1   2        474.88        541.30         6.42 o                         
   4   1   2          0.21          0.27         0.21 o                         
   5   1   2          4.40          3.37         0.67 o                         
   6   1   2          8.40          6.87         1.02 o                         
   7   1   2         11.32         10.74         2.05 o                         
  -7   2   2          2.35          1.11         1.28 o                         
  -6   2   2         13.30         13.12         1.11 o                         
  -5   2   2         10.83          9.49         0.72 o                         
  -4   2   2         39.96         38.39         1.30 o                         
  -3   2   2         29.27         31.81         0.93 o                         
  -2   2   2        160.82        163.01         2.47 o                         
  -1   2   2        265.00        257.19         3.18 o                         
   0   2   2        228.63        245.21         3.03 o                         
   1   2   2        740.51        743.24         8.24 o                         
   2   2   2        100.51        106.43         1.94 o                         
   3   2   2         61.02         63.82         1.57 o                         
   4   2   2          5.27          4.08         0.47 o                         
   5   2   2        106.49        102.08         2.97 o                         
   6   2   2          1.44          0.66         0.43 o                         
   7   2   2          9.91         11.05         1.19 o                         
  -6   3   2          8.20          8.81         1.24 o                         
  -5   3   2          8.13          9.52         0.94 o                         
  -4   3   2         31.50         31.50         1.57 o                         
  -3   3   2         24.09         23.52         1.08 o                         
  -2   3   2         93.10         95.82         1.88 o                         
  -1   3   2         36.08         40.03         1.26 o                         
   0   3   2         23.86         22.19         0.82 o                         
   1   3   2         43.35         43.34         1.55 o                         
   2   3   2         21.52         20.33         1.20 o                         
   3   3   2         19.66         19.21         1.15 o                         
   4   3   2         46.22         46.84         1.73 o                         
   5   3   2          1.24          0.72         0.41 o                         
   6   3   2          5.80          6.04         1.05 o                         
  -5   4   2          0.56         -0.05         0.73 o                         
  -4   4   2          0.24         -0.33         0.56 o                         
  -3   4   2         14.74         15.57         1.23 o                         
  -2   4   2          8.01          8.73         1.05 o                         
  -1   4   2         10.23         10.06         0.81 o                         
   0   4   2          3.87          3.76         0.54 o                         
   1   4   2          3.18          4.06         0.67 o                         
   2   4   2          4.95          4.17         1.20 o                         
   3   4   2         21.16         22.61         1.74 o                         
   4   4   2          2.00          2.18         0.67 o                         
   5   4   2          0.16         -0.86         0.86 o                         
  -2   5   2          0.33          0.25         0.85 o                         
  -1   5   2          1.71          1.16         0.55 o                         
   0   5   2          2.66          1.82         0.68 o                         
   1   5   2          1.23          0.92         0.58 o                         
   2   5   2          0.43          0.59         0.84 o                         
  -7   1   3          1.68          0.94         0.51 o                         
  -6   1   3          5.32          4.57         0.77 o                         
  -5   1   3          6.95          6.49         0.64 o                         
  -4   1   3          0.42          0.68         0.24 o                         
  -3   1   3         77.58         73.08         0.94 o                         
  -2   1   3        239.15        234.79         2.05 o                         
  -1   1   3         72.57         67.53         1.01 o                         
   1   1   3        704.96        671.66         5.30 o                         
   2   1   3         30.07         31.96         0.84 o                         
   3   1   3        426.26        459.08         5.69 o                         
   4   1   3         32.48         35.21         1.21 o                         
   5   1   3          2.19          3.69         0.76 o                         
   6   1   3         49.17         43.48         2.48 o                         
   7   1   3          4.79          6.67         1.43 o                         
  -7   2   3          2.47          3.59         0.86 o                         
  -6   2   3         16.07         17.95         1.29 o                         
  -5   2   3         24.20         26.03         1.18 o                         
  -4   2   3          3.99          4.45         0.47 o                         
  -3   2   3         19.12         19.72         0.73 o                         
  -2   2   3         14.86         18.88         0.68 o                         
  -1   2   3        375.26        387.81         3.86 o                         
   0   2   3         61.52         66.58         1.09 o                         
   1   2   3        722.56        739.99         6.95 o                         
   2   2   3         55.13         52.06         1.30 o                         
   3   2   3          2.80          3.10         0.43 o                         
   4   2   3         21.84         21.93         0.98 o                         
   5   2   3         40.85         35.31         2.09 o                         
   6   2   3          1.45          1.78         0.50 o                         
   7   2   3          0.85          0.33         0.50 o                         
  -6   3   3         12.80         12.81         1.45 o                         
  -5   3   3          6.02          6.08         1.10 o                         
  -4   3   3          1.04          1.85         0.48 o                         
  -3   3   3         11.61         12.30         0.78 o                         
  -2   3   3        116.99        123.33         2.19 o                         
  -1   3   3         39.79         44.02         1.22 o                         
   0   3   3          2.65          2.65         0.31 o                         
   1   3   3         31.66         31.36         1.14 o                         
   2   3   3        176.71        182.65         7.18 o                         
   3   3   3          5.77          5.12         0.62 o                         
   4   3   3         14.20         13.08         0.88 o                         
   5   3   3         10.49          8.18         1.30 o                         
   6   3   3          6.26          7.42         1.16 o                         
  -5   4   3          4.59          2.14         1.08 o                         
  -4   4   3         11.68         11.60         1.42 o                         
  -3   4   3          9.71          9.99         1.12 o                         
  -2   4   3         11.28         11.06         0.88 o                         
  -1   4   3         10.36         10.79         0.84 o                         
   0   4   3          9.94         10.67         1.38 o                         
   1   4   3         11.66         12.74         1.07 o                         
   2   4   3          7.91          7.21         0.84 o                         
   3   4   3         16.36         15.46         1.44 o                         
   4   4   3         12.40         16.15         2.31 o                         
  -2   5   3          2.38          3.34         1.27 o                         
  -1   5   3          1.22          0.32         0.74 o                         
   0   5   3          3.43          2.08         1.02 o                         
   1   5   3          0.78          0.15         0.77 o                         
  -7   0   4         19.79         22.77         2.70 o                         
  -6   0   4         44.58         45.39         3.36 o                         
  -5   0   4         35.34         33.09         2.53 o                         
  -4   0   4         85.97         92.02         3.51 o                         
  -3   0   4         14.89         15.79         0.63 o                         
  -2   0   4        704.20        677.52         8.30 o                         
   0   0   4        203.51        232.23         4.72 o                         
   2   0   4        913.77        968.68        11.74 o                         
   3   0   4        191.63        222.98         3.60 o                         
   4   0   4        150.38        148.79         5.44 o                         
   5   0   4         15.91         19.02         2.04 o                         
   6   0   4        103.81         93.95         5.17 o                         
   7   0   4         47.40         43.01         3.77 o                         
  -7   1   4         23.19         22.43         1.85 o                         
  -6   1   4         37.36         33.94         2.08 o                         
  -5   1   4        134.23        134.45         3.87 o                         
  -4   1   4         94.60         91.43         2.18 o                         
  -3   1   4         37.38         41.73         0.66 o                         
  -2   1   4        220.39        209.92         1.93 o                         
  -1   1   4        362.16        348.92         2.86 o                         
   1   1   4        508.32        497.80         4.11 o                         
   2   1   4         98.32        107.69         1.69 o                         
   3   1   4         66.26         70.99         1.70 o                         
   4   1   4         79.76         84.77         2.54 o                         
   5   1   4        101.76         95.42         3.40 o                         
   6   1   4         18.00         14.17         1.81 o                         
   7   1   4          9.53          6.99         1.10 o                         
  -7   2   4         21.83         20.67         1.84 o                         
  -6   2   4          9.77         11.94         1.06 o                         
  -5   2   4          9.03          8.26         0.67 o                         
  -4   2   4         26.27         26.55         0.91 o                         
  -3   2   4          7.60          8.73         0.49 o                         
  -2   2   4          3.79          3.99         0.28 o                         
  -1   2   4        223.45        222.49         2.64 o                         
   0   2   4         17.61         17.85         0.54 o                         
   1   2   4        297.00        292.47         4.50 o                         
   2   2   4        170.05        169.64         2.46 o                         
   3   2   4          6.67          6.89         0.55 o                         
   4   2   4         62.51         58.23         1.64 o                         
   5   2   4          8.85          8.93         0.88 o                         
   6   2   4         19.00         16.41         1.36 o                         
   7   2   4          3.22          4.30         0.78 o                         
  -6   3   4          1.92          1.92         0.73 o                         
  -5   3   4          2.28          1.54         0.45 o                         
  -4   3   4          9.95         11.08         0.94 o                         
  -3   3   4         11.92         12.60         0.81 o                         
  -2   3   4         14.78         16.48         0.78 o                         
  -1   3   4         18.99         20.46         0.69 o                         
   0   3   4          7.18          7.28         0.49 o                         
   1   3   4         11.10         11.59         0.70 o                         
   2   3   4         97.31         97.64         3.51 o                         
   3   3   4         33.46         33.65         1.48 o                         
   4   3   4          9.71         10.95         0.80 o                         
   5   3   4         27.39         25.53         1.90 o                         
   6   3   4          4.91          5.52         1.81 o                         
  -5   4   4          6.87          6.41         1.61 o                         
  -4   4   4          1.65          2.14         0.71 o                         
  -3   4   4          0.62          0.74         0.61 o                         
  -2   4   4          0.45         -0.01         0.37 o                         
  -1   4   4          4.21          4.90         0.58 o                         
   0   4   4         14.73         16.94         1.16 o                         
   1   4   4          0.41          0.29         0.35 o                         
   2   4   4          5.52          3.41         0.59 o                         
   3   4   4         18.70         16.90         2.35 o                         
   4   4   4         10.06         10.05         1.91 o                         
  -2   5   4          2.62          2.89         1.26 o                         
  -1   5   4          1.42          2.06         1.18 o                         
   0   5   4          1.33         -0.40         0.98 o                         
   1   5   4          5.41          6.04         1.48 o                         
  -7   1   5          2.76          2.39         0.81 o                         
  -6   1   5         41.03         41.17         3.21 o                         
  -5   1   5        115.98        119.32         3.59 o                         
  -4   1   5         12.30         10.65         0.52 o                         
  -3   1   5        112.73        113.41         1.06 o                         
  -2   1   5        154.62        152.66         1.58 o                         
  -1   1   5         51.10         49.41         1.02 o                         
   0   1   5        213.67        207.96         1.97 o                         
   1   1   5        339.27        329.14         2.92 o                         
   2   1   5         43.76         42.98         1.30 o                         
   3   1   5         79.45         78.97         1.84 o                         
   4   1   5          9.76         13.05         0.77 o                         
   5   1   5         14.72         11.66         1.18 o                         
   6   1   5          0.06          0.48         0.60 o                         
   7   1   5         12.28         15.49         1.70 o                         
  -7   2   5          3.22          2.27         0.77 o                         
  -6   2   5         69.86         72.05         3.12 o                         
  -5   2   5          1.12          1.06         0.30 o                         
  -4   2   5         37.10         33.92         1.17 o                         
  -3   2   5         90.54         86.67         1.70 o                         
  -2   2   5         30.77         31.47         0.76 o                         
  -1   2   5          8.67          7.78         0.52 o                         
   0   2   5        381.12        384.11         3.71 o                         
   1   2   5        200.11        194.44         2.51 o                         
   2   2   5          9.08          9.04         0.53 o                         
   3   2   5          7.59          6.46         0.52 o                         
   4   2   5          7.50          8.79         0.64 o                         
   5   2   5          3.64          3.88         0.62 o                         
   6   2   5          2.40          1.93         0.51 o                         
   7   2   5          5.72          8.15         2.11 o                         
  -6   3   5          0.32          0.85         0.63 o                         
  -5   3   5          3.26          3.15         0.64 o                         
  -4   3   5          8.17          8.88         0.85 o                         
  -3   3   5         13.36         13.35         0.83 o                         
  -2   3   5          8.85          9.58         0.61 o                         
  -1   3   5          2.80          2.78         0.35 o                         
   0   3   5         34.63         33.52         0.99 o                         
   1   3   5         76.42         80.09         1.86 o                         
   2   3   5         88.57         88.83         2.33 o                         
   3   3   5         20.81         22.86         1.23 o                         
   4   3   5          6.97          7.62         0.69 o                         
   5   3   5          8.25          6.77         1.17 o                         
   6   3   5          6.33          6.17         1.12 o                         
  -5   4   5          3.30          2.04         1.94 o                         
  -4   4   5          0.15          0.40         0.56 o                         
  -3   4   5          1.40          1.71         0.41 o                         
  -2   4   5          0.03          0.45         0.28 o                         
  -1   4   5         27.98         29.04         1.54 o                         
   0   4   5          4.23          5.48         0.71 o                         
   1   4   5          4.68          4.08         0.67 o                         
   2   4   5         28.90         28.68         2.30 o                         
   3   4   5          9.65         10.31         1.31 o                         
   4   4   5          5.12          7.19         1.57 o                         
  -2   5   5          5.34          3.64         1.17 o                         
   0   5   5          3.70          5.51         1.39 o                         
   1   5   5          3.34          2.55         1.13 o                         
  -7   0   6          7.82          8.90         1.69 o                         
  -6   0   6        119.97        111.94         5.07 o                         
  -5   0   6        257.44        256.44         7.93 o                         
  -4   0   6        197.27        183.08         3.02 o                         
  -3   0   6        243.51        253.01         3.30 o                         
  -2   0   6        866.46        894.39        25.56 o                         
  -1   0   6        980.43       1357.73        22.24 o                         
   0   0   6          6.00         12.02         0.90 o                         
   1   0   6        420.22        433.35         4.70 o                         
   2   0   6        865.79        883.21        10.98 o                         
   3   0   6        317.10        311.63         4.93 o                         
   4   0   6          6.21          7.25         0.74 o                         
   5   0   6         50.52         51.48         3.43 o                         
   6   0   6         22.11         19.91         2.39 o                         
   7   0   6         11.74         11.49         1.96 o                         
  -7   1   6          9.61          8.73         1.20 o                         
  -6   1   6          9.38          9.25         1.14 o                         
  -5   1   6         38.14         36.83         2.53 o                         
  -4   1   6        182.75        176.99         2.81 o                         
  -3   1   6         19.77         19.69         0.54 o                         
  -2   1   6         55.85         53.23         0.84 o                         
  -1   1   6        293.94        295.93         2.55 o                         
   0   1   6         87.44        102.78         1.42 o                         
   1   1   6        181.45        187.10         1.79 o                         
   2   1   6        224.85        223.79         2.77 o                         
   3   1   6        126.21        114.37         2.33 o                         
   4   1   6         39.10         33.62         1.26 o                         
   5   1   6         37.48         36.02         2.07 o                         
   6   1   6         44.01         40.51         2.45 o                         
   7   1   6          1.52          1.23         0.54 o                         
  -7   2   6          1.29          0.97         1.88 o                         
  -6   2   6         22.50         20.42         1.68 o                         
  -5   2   6         36.34         35.92         1.37 o                         
  -4   2   6         24.34         24.25         0.88 o                         
  -3   2   6         13.76         15.82         0.65 o                         
  -2   2   6         11.02         11.90         0.50 o                         
  -1   2   6         23.50         23.07         0.50 o                         
   0   2   6         13.59         12.27         0.47 o                         
   1   2   6         37.03         36.56         0.86 o                         
   2   2   6         45.37         47.18         1.02 o                         
   3   2   6        100.93        104.21         2.09 o                         
   4   2   6         31.84         34.25         1.33 o                         
   5   2   6         15.70         14.68         1.11 o                         
   6   2   6          4.35          5.67         0.79 o                         
   7   2   6          5.31          9.24         1.37 o                         
  -6   3   6          3.66          3.37         0.84 o                         
  -5   3   6          7.12          7.44         0.83 o                         
  -4   3   6          6.42          7.17         0.78 o                         
  -3   3   6          7.79          7.90         0.72 o                         
  -2   3   6          5.71          4.97         0.43 o                         
  -1   3   6         20.57         20.37         0.85 o                         
   0   3   6         16.40         16.64         0.83 o                         
   1   3   6         71.46         80.17         2.41 o                         
   2   3   6         51.72         50.41         2.15 o                         
   3   3   6          0.22          0.40         0.45 o                         
   4   3   6         14.17         17.41         1.21 o                         
   5   3   6          8.27          7.57         1.09 o                         
   6   3   6          0.15          0.15         0.50 o                         
  -5   4   6          0.26          0.28         0.56 o                         
  -4   4   6          3.54          3.24         0.70 o                         
  -3   4   6          4.14          3.41         0.65 o                         
  -2   4   6          9.92          8.20         0.67 o                         
  -1   4   6          4.28          4.48         0.67 o                         
   0   4   6          1.12          1.27         0.34 o                         
   1   4   6          5.91          5.67         0.73 o                         
   2   4   6         20.90         21.30         1.78 o                         
   3   4   6          2.40          1.75         0.70 o                         
   4   4   6          0.27          0.35         0.94 o                         
   0   5   6          9.40          8.21         1.75 o                         
   1   5   6          5.87          8.62         1.91 o                         
  -7   1   7         36.37         37.11         1.96 o                         
  -6   1   7        112.95        104.69         4.75 o                         
  -5   1   7         34.36         30.82         1.79 o                         
  -4   1   7         99.75         98.15         1.82 o                         
  -3   1   7         19.59         15.90         0.50 o                         
  -2   1   7         80.73         82.77         1.22 o                         
  -1   1   7         90.12         78.92         0.95 o                         
   0   1   7        250.00        232.21         2.72 o                         
   1   1   7         75.08         76.16         1.00 o                         
   2   1   7         55.42         49.56         1.10 o                         
   3   1   7         30.57         29.14         1.26 o                         
   4   1   7         23.44         24.00         1.10 o                         
   5   1   7         28.19         25.76         1.78 o                         
   6   1   7          1.50          0.76         0.50 o                         
   7   1   7         18.22         19.85         2.22 o                         
  -7   2   7         57.78         64.44         3.41 o                         
  -6   2   7         16.50         18.27         1.83 o                         
  -5   2   7         13.13         12.52         0.82 o                         
  -4   2   7        138.33        131.45         2.20 o                         
  -3   2   7        144.67        140.78         2.87 o                         
  -2   2   7         31.83         33.42         0.79 o                         
  -1   2   7         15.41         15.78         0.60 o                         
   0   2   7         57.54         58.09         1.07 o                         
   1   2   7         73.12         70.36         1.24 o                         
   2   2   7         20.48         19.91         0.66 o                         
   3   2   7         13.22         13.78         0.73 o                         
   4   2   7         45.12         47.12         1.61 o                         
   5   2   7          5.82          5.90         0.73 o                         
   6   2   7          3.44          5.02         1.02 o                         
   7   2   7         12.94         16.02         1.86 o                         
  -6   3   7          3.40          4.04         0.75 o                         
  -5   3   7          4.17          4.58         0.71 o                         
  -4   3   7         42.97         43.34         1.86 o                         
  -3   3   7         12.06         11.45         0.72 o                         
  -2   3   7         18.28         17.15         0.75 o                         
  -1   3   7         82.52         81.04         1.94 o                         
   0   3   7         84.10         85.04         1.94 o                         
   1   3   7         11.98         14.15         0.94 o                         
   2   3   7         30.19         29.34         1.15 o                         
   3   3   7         30.66         31.93         1.44 o                         
   4   3   7          0.85          1.34         0.85 o                         
   5   3   7          7.10          7.20         1.48 o                         
   6   3   7          0.11          0.74         0.67 o                         
  -5   4   7          3.06          2.66         1.56 o                         
  -4   4   7          0.38          0.48         0.44 o                         
  -3   4   7         19.06         20.49         1.52 o                         
  -2   4   7         13.65         13.64         0.93 o                         
  -1   4   7         20.54         21.49         1.78 o                         
   0   4   7          4.54          4.28         0.63 o                         
   1   4   7         58.73         60.16         3.58 o                         
   2   4   7         35.10         36.83         2.37 o                         
   3   4   7         18.49         18.82         1.79 o                         
   4   4   7          1.95          3.28         0.91 o                         
   0   5   7          4.05          6.03         1.55 o                         
   1   5   7          3.84          3.60         1.43 o                         
  -7   0   8          2.11          1.38         0.79 o                         
  -6   0   8          3.04          2.86         1.08 o                         
  -5   0   8       1336.39       1269.51        17.35 o                         
  -4   0   8        117.83        106.84         4.30 o                         
  -3   0   8        190.90        182.35         3.59 o                         
   0   0   8        413.11        437.79        10.38 o                         
   1   0   8       1385.01       1290.95        17.08 o                         
   2   0   8         73.41         63.80         1.35 o                         
   3   0   8          7.81          6.68         0.91 o                         
   4   0   8        380.91        373.22        15.23 o                         
   5   0   8         40.38         45.81         3.28 o                         
   6   0   8         11.23         11.24         1.84 o                         
   7   0   8          5.22          7.62         1.73 o                         
  -7   1   8          7.88          8.20         0.98 o                         
  -6   1   8        109.43        102.71         3.06 o                         
  -5   1   8         37.00         35.28         1.57 o                         
  -4   1   8        344.10        327.77         3.21 o                         
  -3   1   8        144.40        147.83         1.77 o                         
  -2   1   8        646.87        610.01         5.16 o                         
  -1   1   8        367.25        367.86         2.98 o                         
   0   1   8        663.71        652.07         5.19 o                         
   1   1   8         93.96         93.23         1.14 o                         
   2   1   8          3.34          4.03         0.32 o                         
   3   1   8        106.91        101.68         2.49 o                         
   4   1   8         21.17         20.91         1.04 o                         
   5   1   8         23.67         23.48         1.85 o                         
   6   1   8         25.18         26.81         6.00 o                         
   7   1   8          1.22          2.15         0.98 o                         
  -7   2   8         13.64         14.09         1.64 o                         
  -6   2   8          7.72          8.84         0.92 o                         
  -5   2   8         11.81         12.77         0.99 o                         
  -4   2   8         10.83         10.56         0.73 o                         
  -3   2   8        119.97        118.71         1.80 o                         
  -2   2   8          4.53          4.70         0.31 o                         
  -1   2   8        572.70        554.80         4.58 o                         
   0   2   8        170.78        172.36         2.44 o                         
   1   2   8        118.88        123.67         1.78 o                         
   2   2   8         10.03          9.63         0.48 o                         
   3   2   8         40.86         38.81         1.23 o                         
   4   2   8         13.03         13.19         0.79 o                         
   5   2   8         22.74         24.51         1.82 o                         
   6   2   8          2.13          2.22         1.03 o                         
  -6   3   8          1.43          3.32         0.73 o                         
  -5   3   8         14.60         14.63         1.04 o                         
  -4   3   8          4.33          3.48         0.50 o                         
  -3   3   8         56.30         52.74         1.52 o                         
  -2   3   8         38.39         39.11         1.24 o                         
  -1   3   8         16.83         16.64         0.87 o                         
   0   3   8         23.02         23.39         0.99 o                         
   1   3   8         17.50         17.60         1.03 o                         
   2   3   8         28.46         29.98         1.37 o                         
   3   3   8         65.35         69.39         2.78 o                         
   4   3   8          1.77          1.27         0.41 o                         
   5   3   8          1.65          1.81         1.19 o                         
   6   3   8          4.71          7.49         1.31 o                         
  -5   4   8          1.33          2.28         0.76 o                         
  -4   4   8          0.53          0.14         0.40 o                         
  -3   4   8          2.70          1.89         0.45 o                         
  -2   4   8         10.33         11.19         0.87 o                         
  -1   4   8          8.00          7.94         0.86 o                         
   0   4   8          1.38          1.06         0.57 o                         
   1   4   8         16.25         17.53         2.30 o                         
   2   4   8         34.27         36.83         2.42 o                         
   3   4   8          0.43         -0.35         0.55 o                         
   4   4   8          1.61          2.00         0.77 o                         
  -1   5   8          0.08          1.14         0.73 o                         
   0   5   8          5.81          5.77         1.52 o                         
  -7   1   9         18.18         15.78         1.43 o                         
  -6   1   9         59.21         57.83         2.25 o                         
  -5   1   9         47.21         43.76         1.77 o                         
  -4   1   9        373.90        345.93         4.81 o                         
  -3   1   9        174.49        168.65         2.18 o                         
  -2   1   9        143.11        143.52         1.81 o                         
  -1   1   9        678.49        675.88         4.86 o                         
   0   1   9        543.81        562.51         4.60 o                         
   1   1   9        204.46        203.92         1.96 o                         
   2   1   9        192.36        182.70         2.17 o                         
   3   1   9         59.44         53.40         1.59 o                         
   4   1   9         37.36         40.62         1.72 o                         
   5   1   9         81.44         78.48         3.21 o                         
   6   1   9          0.42          0.27         0.53 o                         
   7   1   9          8.04         10.47         1.70 o                         
  -7   2   9         10.73         10.94         1.42 o                         
  -6   2   9         19.56         19.90         1.74 o                         
  -5   2   9         27.77         25.50         1.22 o                         
  -4   2   9          2.04          2.11         0.31 o                         
  -3   2   9        359.95        348.59         5.13 o                         
  -2   2   9         15.80         14.02         0.54 o                         
  -1   2   9         34.18         33.03         0.94 o                         
   0   2   9        232.36        233.14         2.52 o                         
   1   2   9          6.20          6.49         0.37 o                         
   2   2   9         91.02         87.74         1.72 o                         
   3   2   9         16.31         16.75         0.81 o                         
   4   2   9         54.92         57.89         1.67 o                         
   5   2   9         10.52         12.38         1.31 o                         
   6   2   9         49.13         53.35         2.97 o                         
  -6   3   9          2.85          4.68         0.84 o                         
  -5   3   9         11.56         12.24         0.96 o                         
  -4   3   9         39.73         39.26         1.58 o                         
  -3   3   9         15.17         14.08         0.91 o                         
  -2   3   9         33.81         36.41         1.21 o                         
  -1   3   9         18.86         18.76         0.94 o                         
   0   3   9         36.28         36.40         1.25 o                         
   1   3   9          6.83          6.69         0.65 o                         
   2   3   9         14.43         12.19         1.24 o                         
   3   3   9         80.21         82.54         4.35 o                         
   4   3   9          0.44          0.51         0.44 o                         
   5   3   9         11.32         12.42         1.49 o                         
   6   3   9          5.57          4.96         1.56 o                         
  -5   4   9          4.46          4.31         1.26 o                         
  -4   4   9          1.97          1.47         0.51 o                         
  -3   4   9          4.54          4.61         0.63 o                         
  -2   4   9         44.13         45.27         1.72 o                         
  -1   4   9          4.16          7.08         1.08 o                         
   0   4   9          4.95          5.47         0.96 o                         
   1   4   9         21.24         22.09         1.84 o                         
   2   4   9         64.99         74.67         5.38 o                         
   3   4   9          3.95          4.89         0.99 o                         
   4   4   9         13.31         14.41         1.74 o                         
  -1   5   9          4.87         10.90         2.24 o                         
   0   5   9          3.96          8.16         1.79 o                         
  -7   0  10          0.28          1.11         0.84 o                         
  -6   0  10        334.66        314.84         6.85 o                         
  -5   0  10        165.07        159.24         7.13 o                         
  -4   0  10         60.98         59.48         1.70 o                         
  -3   0  10        396.15        410.82         6.45 o                         
  -2   0  10        120.23        176.25        14.62 o                         
  -1   0  10        903.38       1929.06        83.45 o                         
   0   0  10        396.93        404.27        10.05 o                         
   2   0  10        202.04        203.03         2.96 o                         
   3   0  10        110.23        101.12         2.65 o                         
   4   0  10        365.01        368.39        14.35 o                         
   5   0  10         92.73         89.95         4.81 o                         
   6   0  10          1.40          2.44         1.09 o                         
   7   0  10          7.68          6.23         1.60 o                         
  -7   1  10         12.22          9.89         1.01 o                         
  -6   1  10         39.46         34.55         1.75 o                         
  -5   1  10        344.21        327.30         5.65 o                         
  -4   1  10        109.26        105.03         1.77 o                         
  -3   1  10         17.26         15.44         0.60 o                         
  -2   1  10        375.95        384.85         4.22 o                         
  -1   1  10        133.03        145.50         1.64 o                         
   0   1  10        402.45        407.88         3.29 o                         
   1   1  10         43.21         43.49         0.86 o                         
   2   1  10        324.05        326.29         3.22 o                         
   3   1  10        130.32        118.38         2.81 o                         
   4   1  10          7.03          7.75         0.67 o                         
   5   1  10         27.63         29.69         1.95 o                         
   6   1  10         24.53         24.47         1.95 o                         
   7   1  10          4.78          5.56         1.07 o                         
  -7   2  10         11.65         12.44         1.55 o                         
  -6   2  10         23.50         23.19         1.92 o                         
  -5   2  10          6.75          5.18         0.91 o                         
  -4   2  10        309.09        312.47         4.81 o                         
  -3   2  10         16.16         15.59         0.68 o                         
  -2   2  10         17.14         16.09         0.78 o                         
  -1   2  10          8.90          7.44         0.46 o                         
   0   2  10        456.60        451.16         4.14 o                         
   1   2  10         10.74         10.76         0.47 o                         
   2   2  10        169.58        164.39         2.05 o                         
   3   2  10         69.06         65.70         1.63 o                         
   4   2  10         43.96         48.56         1.84 o                         
   5   2  10         11.81         10.47         1.27 o                         
   6   2  10         13.95         11.54         1.48 o                         
  -6   3  10          6.57         11.00         1.43 o                         
  -5   3  10          9.38          8.35         0.96 o                         
  -4   3  10         43.64         39.46         1.87 o                         
  -3   3  10         50.15         50.72         1.71 o                         
  -2   3  10         22.64         23.48         0.98 o                         
  -1   3  10         95.39         93.18         2.13 o                         
   0   3  10          1.01          0.97         0.33 o                         
   1   3  10         75.03         68.47         2.83 o                         
   2   3  10        123.02        120.25         3.93 o                         
   3   3  10         20.71         23.94         1.77 o                         
   4   3  10          3.90          3.70         0.85 o                         
   5   3  10          3.33          2.49         1.16 o                         
  -5   4  10          0.44          1.03         0.91 o                         
  -4   4  10          1.74          1.20         0.77 o                         
  -3   4  10         19.78         19.91         1.22 o                         
  -2   4  10         22.53         24.72         1.70 o                         
  -1   4  10          2.58          2.00         0.67 o                         
   0   4  10         13.30         14.04         1.50 o                         
   1   4  10         26.72         27.31         2.08 o                         
   2   4  10          9.32         11.39         1.46 o                         
   3   4  10          0.81         -0.30         0.62 o                         
   4   4  10          6.03          6.70         1.57 o                         
  -1   5  10          2.32          4.59         1.53 o                         
  -7   1  11          2.10          2.34         0.80 o                         
  -6   1  11         17.97         17.80         1.25 o                         
  -5   1  11        273.56        258.07         4.82 o                         
  -4   1  11         35.68         32.62         1.10 o                         
  -3   1  11         34.81         30.57         0.89 o                         
  -2   1  11        731.54        753.60         8.83 o                         
  -1   1  11        109.72        113.64         1.60 o                         
   0   1  11        113.36        105.76         1.85 o                         
   1   1  11        644.12        636.70         5.12 o                         
   2   1  11        161.24        157.78         1.83 o                         
   3   1  11         74.89         69.29         1.91 o                         
   4   1  11        458.82        455.87         8.78 o                         
   5   1  11         42.21         44.09         2.41 o                         
   6   1  11          1.50          1.89         0.69 o                         
   7   1  11          1.15          1.99         1.67 o                         
  -7   2  11         19.03         14.14         2.22 o                         
  -6   2  11         19.22         20.65         1.84 o                         
  -5   2  11          9.09          8.27         1.10 o                         
  -4   2  11        418.96        406.43         5.35 o                         
  -3   2  11        120.90        114.88         2.35 o                         
  -2   2  11         12.52         11.18         0.67 o                         
  -1   2  11        105.57        112.60         1.87 o                         
   0   2  11        103.50        106.15         1.89 o                         
   1   2  11          8.65          8.20         0.45 o                         
   2   2  11         30.97         32.25         0.88 o                         
   3   2  11        710.99        697.62        12.25 o                         
   4   2  11          9.14         10.77         0.89 o                         
   5   2  11         25.53         25.76         2.04 o                         
   6   2  11         34.37         34.04         2.42 o                         
  -6   3  11         12.89         16.69         2.52 o                         
  -5   3  11          6.18          6.25         0.84 o                         
  -4   3  11         12.92         12.11         1.07 o                         
  -3   3  11        254.02        263.07         4.56 o                         
  -2   3  11          1.15          1.26         0.32 o                         
  -1   3  11         15.70         15.73         0.88 o                         
   0   3  11         10.34         10.13         0.86 o                         
   1   3  11         19.56         18.34         1.80 o                         
   2   3  11        237.80        249.48         6.83 o                         
   3   3  11         23.72         23.77         1.77 o                         
   4   3  11          9.84         11.38         1.08 o                         
   5   3  11         17.31         23.60         2.03 o                         
  -4   4  11          6.44          5.90         0.86 o                         
  -3   4  11          7.26          6.02         0.85 o                         
  -2   4  11         54.99         60.14         2.86 o                         
  -1   4  11          2.96          1.81         1.42 o                         
   0   4  11          2.39          3.57         0.86 o                         
   1   4  11         29.59         34.26         2.30 o                         
   2   4  11         15.26         16.74         1.66 o                         
   3   4  11          2.74          3.01         0.77 o                         
   4   4  11          9.80         14.75         2.42 o                         
  -1   5  11          7.41          9.31         1.98 o                         
  -7   0  12         17.63         15.90         2.24 o                         
  -6   0  12         33.12         29.43         1.90 o                         
  -5   0  12        176.79        162.30         4.31 o                         
  -4   0  12        156.16        149.50         4.90 o                         
  -3   0  12         87.76         95.26         2.48 o                         
  -2   0  12       1119.62       1857.78        23.25 o                         
  -1   0  12       1218.38       2350.19        22.51 o                         
   0   0  12        647.09        713.87        16.13 o                         
   1   0  12        464.55        498.77         5.84 o                         
   2   0  12        480.42        511.56         6.44 o                         
   3   0  12         71.75         68.52         1.69 o                         
   4   0  12         32.33         30.81         1.53 o                         
   5   0  12        742.16        753.92        17.72 o                         
   6   0  12          6.97          9.41         1.73 o                         
   7   0  12         12.61         15.43         2.44 o                         
  -7   1  12         20.88         19.60         1.50 o                         
  -6   1  12         13.45         13.66         1.09 o                         
  -5   1  12         15.32         15.35         1.07 o                         
  -4   1  12         99.76         96.69         2.01 o                         
  -3   1  12        102.01        105.43         1.76 o                         
  -2   1  12        148.00        125.10         2.04 o                         
  -1   1  12        495.42        511.04         7.77 o                         
   0   1  12        186.32        187.00         2.71 o                         
   1   1  12        215.80        228.09         2.45 o                         
   2   1  12         58.17         57.34         1.01 o                         
   3   1  12         32.51         30.87         1.10 o                         
   4   1  12        470.96        478.95        16.63 o                         
   5   1  12         28.91         30.34         2.01 o                         
   6   1  12         40.47         42.83         2.64 o                         
   7   1  12         11.00         13.69         2.31 o                         
  -7   2  12          1.72         -0.86         1.08 o                         
  -6   2  12         16.41         16.07         2.35 o                         
  -5   2  12          3.38          3.57         0.78 o                         
  -4   2  12         20.14         18.70         0.98 o                         
  -3   2  12         43.62         42.26         1.38 o                         
  -2   2  12         38.79         37.62         1.22 o                         
  -1   2  12        128.88        140.32         2.16 o                         
   0   2  12         92.28         90.06         1.72 o                         
   1   2  12         30.71         30.14         0.77 o                         
   2   2  12         29.65         27.11         1.01 o                         
   3   2  12        250.70        253.15         3.90 o                         
   4   2  12          9.36         10.34         0.79 o                         
   5   2  12         15.93         16.29         1.56 o                         
   6   2  12         19.39         22.87         2.66 o                         
  -6   3  12          4.54          5.23         1.40 o                         
  -5   3  12         13.37         13.68         1.20 o                         
  -4   3  12          8.13          7.66         1.08 o                         
  -3   3  12         88.40         91.39         2.36 o                         
  -2   3  12         16.24         15.46         0.82 o                         
  -1   3  12         19.66         18.07         0.93 o                         
   0   3  12         75.33         75.41         2.34 o                         
   1   3  12         30.06         29.82         1.89 o                         
   2   3  12         49.24         50.21         5.60 o                         
   3   3  12         31.35         36.09         2.20 o                         
   4   3  12          8.43          7.66         1.07 o                         
   5   3  12         16.11         20.40         3.23 o                         
  -4   4  12          1.03          0.70         0.70 o                         
  -3   4  12          3.29          4.71         0.82 o                         
  -2   4  12         28.49         31.63         1.77 o                         
  -1   4  12          8.73         10.11         1.28 o                         
   0   4  12          1.72          1.61         0.73 o                         
   1   4  12         29.68         31.76         3.49 o                         
   2   4  12         14.78         15.68         2.01 o                         
   3   4  12          3.12          3.40         0.91 o                         
   4   4  12          1.53          1.74         0.94 o                         
  -7   1  13          1.88          1.79         0.73 o                         
  -6   1  13         10.32         10.45         1.00 o                         
  -5   1  13         46.16         42.58         1.79 o                         
  -4   1  13         44.18         40.62         1.28 o                         
  -3   1  13         26.72         28.70         0.89 o                         
  -2   1  13         43.73         41.62         1.59 o                         
  -1   1  13         82.05         93.83         3.43 o                         
   0   1  13        283.12        286.89         3.65 o                         
   1   1  13        278.19        272.01         3.06 o                         
   2   1  13        308.79        291.20         2.79 o                         
   3   1  13        263.96        244.30         3.56 o                         
   4   1  13         74.77         75.12         1.91 o                         
   5   1  13         25.19         22.21         1.75 o                         
   6   1  13         45.56         46.64         3.63 o                         
  -6   2  13         11.00         11.23         1.37 o                         
  -5   2  13         11.91         11.58         1.66 o                         
  -4   2  13          0.02          0.09         0.34 o                         
  -3   2  13         70.59         63.78         1.74 o                         
  -2   2  13          2.52          3.08         0.39 o                         
  -1   2  13         61.71         59.69         1.61 o                         
   0   2  13         51.16         51.28         1.24 o                         
   1   2  13         12.39         11.26         0.81 o                         
   2   2  13        217.07        206.31         4.71 o                         
   3   2  13          8.25          8.89         0.69 o                         
   4   2  13         16.79         17.94         1.01 o                         
   5   2  13         20.72         22.30         1.46 o                         
   6   2  13          3.02          6.29         1.44 o                         
  -5   3  13          3.11          3.30         0.98 o                         
  -4   3  13         21.61         22.44         1.46 o                         
  -3   3  13         13.42         13.59         1.22 o                         
  -2   3  13          3.29          2.84         0.45 o                         
  -1   3  13          9.49         10.14         0.90 o                         
   0   3  13         18.16         20.45         1.32 o                         
   1   3  13         19.73         17.02         1.50 o                         
   2   3  13          6.58          6.22         0.97 o                         
   3   3  13         19.60         20.81         1.74 o                         
   4   3  13         14.94         16.36         2.74 o                         
   5   3  13          1.50          2.71         0.79 o                         
  -4   4  13         17.83         18.73         1.85 o                         
  -3   4  13         38.09         38.56         2.12 o                         
  -2   4  13          9.86         11.97         1.12 o                         
  -1   4  13          1.98          2.19         0.78 o                         
   0   4  13          2.32          3.28         0.82 o                         
   1   4  13         25.20         28.38         2.18 o                         
   2   4  13          6.82          5.46         1.03 o                         
   3   4  13          1.40          1.14         0.77 o                         
  -7   0  14         29.22         29.16         3.04 o                         
  -6   0  14         36.34         34.08         2.06 o                         
  -5   0  14         91.79         79.33         2.94 o                         
  -4   0  14         36.78         36.07         1.32 o                         
  -3   0  14         59.32         67.16         1.82 o                         
  -2   0  14        137.83        252.01         4.65 o                         
  -1   0  14          3.91          5.91         0.65 o                         
   0   0  14        503.08        555.42        13.89 o                         
   1   0  14        252.24        282.20         4.97 o                         
   2   0  14        282.85        294.83         4.18 o                         
   3   0  14        310.80        299.20         8.76 o                         
   4   0  14        761.70        780.00        35.52 o                         
   5   0  14          8.72          7.07         1.51 o                         
   6   0  14          3.07          3.30         1.22 o                         
  -7   1  14          6.14          6.52         0.89 o                         
  -6   1  14          2.91          2.95         0.63 o                         
  -5   1  14         19.71         19.51         1.25 o                         
  -4   1  14         25.10         22.57         0.86 o                         
  -3   1  14          7.10          6.39         0.50 o                         
  -2   1  14          5.28          4.92         0.34 o                         
  -1   1  14         59.25         61.54         1.50 o                         
   0   1  14         21.11         17.50         0.77 o                         
   1   1  14        549.74        550.30         5.89 o                         
   2   1  14         49.20         51.77         1.23 o                         
   3   1  14        195.96        190.39         3.09 o                         
   4   1  14        107.14        107.10         2.36 o                         
   5   1  14         59.29         58.22         4.59 o                         
   6   1  14         15.95         16.71         1.69 o                         
  -6   2  14         11.82         10.94         1.39 o                         
  -5   2  14          6.17          5.52         0.97 o                         
  -4   2  14          1.17          1.79         0.47 o                         
  -3   2  14         12.93         13.52         0.82 o                         
  -2   2  14         64.05         69.78         1.74 o                         
  -1   2  14         15.08         14.94         0.90 o                         
   0   2  14        132.53        131.98         2.94 o                         
   1   2  14          8.92         10.24         0.78 o                         
   2   2  14         51.89         50.66         1.43 o                         
   3   2  14          3.65          3.39         0.45 o                         
   4   2  14         18.48         19.67         1.06 o                         
   5   2  14          5.88          6.77         0.85 o                         
   6   2  14         11.91         13.14         3.21 o                         
  -5   3  14          5.98          7.34         1.24 o                         
  -4   3  14         31.41         31.41         1.71 o                         
  -3   3  14          4.62          4.19         0.55 o                         
  -2   3  14         24.90         26.58         1.47 o                         
  -1   3  14         15.60         16.35         1.12 o                         
   0   3  14          9.20          9.28         0.86 o                         
   1   3  14          7.88          8.30         0.81 o                         
   2   3  14         24.18         25.65         2.47 o                         
   3   3  14         16.18         14.30         1.48 o                         
   4   3  14          4.33          5.07         0.92 o                         
   5   3  14          2.75          3.13         0.81 o                         
  -4   4  14          2.40          3.88         0.97 o                         
  -3   4  14         18.35         17.82         1.39 o                         
  -2   4  14          2.47          3.67         0.89 o                         
  -1   4  14          1.72          3.57         0.92 o                         
   0   4  14          2.32          2.45         1.05 o                         
   1   4  14          5.59          6.73         1.18 o                         
   2   4  14          2.03          1.58         0.64 o                         
   3   4  14          1.01          1.25         1.11 o                         
  -7   1  15          5.37          4.40         0.74 o                         
  -6   1  15         21.74         19.23         1.35 o                         
  -5   1  15          4.38          4.62         0.76 o                         
  -4   1  15         57.71         50.83         1.32 o                         
  -3   1  15         16.79         16.41         0.80 o                         
  -2   1  15         13.32         12.64         0.60 o                         
  -1   1  15         49.99         55.70         2.91 o                         
   0   1  15         12.91         13.08         0.70 o                         
   1   1  15         36.42         35.70         0.98 o                         
   2   1  15          4.56          3.27         0.36 o                         
   3   1  15         47.96         48.09         1.28 o                         
   4   1  15          1.57          1.82         0.39 o                         
   5   1  15        111.99        115.75         4.14 o                         
   6   1  15         25.43         26.92         2.13 o                         
  -6   2  15          6.69          6.44         1.86 o                         
  -5   2  15         45.19         44.46         2.98 o                         
  -4   2  15          0.90          0.56         0.36 o                         
  -3   2  15         22.57         21.69         1.24 o                         
  -2   2  15         35.18         35.70         1.23 o                         
  -1   2  15         14.78         14.19         0.94 o                         
   0   2  15          3.81          3.80         0.51 o                         
   1   2  15         31.49         28.98         1.34 o                         
   2   2  15         94.06         93.50         3.59 o                         
   3   2  15         29.07         28.54         1.21 o                         
   4   2  15         14.18         15.40         0.98 o                         
   5   2  15         25.56         27.04         1.61 o                         
   6   2  15         34.95         35.86         3.51 o                         
  -5   3  15          1.07          1.54         1.71 o                         
  -4   3  15         16.23         17.02         1.39 o                         
  -3   3  15         19.89         19.06         1.52 o                         
  -2   3  15         27.52         27.38         1.85 o                         
  -1   3  15         27.92         28.81         1.52 o                         
   0   3  15         24.72         24.43         1.40 o                         
   1   3  15          2.92          1.84         0.46 o                         
   2   3  15          1.02         -0.08         0.60 o                         
   3   3  15         45.07         42.69         2.48 o                         
   4   3  15          2.49          2.38         0.76 o                         
   5   3  15          1.21          1.51         1.15 o                         
  -4   4  15         26.78         33.36         3.55 o                         
  -3   4  15         25.56         25.43         2.08 o                         
  -2   4  15         11.32         11.88         1.39 o                         
  -1   4  15          9.63         11.33         1.43 o                         
   0   4  15         13.73         13.49         1.50 o                         
   1   4  15          3.65          2.99         1.77 o                         
   2   4  15         11.13         12.13         1.50 o                         
   3   4  15          0.77          2.63         1.35 o                         
  -7   0  16         10.48         11.99         1.98 o                         
  -6   0  16         45.46         41.79         2.34 o                         
  -5   0  16         10.44          9.32         1.30 o                         
  -4   0  16         64.97         57.44         1.79 o                         
  -3   0  16        184.46        219.59        17.21 o                         
  -2   0  16        169.04        286.48         4.43 o                         
  -1   0  16        266.14        479.94         7.83 o                         
   0   0  16        218.87        239.40         4.97 o                         
   1   0  16         30.04         27.45         1.37 o                         
   2   0  16         39.77         39.32         1.31 o                         
   3   0  16        211.58        205.12        10.31 o                         
   4   0  16        206.49        212.47         5.06 o                         
   5   0  16         14.36         12.72         2.11 o                         
   6   0  16         14.68         15.62         2.33 o                         
  -7   1  16         33.35         35.27         1.97 o                         
  -6   1  16          3.65          3.66         0.68 o                         
  -5   1  16         26.18         25.17         1.42 o                         
  -4   1  16         31.28         29.89         1.14 o                         
  -3   1  16         39.66         36.02         1.08 o                         
  -2   1  16        162.12        167.86         5.89 o                         
  -1   1  16         24.64         25.16         1.00 o                         
   0   1  16         10.31          8.23         0.58 o                         
   1   1  16         39.39         43.89         1.20 o                         
   2   1  16          5.06          4.16         0.39 o                         
   3   1  16         56.94         54.30         1.91 o                         
   4   1  16         21.06         21.24         1.05 o                         
   5   1  16         31.39         32.69         2.16 o                         
   6   1  16          2.18          2.75         0.75 o                         
  -6   2  16         51.08         48.66         2.91 o                         
  -5   2  16         40.60         36.68         2.36 o                         
  -4   2  16         13.17         14.43         1.05 o                         
  -3   2  16         18.40         17.44         1.38 o                         
  -2   2  16         90.73         88.63         2.52 o                         
  -1   2  16          9.31          7.59         0.75 o                         
   0   2  16          6.16          5.50         0.64 o                         
   1   2  16         33.97         29.73         1.39 o                         
   2   2  16         18.24         17.29         1.11 o                         
   3   2  16          3.46          4.07         0.68 o                         
   4   2  16         44.41         44.20         1.64 o                         
   5   2  16         11.16         12.03         1.14 o                         
   6   2  16          2.79          3.59         1.22 o                         
  -5   3  16          6.10          7.58         1.24 o                         
  -4   3  16          2.08          2.95         1.14 o                         
  -3   3  16         39.92         34.92         1.81 o                         
  -2   3  16         31.31         28.78         1.96 o                         
  -1   3  16          0.56          1.05         0.50 o                         
   0   3  16          6.10          6.21         0.76 o                         
   1   3  16          0.66          0.76         0.38 o                         
   2   3  16          8.75          7.11         1.03 o                         
   3   3  16         14.56         13.56         1.41 o                         
   4   3  16          5.22          5.51         1.05 o                         
   5   3  16          6.75          6.85         1.62 o                         
  -3   4  16         16.28         18.22         2.96 o                         
  -2   4  16          1.25          1.83         0.65 o                         
  -1   4  16          0.19          0.90         0.57 o                         
   0   4  16          5.93          6.88         1.13 o                         
   1   4  16          2.16          2.73         0.99 o                         
   2   4  16          4.23          4.51         1.00 o                         
   3   4  16          4.22          3.84         1.44 o                         
  -7   1  17          0.69          1.71         0.75 o                         
  -6   1  17          4.34          5.37         0.82 o                         
  -5   1  17         17.13         16.25         1.15 o                         
  -4   1  17         43.02         38.09         1.19 o                         
  -3   1  17         24.61         22.37         0.88 o                         
  -2   1  17          1.16          1.56         0.24 o                         
  -1   1  17         15.79         14.52         0.79 o                         
   0   1  17         70.11         64.78         1.69 o                         
   1   1  17         54.84         51.39         1.25 o                         
   2   1  17         20.50         20.59         0.83 o                         
   3   1  17          8.49          7.75         0.55 o                         
   4   1  17         56.16         59.79         1.79 o                         
   5   1  17         10.34          9.74         1.27 o                         
   6   1  17          2.11          2.27         0.67 o                         
  -6   2  17          3.22          1.94         0.66 o                         
  -5   2  17          5.71          6.67         1.02 o                         
  -4   2  17          5.66          5.77         0.68 o                         
  -3   2  17         32.00         27.71         1.44 o                         
  -2   2  17         38.32         35.56         1.59 o                         
  -1   2  17        120.72        112.69         2.86 o                         
   0   2  17          4.55          5.55         0.65 o                         
   1   2  17         25.81         26.44         1.34 o                         
   2   2  17         51.29         53.25         4.04 o                         
   3   2  17          2.06          2.40         0.54 o                         
   4   2  17          1.86          1.90         0.54 o                         
   5   2  17         63.04         68.85         3.29 o                         
  -5   3  17         12.21         13.42         1.61 o                         
  -4   3  17         29.03         30.15         2.23 o                         
  -3   3  17         16.69         18.53         1.73 o                         
  -2   3  17         31.55         32.99         2.10 o                         
  -1   3  17          6.32          5.98         0.75 o                         
   0   3  17          1.15          1.83         0.50 o                         
   1   3  17          1.49          1.52         0.73 o                         
   2   3  17          2.28          0.63         0.56 o                         
   3   3  17          9.65         11.61         1.37 o                         
   4   3  17          7.58          8.13         1.16 o                         
   5   3  17          1.44          1.79         1.32 o                         
  -3   4  17         13.46         11.21         1.45 o                         
  -2   4  17          0.31          1.17         1.53 o                         
  -1   4  17          4.62          5.91         1.06 o                         
   0   4  17          6.33          6.81         1.66 o                         
   1   4  17          0.91          2.43         0.96 o                         
   2   4  17          2.63          2.63         0.86 o                         
  -7   0  18         19.42         18.46         2.51 o                         
  -6   0  18          9.02          8.69         1.10 o                         
  -5   0  18         52.34         42.54         2.25 o                         
  -4   0  18        221.85        174.80         9.22 o                         
  -3   0  18        230.51        296.00         4.66 o                         
  -2   0  18         67.21         99.45         2.41 o                         
  -1   0  18        397.64        633.79        28.81 o                         
   0   0  18        169.92        174.08         4.25 o                         
   1   0  18        121.54        128.82         3.32 o                         
   2   0  18          6.74          8.53         0.87 o                         
   3   0  18          4.68          4.81         1.10 o                         
   4   0  18         45.83         48.97         2.28 o                         
   5   0  18          8.14          6.38         1.34 o                         
   6   0  18          6.92          9.15         1.89 o                         
  -7   1  18         14.41         14.34         2.36 o                         
  -6   1  18         44.18         39.58         2.50 o                         
  -5   1  18         42.44         34.81         1.69 o                         
  -4   1  18          8.87          7.88         0.56 o                         
  -3   1  18         14.95          8.85         0.69 o                         
  -2   1  18        163.88        168.03         6.93 o                         
  -1   1  18        137.69        131.30         3.80 o                         
   0   1  18         39.26         37.35         1.51 o                         
   1   1  18         24.20         24.20         0.87 o                         
   2   1  18          2.50          2.77         0.36 o                         
   3   1  18         52.14         49.75         1.41 o                         
   4   1  18         26.74         27.43         1.46 o                         
   5   1  18          7.20          7.85         1.14 o                         
   6   1  18         10.38         10.85         1.41 o                         
  -6   2  18          0.65          0.88         0.65 o                         
  -5   2  18         42.48         38.10         2.45 o                         
  -4   2  18          0.18          0.18         0.35 o                         
  -3   2  18         87.73         80.14         2.55 o                         
  -2   2  18         63.98         58.33         2.10 o                         
  -1   2  18         13.02         11.38         1.13 o                         
   0   2  18         26.55         28.30         1.42 o                         
   1   2  18         29.57         27.20         1.40 o                         
   2   2  18          9.86          9.62         0.86 o                         
   3   2  18         10.03          9.08         0.91 o                         
   4   2  18         34.07         36.96         2.12 o                         
   5   2  18          4.83          3.93         1.40 o                         
  -5   3  18          0.50          1.83         0.77 o                         
  -4   3  18         23.73         20.74         1.88 o                         
  -3   3  18         44.72         40.45         1.98 o                         
  -2   3  18          1.61          0.64         1.08 o                         
  -1   3  18          7.08          6.70         0.80 o                         
   0   3  18         14.29         12.51         1.06 o                         
   1   3  18          2.90          2.55         0.75 o                         
   2   3  18         14.96         14.25         2.07 o                         
   3   3  18          4.50          4.69         0.93 o                         
   4   3  18          2.26          2.51         0.80 o                         
  -3   4  18          0.39          0.88         2.18 o                         
  -2   4  18          0.64          1.54         0.68 o                         
  -1   4  18          3.56          5.01         1.01 o                         
   0   4  18          0.51          1.47         0.72 o                         
   1   4  18          1.03          0.84         1.26 o                         
   2   4  18          0.10          0.24         0.75 o                         
  -7   1  19         19.04         18.21         2.65 o                         
  -6   1  19          8.48          6.55         1.11 o                         
  -5   1  19         13.29         10.28         1.75 o                         
  -4   1  19         64.64         53.38         1.49 o                         
  -3   1  19         48.41         37.98         1.22 o                         
  -2   1  19        164.99        172.69         6.55 o                         
  -1   1  19        469.84        463.75        20.42 o                         
   0   1  19         68.47         62.40         2.02 o                         
   1   1  19         61.38         53.82         1.35 o                         
   2   1  19         14.25         14.48         1.06 o                         
   3   1  19          0.58          1.12         0.31 o                         
   4   1  19          5.65          7.29         0.79 o                         
   5   1  19          5.07          4.94         0.86 o                         
   6   1  19          2.37          2.24         0.75 o                         
  -6   2  19         15.68         16.23         1.86 o                         
  -5   2  19          0.62          0.35         0.74 o                         
  -4   2  19          3.65          2.90         0.60 o                         
  -3   2  19          3.61          3.32         0.62 o                         
  -2   2  19        267.74        236.01         4.64 o                         
  -1   2  19          1.76          2.25         0.70 o                         
   0   2  19         87.92         76.76         2.41 o                         
   1   2  19         71.28         57.34         2.07 o                         
   2   2  19         19.69         18.12         1.18 o                         
   3   2  19          4.09          3.90         0.73 o                         
   4   2  19         16.16         18.60         1.31 o                         
   5   2  19          7.32          9.61         2.05 o                         
  -4   3  19          6.72          6.83         1.20 o                         
  -3   3  19         79.28         72.88         3.63 o                         
  -2   3  19          5.14          5.11         0.89 o                         
  -1   3  19          6.27          5.48         0.77 o                         
   0   3  19         19.68         20.73         1.39 o                         
   1   3  19         50.84         51.50         2.77 o                         
   2   3  19          9.50          8.42         1.19 o                         
   3   3  19          3.01          4.64         2.12 o                         
   4   3  19          5.59          7.67         1.87 o                         
  -3   4  19          4.16          5.35         1.04 o                         
  -2   4  19          2.09          3.71         0.84 o                         
  -1   4  19          5.24          5.12         1.07 o                         
   0   4  19          2.52          3.07         1.05 o                         
   1   4  19          4.01          5.36         1.29 o                         
  -7   0  20         32.23         36.98         3.59 o                         
  -6   0  20         26.97         24.26         1.87 o                         
  -5   0  20        117.81         91.33         3.43 o                         
  -4   0  20         46.21         44.88         2.92 o                         
  -3   0  20          5.72          5.94         0.65 o                         
  -2   0  20        236.38        382.29         6.85 o                         
  -1   0  20          4.65          3.93         0.69 o                         
   0   0  20       1078.36       1095.42        31.85 o                         
   1   0  20          1.83          1.55         0.57 o                         
   2   0  20        209.83        193.12         4.62 o                         
   3   0  20         84.05         74.27         3.19 o                         
   4   0  20          5.03          3.69         0.68 o                         
   5   0  20          2.58          1.21         0.84 o                         
   6   0  20          9.27          8.57         1.80 o                         
  -7   1  20          3.06          3.21         1.29 o                         
  -6   1  20         15.15         17.14         1.69 o                         
  -5   1  20         20.38         15.56         1.50 o                         
  -4   1  20         75.57         62.58         1.88 o                         
  -3   1  20          4.39          4.07         0.57 o                         
  -2   1  20         26.74         28.66         1.31 o                         
  -1   1  20        452.19        444.69        12.67 o                         
   0   1  20         69.94         69.94         2.20 o                         
   1   1  20         93.41         89.57         1.82 o                         
   2   1  20         75.96         61.89         1.70 o                         
   3   1  20         57.76         59.38         1.60 o                         
   4   1  20         30.82         30.21         1.60 o                         
   5   1  20          6.14          7.72         1.21 o                         
   6   1  20          1.14          1.49         0.85 o                         
  -5   2  20         10.66         12.48         1.46 o                         
  -4   2  20         10.52          9.63         1.25 o                         
  -3   2  20         25.35         21.89         1.66 o                         
  -2   2  20        146.33        133.57         6.35 o                         
  -1   2  20          6.11          5.21         0.84 o                         
   0   2  20         61.46         58.45         2.31 o                         
   1   2  20         34.44         36.30         1.68 o                         
   2   2  20          2.13          2.92         0.53 o                         
   3   2  20         19.06         17.29         1.87 o                         
   4   2  20         23.51         25.18         1.54 o                         
   5   2  20         14.16         15.60         2.49 o                         
  -4   3  20         10.56         12.50         1.53 o                         
  -3   3  20          8.88          7.44         0.90 o                         
  -2   3  20          8.60          8.46         1.13 o                         
  -1   3  20          1.52          2.05         0.58 o                         
   0   3  20         10.46         11.56         1.10 o                         
   1   3  20         26.99         26.49         2.64 o                         
   2   3  20         15.50         14.44         1.51 o                         
   3   3  20         15.90         18.16         2.25 o                         
   4   3  20         17.36         20.74         1.88 o                         
  -3   4  20          2.33          1.84         0.99 o                         
  -2   4  20          1.35          1.12         1.01 o                         
  -1   4  20          2.94          1.37         1.18 o                         
   0   4  20          2.42          1.88         1.27 o                         
  -6   1  21         13.50         16.80         2.82 o                         
  -5   1  21         14.69         13.00         2.28 o                         
  -4   1  21         62.91         53.02         1.76 o                         
  -3   1  21         96.09         92.28         2.26 o                         
  -2   1  21        341.25        356.56        21.67 o                         
  -1   1  21        258.40        259.90         8.16 o                         
   0   1  21         71.33         67.08         2.21 o                         
   1   1  21        111.51         87.61         2.55 o                         
   2   1  21         10.57          6.69         0.64 o                         
   3   1  21         26.53         26.84         1.09 o                         
   4   1  21         25.29         23.83         1.43 o                         
   5   1  21         19.99         22.17         1.93 o                         
   6   1  21          0.44          0.52         0.64 o                         
  -5   2  21          4.51          5.69         1.03 o                         
  -4   2  21          0.89          1.20         0.57 o                         
  -3   2  21        238.92        208.52         4.59 o                         
  -2   2  21         13.58          9.75         1.16 o                         
  -1   2  21          9.97          7.04         1.23 o                         
   0   2  21        155.81        138.72         3.49 o                         
   1   2  21         21.77         18.24         1.23 o                         
   2   2  21         44.42         40.58         1.84 o                         
   3   2  21          3.56          3.54         0.76 o                         
   4   2  21         21.06         23.80         1.52 o                         
  -4   3  21          4.65          4.59         0.96 o                         
  -3   3  21         19.15         19.39         1.48 o                         
  -2   3  21         22.85         20.76         1.78 o                         
  -1   3  21          7.20          6.63         0.98 o                         
   0   3  21         16.13         13.80         1.20 o                         
   1   3  21         31.15         29.85         2.17 o                         
   2   3  21         15.13         14.86         2.39 o                         
   3   3  21         12.38         15.56         1.68 o                         
   4   3  21          9.31         12.23         2.13 o                         
  -2   4  21          1.43          3.09         1.16 o                         
  -6   0  22         28.73         25.21         2.76 o                         
  -5   0  22          1.49          0.42         0.40 o                         
  -4   0  22         80.76         80.90         4.73 o                         
  -3   0  22         45.06         62.39         2.14 o                         
  -2   0  22        141.67        234.53         5.49 o                         
  -1   0  22       2447.55       3127.78        57.24 o                         
   0   0  22        153.23        157.17         4.58 o                         
   1   0  22         17.03         14.18         1.82 o                         
   2   0  22        196.76        148.01         4.14 o                         
   3   0  22         24.05         17.97         1.43 o                         
   4   0  22          5.93          5.99         1.56 o                         
   5   0  22         37.24         40.21         3.68 o                         
  -6   1  22         10.70         10.44         1.36 o                         
  -5   1  22          1.94          0.91         0.52 o                         
  -4   1  22         25.90         22.65         1.19 o                         
  -3   1  22         31.98         31.80         1.90 o                         
  -2   1  22        270.81        294.84        13.83 o                         
  -1   1  22         59.36         57.07         1.80 o                         
   0   1  22        456.46        447.48         6.89 o                         
   1   1  22        118.63         97.32         2.37 o                         
   2   1  22          3.44          1.82         0.44 o                         
   3   1  22         32.42         29.10         1.56 o                         
   4   1  22          2.68          2.21         0.52 o                         
   5   1  22         12.81         15.32         1.75 o                         
  -5   2  22         18.92         17.24         1.74 o                         
  -4   2  22          5.07          2.84         0.76 o                         
  -3   2  22         31.99         29.13         1.64 o                         
  -2   2  22         21.09         20.79         2.59 o                         
  -1   2  22          4.76          4.23         0.78 o                         
   0   2  22          1.37          0.45         0.41 o                         
   1   2  22        101.00         94.47         2.88 o                         
   2   2  22          3.61          4.15         0.86 o                         
   3   2  22          8.23          7.84         1.12 o                         
   4   2  22          9.52         11.83         1.65 o                         
  -4   3  22         14.03         12.85         1.59 o                         
  -3   3  22         14.36         12.74         1.91 o                         
  -2   3  22         22.18         20.00         1.76 o                         
  -1   3  22          5.33          5.87         0.99 o                         
   0   3  22          2.47          2.83         0.63 o                         
   1   3  22         40.35         38.82         2.51 o                         
   2   3  22         14.00         15.51         1.65 o                         
   3   3  22          3.96          6.82         2.53 o                         
  -6   1  23          1.68          1.05         1.98 o                         
  -5   1  23         33.58         30.07         2.15 o                         
  -4   1  23          1.98          0.95         0.34 o                         
  -3   1  23          3.74          2.85         0.44 o                         
  -2   1  23         57.02         62.56         2.74 o                         
  -1   1  23         12.83         14.18         1.09 o                         
   0   1  23        395.31        362.47         6.16 o                         
   1   1  23         16.49         14.78         1.11 o                         
   2   1  23          9.59          9.69         1.34 o                         
   3   1  23         55.58         49.50         2.08 o                         
   4   1  23         25.04         27.19         1.98 o                         
   5   1  23          0.67          1.84         1.11 o                         
  -5   2  23          4.89          7.23         1.19 o                         
  -4   2  23         22.00         17.06         1.71 o                         
  -3   2  23         11.93          9.05         0.95 o                         
  -2   2  23         69.51         60.84         2.88 o                         
  -1   2  23         17.94         18.96         1.99 o                         
   0   2  23         16.54         14.75         1.41 o                         
   1   2  23        231.77        216.92         4.69 o                         
   2   2  23         39.56         34.72         2.20 o                         
   3   2  23          3.91          6.12         0.98 o                         
  -3   3  23          6.27          5.31         1.04 o                         
  -2   3  23         30.57         30.70         2.20 o                         
  -1   3  23          8.93         10.14         1.28 o                         
   0   3  23          9.18          8.21         0.98 o                         
   1   3  23          8.50          8.02         1.23 o                         
   2   3  23         49.12         51.99         2.97 o                         
   3   3  23          2.40          2.15         0.93 o                         
  -6   0  24         24.36         23.18         2.73 o                         
  -5   0  24          4.15          4.64         1.07 o                         
  -4   0  24         92.48        101.12         4.03 o                         
  -3   0  24          0.32          0.52         0.36 o                         
  -2   0  24         97.11        176.45         5.76 o                         
  -1   0  24          0.39          0.47         0.52 o                         
   0   0  24        106.60        107.53         3.76 o                         
   1   0  24         47.83         34.33         2.84 o                         
   2   0  24         43.95         37.73         2.15 o                         
   3   0  24         87.28         68.17         2.97 o                         
   4   0  24         12.16          9.18         1.70 o                         
   5   0  24         23.10         31.13         3.27 o                         
  -6   1  24          3.57          2.10         0.74 o                         
  -5   1  24          1.84          1.56         0.69 o                         
  -4   1  24          5.30          5.02         0.64 o                         
  -3   1  24         18.80         17.91         0.99 o                         
  -2   1  24         11.69         10.44         0.89 o                         
  -1   1  24         29.13         29.75         2.00 o                         
   0   1  24          6.15          6.91         0.90 o                         
   1   1  24          1.30          1.60         0.51 o                         
   2   1  24         49.59         39.82         1.78 o                         
   3   1  24          2.17          2.69         0.67 o                         
   4   1  24         15.65         18.32         2.43 o                         
   5   1  24          5.60          9.02         1.95 o                         
  -5   2  24          0.16          1.18         0.88 o                         
  -4   2  24         19.64         15.17         1.59 o                         
  -3   2  24         23.21         20.60         1.43 o                         
  -2   2  24          2.17          3.16         0.77 o                         
  -1   2  24        112.35        103.07         3.84 o                         
   0   2  24         64.08         54.01         2.73 o                         
   1   2  24         13.49         12.10         1.50 o                         
   2   2  24          3.12          1.74         0.68 o                         
   3   2  24         23.72         25.44         1.92 o                         
  -3   3  24         23.24         17.73         1.70 o                         
  -2   3  24         24.02         22.00         1.91 o                         
  -1   3  24          2.06          3.33         1.03 o                         
   0   3  24         37.56         33.60         1.92 o                         
   1   3  24          7.02          7.03         1.34 o                         
   2   3  24          6.69          7.71         1.26 o                         
   3   3  24         11.54         14.16         1.64 o                         
  -5   1  25          3.20          2.23         0.80 o                         
  -4   1  25          9.86          9.09         0.83 o                         
  -3   1  25         13.99         13.89         0.92 o                         
  -2   1  25         11.43         10.62         0.87 o                         
  -1   1  25        100.23        108.49         3.16 o                         
   0   1  25          3.19          2.72         0.92 o                         
   1   1  25         15.83         15.26         1.19 o                         
   2   1  25         46.49         39.12         2.26 o                         
   3   1  25          0.49          0.57         0.85 o                         
   4   1  25          1.75          1.67         0.93 o                         
  -4   2  25          1.33          1.51         0.71 o                         
  -3   2  25          2.22          2.03         0.71 o                         
  -2   2  25         18.74         19.66         1.70 o                         
  -1   2  25         19.83         16.13         1.55 o                         
   0   2  25         70.70         69.21         3.19 o                         
   1   2  25          2.21          2.23         0.66 o                         
   2   2  25          2.57          1.29         0.85 o                         
   3   2  25          9.81          7.71         1.17 o                         
  -3   3  25         13.06         15.45         1.64 o                         
  -2   3  25          2.42          2.00         1.20 o                         
  -1   3  25          2.43          3.44         0.95 o                         
   0   3  25         17.37         15.98         1.83 o                         
   1   3  25         27.26         25.75         2.14 o                         
   2   3  25          1.61          3.44         0.92 o                         
  -5   0  26         45.13         42.83         2.56 o                         
  -4   0  26          9.55          9.61         1.41 o                         
  -3   0  26         51.56         74.15         2.54 o                         
  -2   0  26         43.31         67.69         3.01 o                         
  -1   0  26         36.87         45.69         2.60 o                         
   0   0  26         69.14         62.01         2.93 o                         
   1   0  26         14.15          9.98         1.63 o                         
   2   0  26          3.20          1.27         0.82 o                         
   3   0  26          5.98          6.07         1.02 o                         
   4   0  26         12.88         14.34         2.12 o                         
   5   0  26         44.56         52.33         4.35 o                         
  -5   1  26          2.67          3.17         0.84 o                         
  -4   1  26         12.65         12.01         0.97 o                         
  -3   1  26         22.80         21.28         1.11 o                         
  -2   1  26         15.23         13.77         0.99 o                         
  -1   1  26        115.89        108.74         3.29 o                         
   0   1  26          0.63          0.14         0.49 o                         
   1   1  26         12.77         11.61         1.06 o                         
   2   1  26          9.22          7.30         1.09 o                         
   3   1  26          4.73          4.65         0.91 o                         
   4   1  26         14.80         20.11         2.64 o                         
  -4   2  26          1.82          1.09         1.14 o                         
  -3   2  26          0.37          2.18         0.80 o                         
  -2   2  26         16.98         15.12         1.51 o                         
  -1   2  26          3.64          3.53         1.85 o                         
   0   2  26         32.60         28.13         2.46 o                         
   1   2  26          4.36          4.12         0.72 o                         
   2   2  26          6.90          6.81         2.32 o                         
   3   2  26         21.27         24.24         1.98 o                         
  -3   3  26          2.99          4.09         1.37 o                         
  -2   3  26          1.15          0.27         0.70 o                         
  -1   3  26          1.27          1.31         0.68 o                         
   0   3  26          4.35          5.85         1.12 o                         
   1   3  26         18.62         15.99         1.73 o                         
   2   3  26          4.81          5.44         1.61 o                         
  -5   1  27         13.30         18.28         1.96 o                         
  -4   1  27         31.17         34.90         4.57 o                         
  -3   1  27          2.08          0.91         0.42 o                         
  -2   1  27          9.51          8.62         0.85 o                         
  -1   1  27         25.37         22.18         1.47 o                         
   0   1  27         23.69         22.14         1.47 o                         
   1   1  27          7.54          7.05         0.89 o                         
   2   1  27          2.34          2.11         0.70 o                         
   3   1  27          0.60          0.91         0.58 o                         
   4   1  27          2.73          1.87         1.01 o                         
  -4   2  27          9.77          8.48         1.31 o                         
  -3   2  27          9.20          8.38         1.21 o                         
  -2   2  27          2.38          2.62         0.76 o                         
  -1   2  27         27.02         25.56         2.03 o                         
   0   2  27         37.73         37.92         2.46 o                         
   1   2  27          1.23          1.42         0.89 o                         
   2   2  27          2.55          2.12         0.67 o                         
   3   2  27          1.38          0.47         0.64 o                         
  -3   3  27          1.83          1.42         1.04 o                         
  -2   3  27          4.71          4.06         0.97 o                         
  -1   3  27          9.19         12.86         4.06 o                         
   0   3  27         20.00         15.71         2.47 o                         
   1   3  27         19.44         13.26         2.38 o                         
  -5   0  28         22.20         27.56         3.05 o                         
  -4   0  28          8.23          8.12         0.91 o                         
  -3   0  28         64.65        105.37         4.68 o                         
  -2   0  28          5.24          5.51         2.24 o                         
  -1   0  28          7.90         11.06         1.29 o                         
   0   0  28         27.37         23.37         2.64 o                         
   1   0  28         38.89         41.42         3.52 o                         
   2   0  28         37.76         36.57         3.24 o                         
   3   0  28          2.30          2.32         0.84 o                         
   4   0  28         26.12         32.34         3.29 o                         
  -5   1  28         12.73          8.70         1.82 o                         
  -4   1  28          0.62          0.36         0.77 o                         
  -3   1  28         11.79          9.71         0.86 o                         
  -2   1  28         35.28         37.80         2.97 o                         
  -1   1  28         17.40         19.95         1.45 o                         
   0   1  28         13.87         16.56         1.37 o                         
   1   1  28         10.29         10.98         1.36 o                         
   2   1  28         14.07         16.90         1.68 o                         
   3   1  28         24.64         23.06         2.38 o                         
  -3   2  28          0.78         -0.09         0.57 o                         
  -2   2  28          3.41          4.46         0.96 o                         
  -1   2  28         29.45         30.26         2.25 o                         
   0   2  28         12.31         12.53         1.53 o                         
   1   2  28          2.42          1.66         0.82 o                         
   2   2  28          9.17          8.98         1.23 o                         
   3   2  28          0.83          0.23         0.82 o                         
  -1   3  28         14.51         15.35         2.43 o                         
   0   3  28          5.61          4.00         1.55 o                         
  -4   1  29          7.20          8.39         1.34 o                         
  -3   1  29          0.36          0.46         0.42 o                         
  -2   1  29          5.14          6.75         0.80 o                         
  -1   1  29          5.78          5.35         0.85 o                         
   0   1  29         25.06         24.70         2.07 o                         
   1   1  29          9.35          9.09         1.26 o                         
   2   1  29          1.02          1.05         0.53 o                         
   3   1  29          1.46          2.64         0.81 o                         
  -3   2  29          1.17          0.37         1.17 o                         
  -2   2  29          0.32          0.12         0.56 o                         
  -1   2  29          9.03         11.69         1.54 o                         
   0   2  29          8.39          8.36         1.26 o                         
   1   2  29          1.22          1.89         0.83 o                         
   2   2  29         10.69         10.40         1.98 o                         
   0   3  29          1.55          1.79         1.04 o                         
  -5   0  30          2.32          3.73         1.54 o                         
  -4   0  30         18.30         33.70         3.40 o                         
  -3   0  30        112.52        199.00         5.84 o                         
  -2   0  30         29.29         47.21         4.40 o                         
  -1   0  30         25.51         27.06         4.25 o                         
   0   0  30         55.05         46.94         3.86 o                         
   1   0  30         30.40         32.63         3.15 o                         
   2   0  30          4.53          4.22         1.26 o                         
   3   0  30         50.69         52.08         4.12 o                         
  -4   1  30         19.07         23.47         2.09 o                         
  -3   1  30         21.55         22.39         1.98 o                         
  -2   1  30         25.01         30.96         3.42 o                         
  -1   1  30         42.08         44.97         2.40 o                         
   0   1  30         23.65         26.07         1.69 o                         
   1   1  30          0.63          1.34         0.78 o                         
   2   1  30          9.71          9.36         1.92 o                         
   3   1  30          8.02          7.96         1.16 o                         
  -3   2  30          2.86          0.74         0.67 o                         
  -2   2  30         65.78         61.04         3.59 o                         
  -1   2  30         11.97         15.40         1.75 o                         
   0   2  30          7.47          6.93         1.18 o                         
   1   2  30          0.67          0.55         1.08 o                         
  -3   1  31          6.48          7.89         0.86 o                         
  -2   1  31         31.22         38.36         3.82 o                         
  -1   1  31         57.37         65.99         2.75 o                         
   0   1  31         15.49         14.32         1.44 o                         
   1   1  31         11.76         14.55         1.56 o                         
   2   1  31         10.85         11.64         1.44 o                         
   3   1  31          7.02          8.73         1.77 o                         
  -3   2  31         10.88         11.48         2.07 o                         
  -2   2  31          4.07          5.23         1.62 o                         
  -1   2  31         25.66         21.65         2.00 o                         
   0   2  31          1.78          2.83         1.05 o                         
   1   2  31         11.25         14.00         2.38 o                         
  -3   0  32          3.87          8.00         1.66 o                         
  -2   0  32         92.50        129.04        17.45 o                         
  -1   0  32          1.48          1.13         0.80 o                         
   0   0  32        164.15        188.16         8.35 o                         
   1   0  32         10.26          8.37         1.78 o                         
   2   0  32          3.60          3.58         1.20 o                         
  -3   1  32         27.68         25.27         1.71 o                         
  -2   1  32          5.86          6.98         0.98 o                         
  -1   1  32         20.67         21.57         2.39 o                         
   0   1  32          2.21          4.50         0.81 o                         
   1   1  32         18.61         20.84         1.96 o                         
  -3   1  33         35.80         36.08         2.57 o                         
  -2   1  33          9.92         11.09         2.72 o                         
  -1   1  33          8.26          7.11         0.99 o                         
   0   1  33         15.14         19.60         1.57 o                         
                                                                                
